# Supplementary material for: Nanofluidic logic with mechano–ionic memristive switches
Source: Nat Electron. 2024 Mar 19;7(4):271–8. doi: 10.1038/s41928-024-01137-9 (PMC11045460; doi:10.1038/s41928-024-01137-9)
Supplement: Supplementary file 9 — Statistical source data for Supplementary figures. [file 41928_2024_1137_MOESM9_ESM.xlsx]

## Sheet: Supplementary Figure 5
Supplementary Figure 5
Device 5		Device 6		Device 7		Device 8		Device 9		Device 10		Device 11		Device 12
Voltage (V)	Current (nA)	Voltage (V)	Current (nA)	Voltage (V)	Current (nA)	Voltage (V)	Current (nA)	Voltage (V)	Current (nA)	Voltage (V)	Current (nA)	Voltage (V)	Current (nA)	Voltage (V)	Current (nA)
-152.644	-3.54665	-0.17495	-2.02021	0.999342	542.969	0.860441	30.2066	0.341688	97.0105	-0.269834	-80.9764	-0.885223	-31.9335	-0.953941	-127.658
-152.582	-1.14946	-0.0252004	2.88278	0.999342	558.992	0.890717	33.6119	0.323914	91.1992	-0.287935	-86.3006	-0.867066	-30.8608	-0.948118	-124.412
-152.519	1.65926	0.125121	9.05145	0.995398	567.891	0.917479	33.7423	0.306024	85.4937	-0.305933	-89.1883	-0.847678	-30.6334	-0.941958	-127.739
-152.456	4.15	0.272603	22.6539	0.987526	577.08	0.94062	36.1815	0.288026	79.8505	-0.323823	-95.9261	-0.827085	-29.2694	-0.935464	-122.654
-152.393	7.61191	0.413897	44.3084	0.975757	583.483	0.960048	38.7769	0.269925	74.1944	-0.341599	-99.2462	-0.805316	-28.7595	-0.928637	-127.206
-152.331	10.8555	0.545798	59.0264	0.960137	597.269	0.975688	44.1754	0.251729	68.654	-0.359252	-105.129	-0.782403	-27.9056	-0.92148	-126.892
-152.27	14.9309	0.665311	76.431	0.940727	597.596	0.987477	46.5051	0.233443	63.1683	-0.376778	-109.005	-0.758378	-26.3233	-0.913996	-118.859
-152.209	20.0355	0.769723	90.4707	0.917605	590.08	0.995369	50.8892	0.215074	57.7529	-0.39417	-113.084	-0.733276	-25.9154	-0.906187	-120.827
-152.15	25.0735	0.856666	108.372	0.890861	576.93	0.999332	51.4367	0.196629	52.1247	-0.411422	-117.648	-0.707132	-25.8644	-0.898056	-123.375
-152.091	30.3726	0.924165	120.982	0.860602	559.594	0.999352	114.434	0.178114	46.7802	-0.428528	-120.36	-0.679982	-25.105	-0.889606	-120.432
-152.035	36.2048	0.970689	132.788	0.826946	538.521	0.995428	285.366	0.159535	41.3928	-0.445482	-125.528	-0.651867	-23.2608	-0.88084	-116.286
-151.98	42.7843	0.995182	143.159	0.790027	513.991	0.987575	292.655	0.1409	35.9969	-0.462277	-127.695	-0.622825	-23.8294	-0.871761	-115.625
-151.928	49.5355	0.997087	174.351	0.74999	486.695	0.975825	285.133	0.122215	30.6657	-0.478909	-131.538	-0.592898	-22.4414	-0.862372	-116.212
-151.877	55.7496	0.976362	271.01	0.706993	456.15	0.960223	273.288	0.103486	25.4961	-0.49537	-134.755	-0.562128	-21.2064	-0.852677	-116.568
-151.829	61.686	0.933477	308.682	0.661205	423.467	0.940832	258.802	0.084721	20.4263	-0.511655	-136.675	-0.53056	-19.6959	-0.842679	-113.91
-151.784	67.8137	0.869406	309.925	0.612809	387.885	0.917728	245.089	0.0659256	15.4172	-0.527758	-138.818	-0.498237	-18.0162	-0.832381	-110.516
-151.742	72.7903	0.785602	284.979	0.561994	351.129	0.891003	234.32	0.0471067	10.5229	-0.543673	-138.77	-0.465207	-16.66	-0.821788	-113.971
-151.702	78.2059	0.683967	251.23	0.50896	313.736	0.86076	220.828	0.0282711	5.6686	-0.559396	-137.456	-0.431515	-15.3052	-0.810903	-108.59
-151.666	83.993	0.566809	210.193	0.453919	274.395	0.827121	207.561	0.00942544	0.91638	-0.57492	-138.632	-0.397211	-14.0328	-0.799729	-110.139
-151.633	90.0563	0.436786	161.41	0.397085	235.686	0.790218	199.073	-0.00942356	-3.68222	-0.590239	-139.504	-0.362342	-12.9226	-0.788272	-106.666
-151.604	94.728	0.29685	106.699	0.338685	196.273	0.750195	184.109	-0.0282692	-8.21672	-0.605349	-140.206	-0.326958	-12.4034	-0.776534	-98.951
-151.577	99.2765	0.150176	48.4142	0.278948	156.676	0.707213	170.295	-0.0471048	-12.6649	-0.620244	-142.682	-0.291109	-11.8779	-0.764521	-102.925
-151.555	104.134	9.41585e-05	-6.87268	0.21811	118.07	0.661439	159.609	-0.0659237	-16.9021	-0.634918	-142.452	-0.254847	-10.9907	-0.752236	-100.406
-151.536	110.13	-0.14999	-53.3232	0.156412	81.1558	0.613054	145.753	-0.0847191	-21.1713	-0.649367	-143.451	-0.218222	-10.3541	-0.739684	-104.139
-151.522	113.984	-0.29667	-88.1257	0.094096	45.773	0.562251	132.143	-0.103484	-25.2623	-0.663585	-141.948	-0.181288	-8.70391	-0.726868	-98.5614
-151.511	116.207	-0.436617	-108.53	0.0314087	11.8016	0.509228	117.487	-0.122213	-29.2587	-0.677567	-142.152	-0.144095	-6.32193	-0.713795	-96.5006
-151.504	122.915	-0.566654	-112.713	-0.0314024	-20.0712	0.454196	103.831	-0.140898	-33.0999	-0.691309	-139.722	-0.106699	-4.81952	-0.700468	-95.8823
-151.5	472.95	-0.68383	-94.5403	-0.0940897	-50.0801	0.397371	85.613	-0.159533	-36.8347	-0.704805	-138.344	-0.06915	-2.09622	-0.686892	-94.0613
-151.501	555.674	-0.785485	-73.3461	-0.156406	-77.9152	0.338978	72.1144	-0.178112	-40.478	-0.71805	-138.59	-0.0315031	-1.87733	-0.673072	-92.9311
-151.506	575.901	-0.869313	-52.6605	-0.218104	-103.647	0.279247	52.3914	-0.196627	-43.9878	-0.73104	-137.163	0.00618853	1.27787	-0.659013	-91.9457
-151.515	590.158	-0.93341	-47.6949	-0.278942	-127.169	0.218414	39.8137	-0.215072	-47.2708	-0.743771	-136.926	0.0438714	2.75154	-0.64472	-88.2555
-151.527	597.425	-0.976322	-47.5194	-0.338679	-148.457	0.156719	22.699	-0.233441	-50.4737	-0.756238	-135.196	0.0814919	4.3954	-0.630198	-89.294
-151.543	604.077	-0.997076	-44.9377	-0.39708	-168.088	0.0944055	5.40229	-0.251727	-53.4483	-0.768435	-131.56	0.118997	7.7649	-0.615452	-87.4424
-151.564	602.604	-0.995198	-40.8009	-0.453913	-184.892	0.0317195	-8.20257	-0.269923	-56.1466	-0.78036	-127.194	0.156332	8.077	-0.600487	-84.0694
-151.587	595.69	-0.970734	-36.9151	-0.508955	-199.009	-0.0310916	-20.4003	-0.288024	-58.7718	-0.792007	-120.357	0.193445	10.3898	-0.585309	-84.5428
-151.615	583.314	-0.924237	-32.7883	-0.561988	-209.799	-0.0937801	-30.8671	-0.306022	-61.3593	-0.803373	-113.376	0.230284	13.9336	-0.569922	-82.5463
-151.646	566.294	-0.856763	-27.9312	-0.612804	-218.219	-0.156099	-33.6171	-0.323912	-63.7305	-0.814454	-107.089	0.266795	15.8819	-0.554334	-75.8759
-151.68	545.717	-0.769843	-23.1707	-0.661201	-223.904	-0.217801	-30.0364	-0.341686	-65.74	-0.825245	-103.326	0.302928	17.1899	-0.538548	-83.6089
-151.718	521.834	-0.665451	-18.6222	-0.706988	-225.932	-0.278644	-14.5896	-0.359339	-67.6115	-0.835743	-99.8076	0.338629	20.1832	-0.522571	-70.3277
-151.758	495.279	-0.545956	-13.7894	-0.749986	-220.632	-0.338387	-12.8749	-0.376865	-69.3845	-0.845944	-99.0499	0.37385	23.2899	-0.506409	-69.4309
-151.802	464.529	-0.414069	-9.14163	-0.790023	-140.652	-0.396794	-15.48	-0.394256	-70.8296	-0.855845	-98.0021	0.408539	24.9811	-0.490066	-66.6407
-151.848	431.538	-0.272784	-4.79532	-0.826943	-73.9271	-0.453636	-17.5086	-0.411507	-72.1998	-0.865441	-95.943	0.442648	26.0257	-0.473549	-67.3234
-151.897	396.599	-0.125308	-0.196834	-0.860599	-72.4488	-0.508687	-21.0829	-0.428613	-73.1856	-0.87473	-95.1329	0.476127	29.5067	-0.456865	-64.0952
-151.948	359.363	0.0250122	3.91783	-0.890858	-74.3974	-0.561731	-17.478	-0.445566	-73.7957	-0.883708	-95.1385	0.50893	30.461	-0.440017	-69.3939
-152.002	320.234			-0.917602	-75.25	-0.612558	-21.1425	-0.46236	-74.6856	-0.892373	-94.1255	0.54101	32.7069	-0.423014	-62.841
-152.057	280.015			-0.940725	-76.1512	-0.660968	-21.867	-0.47899	-75.6803	-0.90072	-94.096	0.572321	33.8772	-0.40586	-54.9051
-152.114	239.162			-0.960135	-77.3603	-0.706768	-21.9604	-0.495451	-76.7688	-0.908747	-92.3922	0.602819	36.837	-0.388562	-54.8938
-152.173	197.224			-0.975756	-77.1478	-0.74978	-23.2211	-0.511735	-77.6428	-0.916451	-92.9244	0.63246	39.7613	-0.371126	-52.5995
-152.233	155.569			-0.987525	-76.5029	-0.789833	-24.8037	-0.527837	-78.5127	-0.92383	-92.8698	0.661202	41.9245	-0.353558	-53.5301
-152.294	115.177			-0.995398	-75.4949	-0.826768	-26.8903	-0.543752	-79.5541	-0.93088	-93.5892	0.689005	43.5408	-0.335864	-47.1076
-152.356	76.2664			-0.999342	-74.402	-0.860441	-27.3862	-0.559473	-80.3489	-0.9376	-93.9949	0.715828	45.3655	-0.318051	-51.4886
-152.418	39.7844			-0.999342	-72.9336	-0.890717	-26.8694	-0.574996	-80.7287	-0.943986	-92.4795	0.741635	49.165	-0.300125	-44.9035
-152.481	6.38088			-0.995398	-71.1478	-0.917479	-29.555	-0.590314	-80.3593	-0.950037	-93.1834	0.766387	52.363	-0.282093	-38.9206
-152.544	-24.0093			-0.987526	-69.2655	-0.94062	-30.6594	-0.605423	-79.8499	-0.955751	-92.6535	0.79005	54.2159	-0.26396	-39.0896
-152.607	-50.2487			-0.975757	-67.2497	-0.960048	-28.2943	-0.620317	-80.0326	-0.961125	-92.68	0.812591	56.3276	-0.245733	-35.4493
-152.669	-72.0126			-0.960137	-65.0354	-0.975688	-31.5305	-0.63499	-79.7743	-0.966158	-92.257	0.833977	58.8863	-0.22742	-38.2524
-152.73	-89.1929			-0.940727	-62.707	-0.987477	-30.075	-0.649438	-79.971	-0.970847	-92.177	0.854178	60.4661	-0.209025	-33.2226
-152.791	-101.349			-0.917605	-60.2676	-0.995369	-31.8525	-0.663655	-80.3649	-0.975191	-92.281	0.873165	63.0294	-0.190556	-23.783
-152.85	-107.045			-0.890861	-57.8186	-0.999332	-31.6851	-0.677636	-80.5272	-0.979189	-92.3225	0.890911	66.1414	-0.172019	-24.0228
-152.909	-106.353			-0.860602	-54.9707	-0.999352	-30.6627	-0.691376	-80.8783	-0.982839	-92.0319	0.907391	67.6763	-0.153422	-17.1174
-152.965	-97.2437			-0.826946	-52.1453	-0.995428	-28.7982	-0.704871	-81.0308	-0.98614	-92.2143	0.922582	69.0551	-0.134769	-38.4504
-153.02	-74.3626			-0.790027	-49.2901	-0.987575	-29.0591	-0.718115	-81.3464	-0.98909	-91.9174	0.936461	71.1967	-0.116069	-28.4006
-153.072	-32.6762			-0.74999	-46.3077	-0.975825	-27.1013	-0.731104	-81.5052	-0.991689	-90.6185	0.94901	75.8828	-0.0973278	-20.9702
-153.123	-32.5719			-0.706993	-43.2461	-0.960223	-27.0224	-0.743834	-81.0947	-0.993936	-91.4752	0.96021	79.0327	-0.0785519	-16.3848
-153.171	-34.61			-0.661205	-39.9869	-0.940832	-26.5732	-0.756299	-81.002	-0.995829	-91.3361	0.970046	80.4074	-0.059748	-21.0604
-153.216	-32.9544			-0.612809	-36.6601	-0.917728	-25.4445	-0.768495	-80.9664	-0.997369	-91.9068	0.978504	88.2773	-0.0409229	-17.3009
-153.258	-31.8166			-0.561994	-33.4081	-0.891003	-23.6509	-0.780418	-80.7735	-0.998554	-90.7325	0.98557	123.704	-0.0220833	1.09382
-153.298	-32.7725			-0.50896	-30.1933	-0.86076	-23.2758	-0.792064	-80.8574	-0.999385	-91.469	0.991236	141.733	-0.00323579	-8.9448
-153.334	-30.4352			-0.453919	-26.6011	-0.827121	-20.8881	-0.803429	-79.8596	-0.99986	-91.4377	0.995494	170.666	0.0156128	4.6021
-153.367	-30.488			-0.397085	-22.8876	-0.790218	-19.6403	-0.814508	-78.4283	-0.999981	-91.8513	0.998337	175.508	0.0344559	-4.64438
-153.396	-32.1539			-0.338685	-19.2083	-0.750195	-16.7616	-0.825298	-77.6883	-0.999745	-91.3319	0.999761	175.979	0.0532868	5.30891
-153.423	-32.767			-0.278948	-15.566	-0.707213	-14.4801	-0.835794	-76.4721	-0.999155	-91.163	0.999765	176.26	0.0720987	9.21809
-153.445	-33.2378			-0.21811	-11.6956	-0.661439	-15.6361	-0.845994	-75.5292	-0.99821	-90.2446	0.998348	179.832	0.090885	6.18638
-153.464	-33.8285			-0.156412	-7.58786	-0.613054	-12.9941	-0.855893	-74.4712	-0.99691	-90.9635	0.995512	181.826	0.109639	23.6376
-153.478	-33.8926			-0.094096	-3.28025	-0.562251	-11.0797	-0.865488	-72.6732	-0.995256	-90.3359	0.991261	181.695	0.128354	13.8937
-153.489	-34.1544			-0.0314087	1.18197	-0.509228	-10.5919	-0.874776	-71.3897	-0.993248	-89.2767	0.985602	181.618	0.147024	28.1184
-153.496	-33.6419			0.0314024	6.39442	-0.454196	-10.3117	-0.883752	-70.1299	-0.990887	-88.8915	0.978542	182.023	0.165641	27.3665
-153.5	-32.882			0.0940897	12.7491	-0.397371	-6.86463	-0.892415	-68.3868	-0.988175	-88.5367	0.970092	180.9	0.184199	29.2808
-153.499	-32.4833			0.156406	20.3535	-0.338978	-6.82277	-0.90076	-67.3932	-0.985111	-88.0036	0.960263	179.512	0.202692	32.3142
-153.494	-32.203			0.218104	29.1595	-0.279247	-4.91969	-0.908786	-65.8533	-0.981697	-89.1496	0.94907	176.381	0.221113	32.1532
-153.485	-31.6525			0.278942	38.0174	-0.218414	-2.51751	-0.916489	-64.7046	-0.977935	-89.2628	0.936527	174.213	0.239455	44.0626
-153.473	-31.1637			0.338679	47.2002	-0.156719	-3.47227	-0.923866	-63.5735	-0.973824	-87.6615	0.922654	170.957	0.257713	39.9474
-153.457	-30.3432			0.39708	55.4379	-0.0944055	-0.884927	-0.930914	-62.6993	-0.969368	-87.4045	0.90747	167.712	0.275878	59.693
-153.436	-30.1772			0.453913	65.7934	-0.0317195	0.549622	-0.937632	-61.7252	-0.964568	-85.7552	0.890996	163.279	0.293946	45.9866
-153.413	-29.2764			0.508955	77.3837	0.0310916	2.1661	-0.944017	-60.7691	-0.959425	-86.4216	0.873257	160.964	0.311909	56.6419
-153.385	-28.4801			0.561988	104.395	0.0937801	1.92621	-0.950067	-59.223	-0.953941	-85.9295	0.854276	156.793	0.329762	59.9087
-153.354	-27.7211			0.612804	164.078	0.156099	4.15129	-0.955779	-57.3034	-0.948118	-85.4399	0.834081	152.846	0.347497	63.227
-153.32	-26.4044			0.661201	208.846	0.217801	4.46364	-0.961151	-49.4636	-0.941958	-84.5066	0.812701	148.482	0.365109	61.4624
-153.282	-25.4902			0.706988	250.022	0.278644	7.5678	-0.966182	-40.3754	-0.935464	-85.1662	0.790166	144.703	0.382591	62.0211
-153.242	-24.0968			0.749986	286.091	0.338387	8.72542	-0.970869	-36.9605	-0.928637	-83.4311	0.766508	141.845	0.399937	77.9251
-153.198	-22.7363			0.790023	314.603	0.396794	9.6673	-0.975212	-33.7307	-0.92148	-83.5744	0.741761	137.538	0.417141	71.2176
-153.152	-21.1848			0.826943	338.961	0.453636	11.6154	-0.979208	-27.9299	-0.913996	-82.7252	0.71596	131.937	0.434197	80.2629
-153.103	-19.9003			0.860599	359.227	0.508687	13.7922	-0.982856	-26.2986	-0.906187	-83.3506	0.689141	128.089	0.451098	79.994
-153.052	-17.996			0.890858	382.01	0.561731	15.5697	-0.986155	-24.9899	-0.898056	-82.6035	0.661343	122.52	0.46784	87.0959
-152.998	-16.6125			0.917602	410.926	0.612558	17.6579	-0.989104	-24.3221	-0.889606	-81.548	0.632606	119.775	0.484415	100.047
-152.943	-14.4183			0.940725	441.958	0.660968	19.1569	-0.991701	-23.6861	-0.88084	-80.7233	0.602969	113.156	0.500818	93.169
-152.886	-12.5233			0.960135	471.968	0.706768	22.6249	-0.993946	-22.9373	-0.871761	-80.6663	0.572476	109.528	0.517043	100.987
-152.827	-10.2063			0.975756	496.876	0.74978	23.9033	-0.995838	-22.2494	-0.862372	-78.8787	0.541169	103.452	0.533084	108.886
-152.767	-8.46404			0.987525	515.954	0.789833	25.6518	-0.997376	-21.8053	-0.852677	-78.2327	0.509092	97.6195	0.548936	103.177
-152.706	-6.15701			0.995398	539.86	0.826768	27.447	-0.998559	-21.4344	-0.842679	-78.7001	0.476293	91.9208	0.564593	117.521
-152.644	-3.63085			0.999342	554.968	0.860441	30.49	-0.999388	-21.1735	-0.832381	-75.9885	0.442817	85.5731	0.580049	114.816
								-0.999862	-21.0509	-0.821788	-76.5805	0.408711	78.58	0.595299	122.111
								-0.99998	-20.8855	-0.810903	-75.8202	0.374024	71.6668	0.610338	129.142
								-0.999743	-20.7482	-0.799729	-74.0133	0.338807	64.9693	0.62516	139.781
								-0.999151	-20.5568	-0.788272	-72.8774	0.303107	58.3039	0.63976	141.024
								-0.998204	-20.4423	-0.776534	-70.8201	0.266977	51.4877	0.654132	150.559
								-0.996903	-20.3156	-0.764521	-71.1389	0.230467	45.041	0.668272	170.889
								-0.995247	-19.9924	-0.752236	-68.7476	0.193631	37.2182	0.682175	188.765
								-0.993237	-19.914	-0.739684	-67.409	0.156518	29.8852	0.695835	196.049
								-0.990875	-19.8193	-0.726868	-67.933	0.119184	22.9392	0.709248	199.611
								-0.98816	-19.6844	-0.713795	-67.2546	0.0816797	15.9488	0.722409	217.774
								-0.985095	-19.5483	-0.700468	-67.2282	0.0440597	7.81762	0.735313	210.206
								-0.981679	-19.3303	-0.686892	-64.3261	0.00637701	0.419074	0.747956	226.836
								-0.977915	-19.1293	-0.673072	-66.7742	-0.0313147	-6.66528	0.760333	239.061
								-0.973803	-18.9212	-0.659013	-63.5495	-0.0689619	-14.1075	0.772441	239.591
								-0.969345	-18.9026	-0.64472	-63.794	-0.106511	-21.8962	0.784273	241.489
								-0.964543	-18.7772	-0.630198	-61.6069	-0.143909	-29.5795	0.795828	254.556
								-0.959399	-18.5622	-0.615452	-59.8729	-0.181102	-37.2301	0.807099	258.926
								-0.953913	-18.3351	-0.600487	-59.5651	-0.218038	-43.8293	0.818083	262.053
								-0.948088	-18.1815	-0.585309	-56.4875	-0.254665	-51.6871	0.828777	284.336
								-0.941927	-18.0755	-0.569922	-57.462	-0.290929	-57.7339	0.839177	302.264
								-0.935431	-17.9962	-0.554334	-54.2516	-0.32678	-65.1414	0.849278	321.248
								-0.928602	-17.8419	-0.538548	-54.6374	-0.362166	-70.5571	0.859078	320.467
								-0.921444	-17.5344	-0.522571	-51.3257	-0.397038	-76.4056	0.868572	331.137
								-0.913958	-17.4283	-0.506409	-52.4735	-0.431345	-81.7758	0.877758	324.8
								-0.906147	-17.2861	-0.490066	-50.4561	-0.46504	-87.3521	0.886632	335.001
								-0.898015	-17.0468	-0.473549	-48.5105	-0.498074	-90.5675	0.89519	336.482
								-0.889563	-16.7408	-0.456865	-48.0766	-0.5304	-95.3704	0.903431	334.965
								-0.880795	-16.4944	-0.440017	-45.1967	-0.561972	-97.9795	0.911351	347.836
								-0.871715	-16.4203	-0.423014	-44.2708	-0.592746	-100.559	0.918947	344.262
								-0.862325	-16.2949	-0.40586	-41.6144	-0.622677	-100.328	0.926216	358.768
								-0.852628	-16.0213	-0.388562	-40.5076	-0.651724	-100.019	0.933157	362.729
								-0.842628	-15.8538	-0.371126	-38.9601	-0.679844	-101.702	0.939766	357.722
								-0.83233	-15.592	-0.353558	-36.2505	-0.706998	-101.271	0.946041	371.782
								-0.821735	-15.3865	-0.335864	-38.1076	-0.733148	-98.1401	0.95198	378.395
								-0.810848	-15.1289	-0.318051	-33.2702	-0.758256	-94.7386	0.95758	396.258
								-0.799673	-14.9641	-0.300125	-34.1122	-0.782286	-87.7775	0.962841	406.978
								-0.788215	-14.8005	-0.282093	-30.8986	-0.805204	-83.6987	0.967759	419.25
								-0.776476	-14.4891	-0.26396	-28.8643	-0.826979	-79.5911	0.972333	421.135
								-0.764461	-14.3085	-0.245733	-28.86	-0.847578	-76.2053	0.976562	419.47
								-0.752174	-14.0843	-0.22742	-24.9823	-0.866972	-66.3919	0.980445	441.921
								-0.739621	-13.8087	-0.209025	-24.6265	-0.885135	-54.0793	0.983978	428.747
								-0.726804	-13.65	-0.190556	-20.1876	-0.90204	-47.6625	0.987162	455.044
								-0.71373	-13.3563	-0.172019	-20.0976	-0.917663	-43.4535	0.989996	449.245
								-0.700402	-13.0661	-0.153422	-16.807	-0.931982	-41.5609	0.992477	460.988
								-0.686824	-12.8825	-0.134769	-14.286	-0.944976	-40.8156	0.994606	469.686
								-0.673003	-12.6601	-0.116069	-12.6262	-0.956628	-39.2794	0.996382	477.62
								-0.658943	-12.2958	-0.0973278	-11.428	-0.96692	-39.0031	0.997804	475.108
								-0.644649	-12.0823	-0.0785519	-10.2917	-0.975838	-37.8326	0.998871	486.411
								-0.630125	-11.8177	-0.059748	-5.89173	-0.98337	-37.9693	0.999583	502.808
								-0.615378	-11.6384	-0.0409229	-6.3477	-0.989504	-38.6878	0.99994	497.902
								-0.600412	-11.336	-0.0220833	-2.00895	-0.994232	-37.2517	0.999942	500.71
								-0.585233	-11.0563	-0.00323579	0.524129	-0.997547	-37.9063	0.999588	508.396
								-0.569846	-10.7056	0.0156128	0.583701	-0.999444	-37.5211	0.99888	511.64
								-0.554256	-10.4751	0.0344559	4.48145	-0.999922	-37.0323	0.997816	510.824
								-0.53847	-10.1863	0.0532868	8.22207	-0.998978	-36.9218	0.996398	515.944
								-0.522492	-9.92188	0.0720987	10.7956	-0.996615	-37.2172	0.994626	527.752
								-0.506328	-9.6884	0.090885	11.8896	-0.992835	-36.4991	0.9925	525.83
								-0.489985	-9.3233	0.109639	16.6846	-0.987645	-35.9077	0.990022	540.713
								-0.473467	-9.00139	0.128354	16.3125	-0.981051	-35.3787	0.987192	537.588
								-0.456782	-8.69664	0.147024	20.9617	-0.973063	-33.832	0.984012	530.597
								-0.439933	-8.43941	0.165641	24.3565	-0.963692	-33.5082	0.980482	546.773
								-0.422929	-8.11957	0.184199	27.265	-0.952951	-33.5441	0.976603	551.215
								-0.405775	-7.78717	0.202692	32.6556	-0.940857	-32.4619	0.972378	553.387
								-0.388476	-7.40907	0.221113	36.9858	-0.927426	-32.6065	0.967807	547.894
								-0.371039	-7.12702	0.239455	41.0501	-0.912676	-32.1258	0.962892	556.395
								-0.353471	-6.76021	0.257713	45.1932	-0.89663	-30.5227	0.957635	560.059
								-0.335776	-6.46765	0.275878	48.6406	-0.879309	-30.1783	0.952037	553.217
								-0.317963	-6.09749	0.293946	54.1423	-0.860739	-29.721	0.946102	555.891
								-0.300036	-5.69517	0.311909	62.2457	-0.840946	-28.4859	0.93983	593.572
								-0.282003	-5.3634	0.329762	67.7796	-0.819958	-27.9342	0.933225	667.91
								-0.26387	-5.00653	0.347497	69.6157			0.926288	613.001
								-0.245643	-4.61538	0.365109	76.0876			0.919021	610.689
								-0.227329	-4.24378	0.382591	79.3126			0.911429	611.404
								-0.208934	-3.83947	0.399937	81.8578			0.903512	596.688
								-0.190464	-3.35611	0.417141	84.6625			0.895274	595.165
								-0.171928	-2.99238	0.434197	89.7029			0.886719	580.407
								-0.153329	-2.57173	0.451098	92.0145			0.877848	571.204
								-0.134677	-2.0865	0.46784	94.8855			0.868665	565.891
								-0.115977	-1.66105	0.484415	100.1			0.859174	559.567
								-0.097235	-1.22608	0.500818	102.947			0.849378	552.951
								-0.0784589	-0.740866	0.517043	107.984			0.839279	548.042
								-0.0596549	-0.208043	0.533084	111.566			0.828883	530.024
								-0.0408297	0.306861	0.548936	114.98			0.818192	527.399
								-0.02199	0.915809	0.564593	119.214			0.80721	528.295
								-0.00314248	1.47919	0.580049	123.512			0.795942	511.602
								0.0157061	2.10222	0.595299	125.486			0.78439	492.566
								0.0345492	2.73604	0.610338	130.683			0.77256	493.461
								0.05338	3.39351	0.62516	132.648			0.760456	488.311
								0.0721918	4.04871	0.63976	137.829			0.748081	475.22
								0.0909779	4.7955	0.654132	141.507			0.735441	470.303
								0.109732	5.59627	0.668272	143.176			0.722539	456.477
								0.128447	6.81323	0.682175	148.014			0.709381	449.589
								0.147116	7.83843	0.695835	148.906			0.69597	441.199
								0.165733	8.7877	0.709248	152.474			0.682312	428.082
								0.184291	9.81688	0.722409	155.56			0.668412	420.393
								0.202783	12.541	0.735313	159.277			0.654275	408.647
								0.221204	14.1363	0.747956	161.228			0.639904	396.294
								0.239546	15.3072	0.760333	162.65			0.625307	390.572
								0.257803	16.5324	0.772441	166.727			0.610487	375.138
								0.275968	17.8761	0.784273	168.263			0.595451	366.041
								0.294035	19.0726	0.795828	171.881			0.580203	359.092
								0.311998	20.3815	0.807099	172.753			0.564748	353.045
								0.32985	21.6651	0.818083	177.655			0.549094	338.676
								0.347584	23.0856	0.828777	179.817			0.533243	336.112
								0.365196	24.3615	0.839177	181.408			0.517204	315.767
								0.382677	25.6734	0.849278	185.436			0.500981	306.184
								0.400022	27.0141	0.859078	184.629			0.48458	290.427
								0.417226	28.4458	0.868572	190.437			0.468006	283.26
								0.434281	30.0952	0.877758	192.386			0.451267	270.57
								0.451182	31.7029	0.886632	195.037			0.434366	254.016
								0.467922	33.0318	0.89519	196.229			0.417312	247.912
								0.484496	34.5143	0.903431	197.105			0.40011	232.391
								0.500898	36.4228	0.911351	200.849			0.382765	229.031
								0.517123	38.2491	0.918947	200.864			0.365284	207.278
								0.533163	40.3348	0.926216	202.724			0.347674	200.808
								0.549014	42.4397	0.933157	202.394			0.329939	191.023
								0.56467	44.3703	0.939766	201.991			0.312088	181.063
								0.580125	46.3827	0.946041	204.081			0.294126	167.563
								0.595374	48.6096	0.95198	207.295			0.276059	163.303
								0.610412	51.0936	0.95758	208.686			0.257895	136.094
								0.625233	53.3744	0.962841	211.94			0.239638	135.209
								0.639831	55.8575	0.967759	219.899			0.221297	124.911
								0.654203	58.0765	0.972333	224.625			0.202877	118.645
								0.668341	60.1568	0.976562	232.964			0.184384	101.828
								0.682243	62.5801	0.980445	236.999			0.165827	92.5105
								0.695902	65.6783	0.983978	277.224			0.14721	77.6143
								0.709314	68.2266	0.987162	380.204			0.128541	69.1825
								0.722473	70.6111	0.989996	385.021			0.109826	61.4978
								0.735376	72.8688	0.992477	387.296			0.0910727	49.7525
								0.748018	75.4258	0.994606	386.724			0.0722867	31.4415
								0.760394	77.9941	0.996382	387.411			0.053475	23.8228
								0.7725	80.3869	0.997804	386.144			0.0346443	12.3529
								0.784331	83.3726	0.998871	384.537			0.0158013	5.68083
								0.795884	86.4795	0.999583	382.938			-0.0030473	-5.13544
								0.807154	89.3016	0.99994	380.113			-0.0218948	-20.5114
								0.818137	91.8499	0.999942	379.168			-0.0407346	-25.6281
								0.828829	94.1997	0.999588	376.293			-0.0595599	-32.0763
								0.839228	96.6562	0.99888	376.831			-0.078364	-49.1331
								0.849327	99.3693	0.997816	377.483			-0.0971402	-54.5815
								0.859125	101.871	0.996398	374.616			-0.115882	-63.3353
								0.868618	104.518	0.994626	374.955			-0.134583	-69.7545
								0.877802	106.761	0.9925	373.939			-0.153235	-80.5273
								0.886675	109.332	0.990022	371.655			-0.171834	-92.6509
								0.895232	111.819	0.987192	370.994			-0.190371	-94.7939
								0.903471	114.288	0.984012	368.663			-0.208841	-107.953
								0.911389	116.906	0.980482	368.66			-0.227236	-118.078
								0.918984	119.992	0.976603	365.909			-0.245551	-123.155
								0.926252	123.274	0.972378	366.733			-0.263778	-131.997
								0.933191	127.09	0.967807	366.091			-0.281912	-144.254
								0.939798	130.294	0.962892	363.167			-0.299946	-143.226
								0.946071	132.687	0.957635	362.456			-0.317873	-152.776
								0.952008	135.474	0.952037	360.135			-0.335687	-170.899
								0.957607	137.697	0.946102	357.462			-0.353381	-166.774
								0.962866	140.1	0.93983	355.258			-0.370951	-174.702
								0.967782	145.026	0.933225	352.817			-0.388388	-191.139
								0.972355	150.313	0.926288	348.537			-0.405688	-184.644
								0.976583	152.281	0.919021	345.363			-0.422843	-196.975
								0.980463	153.474	0.911429	340.167			-0.439848	-199.806
								0.983995	155.132	0.903512	337.934			-0.456697	-206.141
								0.987177	157.203	0.895274	334.216			-0.473383	-217.658
								0.990009	159.61	0.886719	328.76			-0.489902	-215.777
								0.992489	162.445	0.877848	327.244			-0.506246	-228.456
								0.994616	165.111	0.868665	321.447			-0.52241	-226.713
								0.99639	167.098	0.859174	318.178			-0.538389	-229.395
								0.99781	169.377	0.849378	314.594			-0.554177	-229.637
								0.998875	171.828	0.839279	309.271			-0.569767	-246.041
								0.999586	172.899	0.828883	306.079			-0.585156	-246.56
								0.999941	173.782	0.818192	298.811			-0.600336	-249.16
								0.999941	174.743	0.80721	293.766			-0.615303	-257.2
								0.999586	176.342	0.795942	288.154			-0.630051	-244.402
								0.998875	177.561	0.78439	284.053			-0.644576	-267.387
								0.99781	179.079	0.77256	277.31			-0.658871	-251.229
								0.99639	180.171	0.760456	272.64			-0.672933	-265.18
								0.994616	181.35	0.748081	267.085			-0.686755	-264.567
								0.992489	182.311	0.735441	262.83			-0.700334	-267.426
								0.990009	182.764	0.722539	255.607			-0.713663	-285.602
								0.987178	183.218	0.709381	249.672			-0.726739	-270.978
								0.983995	184.039	0.69597	243.757			-0.739557	-281.43
								0.980463	184.612	0.682312	236.968			-0.752112	-273.655
								0.976583	185.461	0.668412	233.16			-0.7644	-281.939
								0.972356	186.12	0.654275	225.089			-0.776416	-274.95
								0.967783	186.993	0.639904	221.128			-0.788156	-273.485
								0.962866	188.22	0.625307	213.736			-0.799616	-279.005
								0.957608	189.142	0.610487	208.318			-0.810792	-267.83
								0.952009	189.73	0.595451	201.475			-0.821681	-267.318
								0.946072	190.516	0.580203	197.158			-0.832277	-267.722
								0.939798	191.268	0.564748	190.534			-0.842577	-270.847
								0.933191	192.807	0.549094	185.423			-0.852578	-257.004
								0.926252	198.296	0.533243	179.525			-0.862277	-257.241
								0.918984	204.929	0.517204	174.536			-0.871668	-251.324
								0.91139	213.48	0.500981	168.698			-0.88075	-232.036
								0.903472	242.393	0.48458	161.787			-0.88952	-224.631
								0.895233	275.868	0.468006	155.658			-0.897973	-206.813
								0.886676	283.201	0.451267	150.57			-0.906107	-192.44
								0.877803	284.372	0.434366	142.818			-0.913919	-177.439
								0.868619	283.993	0.417312	138.002			-0.921407	-164.32
								0.859126	281.676	0.40011	132.48			-0.928567	-161.508
								0.849328	277.933	0.382765	125.857			-0.935397	-148.083
								0.839229	273.974	0.365284	118.848			-0.941895	-149.184
								0.828831	270.132	0.347674	112.638			-0.948058	-147.429
								0.818138	265.897	0.329939	106.672			-0.953884	-139.365
								0.807155	262.244	0.312088	100.2			-0.959372	-137.871
								0.795885	258.317	0.294126	92.9343			-0.964518	-140.88
								0.784332	254.573	0.276059	87.019			-0.969322	-148.125
								0.772501	250.146	0.257895	82.0879			-0.973782	-134.828
								0.760395	245.165	0.239638	74.6485			-0.977895	-140.526
								0.748019	240.634	0.221297	68.5052			-0.981661	-134.251
								0.735378	236.268	0.202877	63.0148			-0.985078	-140.949
								0.722475	231.137	0.184384	58.6862			-0.988146	-128.909
								0.709315	226.365	0.165827	50.7459			-0.990862	-130.102
								0.695903	221.111	0.14721	46.6418			-0.993226	-138.139
								0.682244	216.49	0.128541	39.171			-0.995237	-137.346
								0.668343	211.768	0.109826	32.961			-0.996895	-139.516
								0.654204	206.281	0.0910727	29.3095			-0.998199	-136.797
								0.639833	201.255	0.0722867	18.5616			-0.999147	-135.961
								0.625234	195.835	0.053475	15.313			-0.999741	-140.276
								0.610413	190.454	0.0346443	9.59479			-0.99998	-137.259
								0.595376	185.117	0.0158013	3.86481			-0.999863	-135.224
								0.580127	179.541	-0.0030473	-2.4113			-0.999391	-139.228
								0.564671	174.332	-0.0218948	-7.59966			-0.998564	-135.526
								0.549015	168.863	-0.0407346	-13.7075			-0.997383	-136.66
								0.533165	163.096	-0.0595599	-19.9643			-0.995846	-137.191
								0.517124	157.472	-0.078364	-23.5726			-0.993957	-137.558
								0.5009	151.999	-0.0971402	-31.0142			-0.991714	-132.329
								0.484498	146.253	-0.115882	-34.8513			-0.989118	-133.327
								0.467924	140.362	-0.134583	-39.8918			-0.986171	-133.034
								0.451183	134.452	-0.153235	-45.8359			-0.982874	-125.335
								0.434283	128.551	-0.171834	-49.1932			-0.979227	-131.157
								0.417227	122.86	-0.190371	-54.4955			-0.975233	-136.087
								0.400024	117.043	-0.208841	-59.8404			-0.970892	-130.123
								0.382679	111.41	-0.227236	-64.3028			-0.966206	-128.561
								0.365197	105.514	-0.245551	-66.6915			-0.961177	-130.849
								0.347586	99.6366	-0.263778	-74.1685			-0.955807	-129.099
								0.329851	93.823	-0.281912	-75.0508			-0.950096	-125.951
								0.312	87.9081	-0.299946	-81.427			-0.944049	-125.116
														-0.937665	-131.579
														-0.930949	-122.677
														-0.923902	-126.959
														-0.916527	-118.323
														-0.908825	-126.62
														-0.900802	-118.518
														-0.892458	-123.319
														-0.883797	-119.854
														-0.874822	-115.592
														-0.865536	-118.214
														-0.855942	-113.165
														-0.846045	-116.186
														-0.835847	-114.246
														-0.825352	-117.14
														-0.814563	-111.25

## Sheet: Supplementary Figure 6
Supplementary Figure 6
Device 6			Device 5
time (s)	voltage (V)	current (nA)	time (s)	voltage (V)	current (nA)
-0.08	0.2	95.5118	45.95	0	165.001
0	0.2	95.3216	46	0	-7.11
0.08	0	-3.86733	46.05	0	0.157093
0.16	0	-1.51586	46.1	0	-0.118224
0.24	0	-0.837833	46.15	0	0.431445
0.32	0	-1.41242	46.2	0	0.451409
0.4	0	-0.973278	46.25	0	0.136485
0.48	0	-0.834613	46.3	0	0.609515
0.56	0	-0.584855	46.35	0	0.209259
0.64	0	-0.505359	46.4	-1	0.294269
0.72	0	-0.700375	46.45	-1	-737.379
0.8	-1	-303.205	46.5	-1	-556.535
0.88	-1	-154.439	46.55	-1	-397.392
0.96	-1	-76.5632	46.6	-1	-278.645
1.04	-1	-70.4804	46.65	-1	-186.178
1.12	-1	-68.9497	46.7	-1	-155.204
1.2	-1	-70.6137	46.75	-1	-149.587
1.28	-1	-72.148	46.8	-1	-145.07
1.36	-1	-71.2182	46.85	-1	-136.44
1.44	-1	-71.3766	46.9	-1	-129.4
1.52	-1	-70.1546	46.95	-1	-123.227
1.6	-1	-68.0493	47	-1	-123.816
1.68	-1	-64.536	47.05	-1	-124.796
1.76	-1	-58.8692	47.1	-1	-125.721
1.84	-1	-56.4755	47.15	-1	-127.383
1.92	-1	-55.5533	47.2	-1	-129.519
2	-1	-56.0102	47.25	-1	-130.654
2.08	-1	-56.3457	47.3	-1	-130.897
2.16	-1	-56.9875	47.35	-1	-130.129
2.24	-1	-57.109	47.4	-1	-129.536
2.32	-1	-56.8544	47.45	-1	-128.533
2.4	-1	-56.8416	47.5	-1	-127.042
2.48	-1	-56.8826	47.55	-1	-125.496
2.56	-1	-56.487	47.6	-1	-125.21
2.64	-1	-55.858	47.65	-1	-124.822
2.72	-1	-55.1341	47.7	-1	-124.904
2.8	-1	-55.1088	47.75	-1	-124.779
2.88	-1	-54.3102	47.8	-1	-124.739
2.96	-1	-54.0111	47.85	-1	-124.457
3.04	-1	-53.5136	47.9	-1	-123.664
3.12	-1	-52.3586	47.95	-1	-123.445
3.2	-1	-51.6727	48	-1	-122.643
3.28	0	18.6292	48.05	-1	-122.906
3.36	0	1.74246	48.1	-1	-124.42
3.44	0	1.46392	48.15	-1	-124.875
3.52	0	1.33693	48.2	-1	-125.216
3.6	0	0.729142	48.25	-1	-125.245
3.68	0	0.639382	48.3	-1	-124.478
3.76	0	0.318379	48.35	-1	-123.091
3.84	0	0.294027	48.4	-1	-123.847
3.92	0	0.161601	48.45	-1	-122.524
4	0.2	14.7069	48.5	-1	-122.292
4.08	0.2	12.7097	48.55	-1	-121.994
4.16	0.2	13.2142	48.6	-1	-121.105
4.24	0.2	13.347	48.65	-1	-120.805
4.32	0.2	13.7864	48.7	-1	-121.199
4.4	0.2	13.8001	48.75	-1	-120.418
4.48	0.2	15.8295	48.8	-1	-119.886
4.56	0.2	16.6792	48.85	-1	-119.187
4.64	0.2	16.5549	48.9	-1	-119.069
4.72	0.2	16.6601	48.95	0	-118.497
4.8	0.2	16.446	49	0	40.5231
4.88	0	-3.48052	49.05	0	3.90044
4.96	0	-0.785305	49.1	0	2.09462
5.04	0	-0.536956	49.15	0	1.35432
5.12	0	-0.866612	49.2	0	1.24258
5.2	0	-0.49751	49.25	0	1.06838
5.28	0	-0.609811	49.3	0	0.999468
5.36	0	-0.777658	49.35	0	1.23357
5.44	0	-0.851921	49.4	0.2	0.976605
5.52	0	-0.709633	49.45	0.2	36.8593
5.6	0	-0.641206	49.5	0.2	30.3283
5.68	1	122.552	49.55	0.2	31.8888
5.76	1	131.777	49.6	0.2	33.1797
5.84	1	142.12	49.65	0.2	35.305
5.92	1	150.419	49.7	0.2	36.2955
6	1	166.173	49.75	0.2	35.4869
6.08	1	175.982	49.8	0.2	33.2702
6.16	1	182.323	49.85	0.2	33.3687
6.24	1	186.784	49.9	0.2	34.3493
6.32	1	199.703	49.95	0	35.1929
6.4	1	201.498	50	0	-7.39401
6.48	1	205.114	50.05	0	-0.131748
6.56	1	208.159	50.1	0	0.449477
6.64	1	212.142	50.15	0	0.311657
6.72	1	212.691	50.2	0	0.661681
6.8	1	219.522	50.25	0	0.559604
6.88	1	260.942	50.3	0	0.468154
6.96	1	301.902	50.35	0	0.374449
7.04	1	405.287	50.4	0.9	0.405684
7.12	1	607.492	50.45	0.9	250.31
7.2	1	626.482	50.5	0.9	259.232
7.28	1	640.732	50.55	0.9	261.656
7.36	1	651.608	50.6	0.9	267.793
7.44	1	659.164	50.65	0.9	272.25
7.52	1	665.369	50.7	0.9	286.196
7.6	1	670.189	50.75	0.9	306.278
7.68	1	674.078	50.8	0.9	314.682
7.76	1	677.783	50.85	0.9	356.288
7.84	1	679.666	50.9	0.9	615.657
7.92	1	681.763	50.95	0.9	725.616
8	1	684.348	51	0.9	770.557
8.08	0	-19.6788	51.05	0.9	806.417
8.16	0	-5.22359	51.1	0.9	833.673
8.24	0	-3.93998	51.15	0.9	857.318
8.32	0	-3.68419	51.2	0.9	881.425
8.4	0	-3.07036	51.25	0.9	902.858
8.48	0	-2.67046	51.3	0.9	921.41
8.56	0	-2.03269	51.35	0.9	935.921
8.64	0	-2.10474	51.4	0.9	945.902
8.72	0	-1.70001	51.45	0.9	953.231
8.8	0.2	99.7911	51.5	0.9	958.954
8.88	0.2	97.0297	51.55	0.9	963.274
8.96	0.2	97.0544	51.6	0.9	966.951
9.04	0.2	96.4398	51.65	0.9	969.593
9.12	0.2	96.4941	51.7	0.9	972.134
9.2	0.2	96.7823	51.75	0.9	973.82
9.28	0.2	96.4949	51.8	0.9	975.49
9.36	0.2	95.9863	51.85	0.9	977.594
9.44	0.2	96.4804	51.9	0.9	978.169
9.52	0.2	95.9753	51.95	0	980.445
9.6	0.2	96.0783	52	0	-35.1544
9.68	0	-3.63065	52.05	0	-3.90859
9.76	0	-1.25966	52.1	0	-1.66515
9.84	0	-0.922159	52.15	0	-1.06268
9.92	0	-1.2653	52.2	0	-0.595441
10	0	-0.981127	52.25	0	-0.970581
			52.3	0	-0.234469
			52.35	0	-0.541343
			52.4	0.2	-0.601881
			52.45	0.2	176.67
			52.5	0.2	169.331
			52.55	0.2	168.644
			52.6	0.2	167.928
			52.65	0.2	167.625
			52.7	0.2	167.546
			52.75	0.2	167.143
			52.8	0.2	166.861
			52.85	0.2	166.998
			52.9	0.2	166.475
			52.95	0	166.093
			53	0	-7.61136

## Sheet: Supplementary Figure 7
Supplementary Figure 7
Device 1		Device 12
Pulse number	Conductance change (%)	Pulse number	Conductance change (%)
1	100	1	99.6372
2	104.788	2	117.039
3	118.298	3	128.622
4	126.064	4	131.672
5	129.014	5	135.522
6	132.652	6	140.353
7	138.67	7	142.342
8	139.455	8	141.932
9	142.16	9	139.088
10	143.601	10	145.11
11	143.656	11	140.565
12	145.02	12	146.944
13	148.844	13	122.216
14	151.668	14	106.479
15	151.716	15	102.768
16	151.994	16	109.171
17	153.387	17	106.327
18	155.178	18	107.001
19	156.651	19	100.094
20	157.546	20	105.673
21	150.962	21	99.9462
22	142.975	22	99.6321
23	140.273
24	135.394
25	138.724
26	133.423
27	129.04
28	128.804
29	123.244
30	122.537
31	120.048
32	119.512
33	118.854
34	117.911
35	114.122
36	113.22
37	112.252
38	110.589
39	110.994
40	106.175

## Sheet: Supplementary figure 8
Supplementary figure 8
Device 11								Device 12
0,4 V		0,6 V		0,8 V		1 V		0,4 V		0,6 V		0,8 V		1 V
Voltage (V)	Current (nA)	Voltage (V)	Current (nA)	Voltage (V)	Current (nA)	Voltage (V)	Current (nA)	Voltage (V)	Current (nA)	Voltage (V)	Current (nA)	Voltage (V)	Current (nA)	Voltage (V)	Current (nA)
-0.354089	-19.1392	-0.531134	-26.2135	-0.708178	-32.0499	-0.885223	-31.9335	-0.228928	-53.1594	-0.343393	-113.594	-0.457857	-173.588	-0.953941	-127.658
-0.346826	-18.6638	-0.52024	-25.3668	-0.693653	-29.6811	-0.867066	-30.8608	-0.241127	-55.5227	-0.361691	-117.646	-0.482255	-180.65	-0.948118	-124.412
-0.339071	-18.2191	-0.508607	-25.0373	-0.678142	-30.0334	-0.847678	-30.6334	-0.252984	-56.2682	-0.379476	-122.836	-0.505968	-188.593	-0.941958	-127.739
-0.330834	-17.818	-0.496251	-25.2835	-0.661668	-29.9954	-0.827085	-29.2694	-0.264481	-57.4826	-0.396721	-127.248	-0.528962	-194.668	-0.935464	-122.654
-0.322126	-17.4585	-0.48319	-24.5918	-0.644253	-28.8979	-0.805316	-28.7595	-0.275602	-59.0112	-0.413403	-131.449	-0.551204	-201.511	-0.928637	-127.206
-0.312961	-17.1053	-0.469442	-24.0046	-0.625923	-28.4772	-0.782403	-27.9056	-0.286331	-59.7507	-0.429497	-135.071	-0.572663	-208.506	-0.92148	-126.892
-0.303351	-16.5437	-0.455027	-22.1102	-0.606703	-28.2846	-0.758378	-26.3233	-0.296654	-60.9366	-0.444981	-138.832	-0.593308	-213.96	-0.913996	-118.859
-0.29331	-16.1414	-0.439966	-22.5906	-0.586621	-27.7919	-0.733276	-25.9154	-0.306555	-61.5954	-0.459832	-142.656	-0.61311	-220.238	-0.906187	-120.827
-0.282853	-15.6047	-0.424279	-21.4002	-0.565705	-25.3436	-0.707132	-25.8644	-0.31602	-61.1386	-0.47403	-145.442	-0.63204	-225.798	-0.898056	-123.375
-0.271993	-15.0064	-0.407989	-21.6463	-0.543986	-25.2461	-0.679982	-25.105	-0.325036	-63.9255	-0.487555	-147.928	-0.650073	-229.945	-0.889606	-120.432
-0.260747	-14.3835	-0.39112	-19.7537	-0.521493	-24.0147	-0.651867	-23.2608	-0.333591	-64.4745	-0.500386	-150.297	-0.667182	-233.035	-0.88084	-116.286
-0.24913	-13.7996	-0.373695	-18.8969	-0.49826	-22.327	-0.622825	-23.8294	-0.341671	-66.2161	-0.512507	-151.682	-0.683342	-236.062	-0.871761	-115.625
-0.237159	-13.0624	-0.355739	-18.4336	-0.474318	-21.1837	-0.592898	-22.4414	-0.349266	-66.2286	-0.523899	-153.355	-0.698532	-236.206	-0.862372	-116.212
-0.224851	-12.3131	-0.337277	-16.7322	-0.449702	-21.3034	-0.562128	-21.2064	-0.356364	-66.4571	-0.534547	-154.565	-0.712729	-234.392	-0.852677	-116.568
-0.212224	-11.8327	-0.318336	-16.4198	-0.424448	-20.0071	-0.53056	-19.6959	-0.362956	-66.4741	-0.544435	-154.673	-0.725913	-233.465	-0.842679	-113.91
-0.199295	-11.2253	-0.298942	-14.469	-0.39859	-18.6213	-0.498237	-18.0162	-0.369033	-67.3238	-0.553549	-155.533	-0.738065	-232.726	-0.832381	-110.516
-0.186083	-10.5159	-0.279124	-14.405	-0.372166	-18.0456	-0.465207	-16.66	-0.374585	-67.311	-0.561877	-156.22	-0.749169	-230.921	-0.821788	-113.971
-0.172606	-9.713	-0.258909	-12.9603	-0.345212	-16.2515	-0.431515	-15.3052	-0.379604	-68.2321	-0.569406	-155.726	-0.759208	-228.371	-0.810903	-108.59
-0.158884	-8.99818	-0.238326	-12.7805	-0.317769	-15.6232	-0.397211	-14.0328	-0.384084	-68.9089	-0.576126	-153.485	-0.768168	-226.498	-0.799729	-110.139
-0.144937	-8.29565	-0.217405	-12.1137	-0.289873	-14.551	-0.362342	-12.9226	-0.388018	-68.2669	-0.582028	-150.127	-0.776037	-223.784	-0.788272	-106.666
-0.130783	-7.40964	-0.196175	-10.9805	-0.261566	-12.744	-0.326958	-12.4034	-0.391401	-68.4796	-0.587102	-144.494	-0.782803	-221.527	-0.776534	-98.951
-0.116444	-6.46201	-0.174666	-9.83465	-0.232887	-10.8597	-0.291109	-11.8779	-0.394228	-68.983	-0.591342	-137.603	-0.788456	-218.797	-0.764521	-102.925
-0.101939	-5.677	-0.152908	-8.33393	-0.203877	-9.37289	-0.254847	-10.9907	-0.396495	-69.7734	-0.594742	-129.66	-0.792989	-214.213	-0.752236	-100.406
-0.0872889	-4.81688	-0.130933	-6.91998	-0.174578	-7.44639	-0.218222	-10.3541	-0.398198	-68.1675	-0.597297	-122.796	-0.796395	-206.066	-0.739684	-104.139
-0.0725151	-4.01942	-0.108773	-6.43673	-0.14503	-7.46507	-0.181288	-8.70391	-0.399335	-70.4261	-0.599002	-118.954	-0.79867	-191.522	-0.726868	-98.5614
-0.0576382	-3.24717	-0.0864573	-4.97586	-0.115276	-5.75415	-0.144095	-6.32193	-0.399904	-68.9822	-0.599857	-114.034	-0.799809	-171.887	-0.713795	-96.5006
-0.0426794	-2.50542	-0.0640191	-1.83788	-0.0853588	-4.42216	-0.106699	-4.81952	-0.399906	-68.4098	-0.599859	-108.095	-0.799812	-160.419	-0.700468	-95.8823
-0.02766	-1.67049	-0.04149	-0.800292	-0.05532	-2.88506	-0.06915	-2.09622	-0.399339	-68.5389	-0.599009	-103.254	-0.798678	-152.68	-0.686892	-94.0613
-0.0126012	-0.70888	-0.0189019	-0.262941	-0.0252025	-1.84006	-0.0315031	-1.87733	-0.398205	-68.8952	-0.597307	-101.773	-0.796409	-139.827	-0.673072	-92.9311
0.00247541	0.375106	0.00371312	0.0425651	0.00495082	1.14456	0.00618853	1.27787	-0.396504	-67.76	-0.594757	-100.688	-0.793009	-133.863	-0.659013	-91.9457
0.0175485	1.38028	0.0263228	1.09561	0.0350971	1.66468	0.0438714	2.75154	-0.394241	-67.4786	-0.591361	-99.0119	-0.788482	-131.795	-0.64472	-88.2555
0.0325967	2.4831	0.0488951	2.17756	0.0651935	3.59674	0.0814919	4.3954	-0.391417	-67.1214	-0.587125	-98.7305	-0.782834	-127.909	-0.630198	-89.294
0.0475986	3.4588	0.0713979	3.66879	0.0951972	5.70187	0.118997	7.7649	-0.388037	-65.8883	-0.582055	-97.0539	-0.776074	-126.62	-0.615452	-87.4424
0.0625329	4.47797	0.0937993	4.64495	0.125066	7.54142	0.156332	8.077	-0.384105	-65.6611	-0.576158	-96.3451	-0.768211	-124.267	-0.600487	-84.0694
0.0773782	5.43915	0.116067	6.84781	0.154756	9.10373	0.193445	10.3898	-0.379628	-63.9785	-0.569442	-94.231	-0.759256	-123.076	-0.585309	-84.5428
0.0921136	6.44194	0.13817	9.82084	0.184227	11.643	0.230284	13.9336	-0.374611	-62.7208	-0.561917	-94.0511	-0.749222	-122.228	-0.569922	-82.5463
0.106718	7.48449	0.160077	10.3764	0.213436	12.859	0.266795	15.8819	-0.369062	-62.3207	-0.553593	-91.4357	-0.738124	-119.525	-0.554334	-75.8759
0.121171	8.39272	0.181756	12.369	0.242342	14.9393	0.302928	17.1899	-0.362988	-61.8294	-0.544482	-90.1764	-0.725976	-117.298	-0.538548	-83.6089
0.135452	9.39451	0.203178	13.0287	0.270903	16.2068	0.338629	20.1832	-0.356399	-61.1189	-0.534598	-88.3064	-0.712797	-114.828	-0.522571	-70.3277
0.14954	10.4447	0.22431	15.7556	0.29908	18.6214	0.37385	23.2899	-0.349303	-59.4843	-0.523954	-86.8583	-0.698605	-113.352	-0.506409	-69.4309
0.163415	11.4902	0.245123	16.3206	0.326831	20.7307	0.408539	24.9811	-0.34171	-58.3407	-0.512566	-84.7618	-0.683421	-111.037	-0.490066	-66.6407
0.177059	12.7105	0.265589	17.5462	0.354118	22.575	0.442648	26.0257	-0.333632	-56.4938	-0.500449	-83.3573	-0.667265	-108.112	-0.473549	-67.3234
0.190451	13.6927	0.285676	18.9631	0.380902	25.1789	0.476127	29.5067	-0.32508	-55.2829	-0.487621	-80.4245	-0.650161	-105.496	-0.456865	-64.0952
0.203572	14.6473	0.305358	19.5025	0.407144	26.7062	0.50893	30.461	-0.316066	-54.1496	-0.4741	-78.5705	-0.632133	-102.048	-0.440017	-69.3939
0.216404	15.6367	0.324606	20.9087	0.432808	27.4841	0.54101	32.7069	-0.306603	-52.5062	-0.459905	-76.7589	-0.613206	-100.065	-0.423014	-62.841
0.228928	16.6507	0.343393	22.3389	0.457857	28.9961	0.572321	33.8772	-0.296704	-50.329	-0.445057	-74.0498	-0.593409	-95.3805	-0.40586	-54.9051
0.241127	17.5111	0.361691	25.3192	0.482255	30.7767	0.602819	36.837	-0.286384	-49.2319	-0.429576	-72.4933	-0.572768	-92.6743	-0.388562	-54.8938
0.252984	18.5149	0.379476	26.411	0.505968	32.353	0.63246	39.7613	-0.275657	-46.4747	-0.413485	-69.3635	-0.551313	-90.0661	-0.371126	-52.5995
0.264481	19.3655	0.396721	26.8652	0.528962	34.0516	0.661202	41.9245	-0.264537	-45.4415	-0.396806	-66.3917	-0.529075	-86.9111	-0.353558	-53.5301
0.275602	20.4786	0.413403	29.5228	0.551204	36.1666	0.689005	43.5408	-0.253042	-43.4953	-0.379563	-63.3897	-0.506085	-82.0803	-0.335864	-47.1076
0.286331	21.5633	0.429497	30.1374	0.572663	38.1682	0.715828	45.3655	-0.241188	-41.1104	-0.361781	-60.2555	-0.482375	-77.4173	-0.318051	-51.4886
0.296654	22.7262	0.444981	30.6027	0.593308	40.2501	0.741635	49.165	-0.22899	-38.4259	-0.343485	-57.3761	-0.45798	-76.1358	-0.300125	-44.9035
0.306555	23.3404	0.459832	31.6451	0.61311	42.69	0.766387	52.363	-0.216467	-38.0156	-0.324701	-54.8353	-0.432935	-70.4475	-0.282093	-38.9206
0.31602	24.2341	0.47403	32.184	0.63204	44.2546	0.79005	54.2159	-0.203637	-35.0311	-0.305455	-50.5356	-0.407274	-66.7931	-0.26396	-39.0896
0.325036	24.918	0.487555	33.5415	0.650073	45.7606	0.812591	56.3276	-0.190517	-33.5229	-0.285776	-48.0873	-0.381034	-62.27	-0.245733	-35.4493
0.333591	25.6918	0.500386	35.4293	0.667182	45.7775	0.833977	58.8863	-0.177127	-30.2724	-0.26569	-44.8178	-0.354253	-58.3312	-0.22742	-38.2524
0.341671	26.1798	0.512507	37.2154	0.683342	47.9242	0.854178	60.4661	-0.163484	-27.9191	-0.245226	-42.171	-0.326969	-53.2453	-0.209025	-33.2226
0.349266	26.5697	0.523899	38.2206	0.698532	49.942	0.873165	63.0294	-0.14961	-25.5715	-0.224415	-39.4585	-0.29922	-49.3151	-0.190556	-23.783
0.356364	26.9229	0.534547	38.6793	0.712729	51.4045	0.890911	66.1414	-0.135523	-24.0658	-0.203284	-34.8902	-0.271045	-45.8081	-0.172019	-24.0228
0.362956	27.531	0.544435	39.6824	0.725913	53.4192	0.907391	67.6763	-0.121243	-21.4417	-0.181864	-30.7989	-0.242486	-42.177	-0.153422	-17.1174
0.369033	28.0962	0.553549	41.5948	0.738065	66.5938	0.922582	69.0551	-0.106791	-19.6919	-0.160186	-27.1962	-0.213582	-36.3676	-0.134769	-38.4504
0.374585	28.7272	0.561877	54.5323	0.749169	86.2456	0.936461	71.1967	-0.092187	-15.9754	-0.138281	-23.4451	-0.184374	-30.6498	-0.116069	-28.4006
0.379604	29.258	0.569406	62.1368	0.759208	89.8924	0.94901	75.8828	-0.0774522	-13.7369	-0.116178	-19.6272	-0.154904	-26.4585	-0.0973278	-20.9702
0.384084	29.6915	0.576126	63.6124	0.768168	92.229	0.96021	79.0327	-0.0626073	-10.8445	-0.093911	-15.8791	-0.125215	-21.4933	-0.0785519	-16.3848
0.388018	30.165	0.582028	65.0344	0.776037	101.902	0.970046	80.4074	-0.0476735	-8.44421	-0.0715102	-12.5274	-0.0953469	-15.9655	-0.059748	-21.0604
0.391401	30.5394	0.587102	67.1392	0.782803	105.642	0.978504	88.2773	-0.0326719	-5.78805	-0.0490078	-8.74521	-0.0653438	-10.7868	-0.0409229	-17.3009
0.394228	30.8213	0.591342	69.1814	0.788456	105.902	0.98557	123.704	-0.0176239	-2.94455	-0.0264358	-4.32902	-0.0352477	-6.27637	-0.0220833	1.09382
0.396495	31.0674	0.594742	70.71	0.792989	107.85	0.991236	141.733	-0.00255081	0.654382	-0.00382621	-0.528436	-0.00510161	-0.723091	-0.00323579	-8.9448
0.398198	32.3436	0.597297	76.9767	0.796395	109.063	0.995494	170.666	0.0125259	3.35241	0.0187888	3.25372	0.0250518	4.52187	0.0156128	4.6021
0.399335	38.0473	0.599002	76.9118	0.79867	111.058	0.998337	175.508	0.0275848	5.18239	0.0413772	7.72167	0.0551695	10.9573	0.0344559	-4.64438
0.399904	42.5648	0.599857	75.9481	0.799809	111.759	0.999761	175.979	0.0426045	7.6117	0.0639067	13.2411	0.0852089	15.8299	0.0532868	5.30891
0.399906	43.748	0.599859	75.9526	0.799812	111.148	0.999765	176.26	0.0575636	10.5449	0.0863454	16.4682	0.115127	22.3483	0.0720987	9.21809
0.399339	44.7259	0.599009	75.2928	0.798678	112.14	0.998348	179.832	0.0724409	12.8946	0.108661	20.7934	0.144882	27.8173	0.090885	6.18638
0.398205	45.3681	0.597307	76.387	0.796409	112.717	0.995512	181.826	0.0872153	15.7773	0.130823	24.7964	0.174431	33.9574	0.109639	23.6376
0.396504	45.7227	0.594757	75.3681	0.793009	112.242	0.991261	181.695	0.101866	18.5372	0.152799	29.0713	0.203732	40.5948	0.128354	13.8937
0.394241	45.9972	0.591361	75.9464	0.788482	113.79	0.985602	181.618	0.116372	21.8833	0.174557	33.7206	0.232743	45.7954	0.147024	28.1184
0.391417	46.1498	0.587125	75.0632	0.782834	112.056	0.978542	182.023	0.130712	25.1791	0.196068	37.2639	0.261424	51.7322	0.165641	27.3665
0.388037	45.8632	0.582055	74.9856	0.776074	111.117	0.970092	180.9	0.144866	28.9895	0.2173	42.4003	0.289733	57.7871	0.184199	29.2808
0.384105	45.6967	0.576158	74.4899	0.768211	110.175	0.960263	179.512	0.158815	30.7657	0.238223	47.2433	0.31763	65.7613	0.202692	32.3142
0.379628	45.5789	0.569442	74.6218	0.759256	109.071	0.94907	176.381	0.172538	33.2462	0.258807	52.0019	0.345076	71.4332	0.221113	32.1532
0.374611	49.3527	0.561917	73.1431	0.749222	107.628	0.936527	174.213	0.186016	36.0348	0.279024	56.5859	0.372032	77.5657	0.239455	44.0626
0.369062	49.0191	0.553593	70.9419	0.738124	106.42	0.922654	170.957	0.19923	38.2314	0.298844	62.4641	0.398459	83.4636	0.257713	39.9474
0.362988	48.1758	0.544482	69.576	0.725976	104.596	0.90747	167.712	0.21216	40.7421	0.31824	67.6317	0.42432	90.6831	0.275878	59.693
0.356399	46.8977	0.534598	67.678	0.712797	103.243	0.890996	163.279	0.224789	45.001	0.337183	69.5766	0.449578	97.6743	0.293946	45.9866
0.349303	45.9806	0.523954	67.4816	0.698605	99.7406	0.873257	160.964	0.237098	47.1998	0.355648	73.3391	0.474197	103.888	0.311909	56.6419
0.34171	44.7899	0.512566	65.8898	0.683421	96.6869	0.854276	156.793	0.249071	49.6653	0.373606	78.8079	0.498142	110	0.329762	59.9087
0.333632	43.6977	0.500449	66.2269	0.667265	96.27	0.834081	152.846	0.26069	52.5428	0.391034	83.8605	0.521379	115.936	0.347497	63.227
0.32508	42.4259	0.487621	63.9212	0.650161	93.2551	0.812701	148.482	0.271938	54.9174	0.407906	87.7819	0.543875	122.445	0.365109	61.4624
0.316066	41.1223	0.4741	62.6535	0.632133	91.5148	0.790166	144.703	0.282799	57.868	0.424199	91.6459	0.565599	132.774	0.382591	62.0211
0.306603	39.7994	0.459905	59.7127	0.613206	87.3871	0.766508	141.845	0.293259	59.883	0.439889	95.2834	0.586518	148.152	0.399937	77.9251
0.296704	38.3873	0.445057	58.1801	0.593409	85.5744	0.741761	137.538	0.303302	61.6941	0.454953	100.322	0.606604	152.73	0.417141	71.2176
0.286384	36.6866	0.429576	54.6823	0.572768	81.0008	0.71596	131.937	0.312914	64.4133	0.469371	104.366	0.625829	163.242	0.434197	80.2629
0.275657	35.5363	0.413485	52.2388	0.551313	78.9311	0.689141	128.089	0.322082	67.1994	0.483123	109.398	0.644163	173.603	0.451098	79.994
0.264537	34.0298	0.396806	50.9245	0.529075	75.4547	0.661343	122.52	0.330791	68.9749	0.496187	120.979	0.661583	180.667	0.46784	87.0959
0.253042	32.3243	0.379563	47.0577	0.506085	72.4047	0.632606	119.775	0.339031	71.5071	0.508547	126.514	0.678062	192.815	0.484415	100.047
0.241188	30.7121	0.361781	45.7767	0.482375	68.1513	0.602969	113.156	0.346789	74.0007	0.520183	132.501	0.693578	210.509	0.500818	93.169
0.22899	29.1851	0.343485	42.8682	0.45798	63.9398	0.572476	109.528	0.354054	75.2728	0.531081	142.373	0.708108	219.129	0.517043	100.987
0.216467	27.6401	0.324701	40.7916	0.432935	61.1035	0.541169	103.452	0.360816	78.0923	0.541224	145.56	0.721632	226.667	0.533084	108.886
0.203637	26.012	0.305455	37.6911	0.407274	56.5121	0.509092	97.6195	0.367065	80.6801	0.550598	150.093	0.73413	233.177	0.548936	103.177
0.190517	24.3721	0.285776	37.7092	0.381034	52.8305	0.476293	91.9208	0.372793	86.5848	0.559189	156.662	0.745585	239.758	0.564593	117.521
0.177127	22.5031	0.26569	33.5837	0.354253	49.9426	0.442817	85.5731	0.377991	90.2202	0.566986	165.239	0.755981	245.402	0.580049	114.816
0.163484	20.8652	0.245226	31.2549	0.326969	45.9472	0.408711	78.58	0.382651	91.7161	0.573977	171.753	0.765302	250.635	0.595299	122.111
0.14961	19.1319	0.224415	27.264	0.29922	43.0592	0.374024	71.6668	0.386768	94.0332	0.580152	177.491	0.773536	257.44	0.610338	129.142
0.135523	17.3646	0.203284	25.8272	0.271045	37.615	0.338807	64.9693	0.390335	96.2211	0.585503	178.363	0.780671	260.824	0.62516	139.781
0.121243	15.3445	0.181864	21.7681	0.242486	34.308	0.303107	58.3039	0.393348	98.5674	0.590022	180.72	0.786696	265.196	0.63976	141.024
0.106791	13.3149	0.160186	19.0898	0.213582	30.1212	0.266977	51.4877	0.395802	103.174	0.593702	182.577	0.791603	272.529	0.654132	150.559
0.092187	11.3588	0.138281	16.5362	0.184374	24.8044	0.230467	45.041	0.397693	104.019	0.596539	184.801	0.795385	290.329	0.668272	170.889
0.0774522	9.54342	0.116178	13.2304	0.154904	20.4991	0.193631	37.2182	0.399019	107.423	0.598528	186.998	0.798037	309.707	0.682175	188.765
0.0626073	7.51208	0.093911	11.5145	0.125215	15.6106	0.156518	29.8852	0.399778	110.515	0.599667	188.017	0.799555	311.721	0.695835	196.049
0.0476735	5.60185	0.0715102	8.12691	0.0953469	12.1386	0.119184	22.9392	0.399969	112.183	0.599953	188.527	0.799937	315.509	0.709248	199.611
0.0326719	3.8969	0.0490078	5.61975	0.0653438	7.48306	0.0816797	15.9488	0.399591	111.78	0.599387	190.049	0.799182	318.439	0.722409	217.774
0.0176239	1.90373	0.0264358	2.63224	0.0352477	3.45175	0.0440597	7.81762	0.398646	111.475	0.597969	189.637	0.797292	318.589	0.735313	210.206
0.00255081	0.19078	0.00382621	0.00947889	0.00510161	-0.718583	0.00637701	0.419074	0.397134	114.072	0.595701	190.415	0.794268	319.246	0.747956	226.836
-0.0125259	-1.83252	-0.0187888	-2.33917	-0.0250518	-4.11231	-0.0313147	-6.66528	0.395058	113.144	0.592587	190.9	0.790116	315.801	0.760333	239.061
-0.0275848	-3.51754	-0.0413772	-7.00258	-0.0551695	-8.78079	-0.0689619	-14.1075	0.39242	112.635	0.58863	191.018	0.784841	309.632	0.772441	239.591
-0.0426045	-5.24209	-0.0639067	-9.80575	-0.0852089	-12.6583	-0.106511	-21.8962	0.389225	112.73	0.583838	194.024	0.77845	308.419	0.784273	241.489
-0.0575636	-7.0615	-0.0863454	-12.2265	-0.115127	-15.3889	-0.143909	-29.5795	0.385477	110.886	0.578215	193.768	0.770953	307.111	0.795828	254.556
-0.0724409	-8.83104	-0.108661	-13.2974	-0.144882	-20.0208	-0.181102	-37.2301	0.381181	111.085	0.571771	196.79	0.762361	304.183	0.807099	258.926
-0.0872153	-10.5045	-0.130823	-16.5938	-0.174431	-23.9403	-0.218038	-43.8293	0.376343	109.151	0.564514	209.083	0.752686	302.758	0.818083	262.053
-0.101866	-12.1588	-0.152799	-18.017	-0.203732	-27.5469	-0.254665	-51.6871	0.37097	107.756	0.556455	206.98	0.74194	298.42	0.828777	284.336
-0.116372	-13.5985	-0.174557	-19.5514	-0.232743	-31.2145	-0.290929	-57.7339	0.36507	105.679	0.547606	203.586	0.730141	293.692	0.839177	302.264
-0.130712	-15.0832	-0.196068	-21.6052	-0.261424	-34.7394	-0.32678	-65.1414	0.358652	102.35	0.537978	199.867	0.717304	291.712	0.849278	321.248
-0.144866	-16.5128	-0.2173	-23.9943	-0.289733	-37.0957	-0.362166	-70.5571	0.351724	100.77	0.527586	196.277	0.703447	288.719	0.859078	320.467
-0.158815	-17.8375	-0.238223	-25.8567	-0.31763	-40.2789	-0.397038	-76.4056	0.344296	98.1976	0.516443	193.933	0.688591	290.51	0.868572	331.137
-0.172538	-19.0687	-0.258807	-27.8047	-0.345076	-42.656	-0.431345	-81.7758	0.336378	97.2718	0.504567	190.348	0.672757	288.829	0.877758	324.8
-0.186016	-20.2082	-0.279024	-29.8622	-0.372032	-44.9155	-0.46504	-87.3521	0.327983	94.8527	0.491974	184.587	0.655966	282.279	0.886632	335.001
-0.19923	-21.1959	-0.298844	-31.1359	-0.398459	-47.0235	-0.498074	-90.5675	0.319122	91.6855	0.478682	178.846	0.638243	276.421	0.89519	336.482
-0.21216	-22.4661	-0.31824	-33.3678	-0.42432	-48.1914	-0.5304	-95.3704	0.309807	90.0204	0.46471	171.925	0.619613	269.238	0.903431	334.965
-0.224789	-23.3667	-0.337183	-33.7455	-0.449578	-50.112	-0.561972	-97.9795	0.300052	87.0618	0.450077	166.633	0.600103	260.582	0.911351	347.836
-0.237098	-24.453	-0.355648	-33.672	-0.474197	-51.4404	-0.592746	-100.559	0.28987	83.4741	0.434805	162.384	0.57974	253.565	0.918947	344.262
-0.249071	-25.2436	-0.373606	-30.9585	-0.498142	-51.6831	-0.622677	-100.328	0.279277	81.1436	0.418915	152.834	0.558553	244.375	0.926216	358.768
-0.26069	-26.2434	-0.391034	-28.566	-0.521379	-52.3871	-0.651724	-100.019	0.268286	77.7031	0.402429	147.172	0.536573	235.535	0.933157	362.729
-0.271938	-27.0048	-0.407906	-27.4045	-0.543875	-50.4683	-0.679844	-101.702	0.256915	74.6062	0.385372	139.754	0.51383	226.441	0.939766	357.722
-0.282799	-27.9516	-0.424199	-27.0695	-0.565599	-43.9689	-0.706998	-101.271	0.245178	70.4115	0.367767	134.985	0.490356	215.667	0.946041	371.782
-0.293259	-28.1688	-0.439889	-27.3578	-0.586518	-40.2806	-0.733148	-98.1401	0.233093	66.3683	0.349639	126.014	0.466186	205.342	0.95198	378.395
-0.303302	-28.174	-0.454953	-27.5744	-0.606604	-38.7413	-0.758256	-94.7386	0.220677	63.1881	0.331015	120.346	0.441353	194.321	0.95758	396.258
-0.312914	-27.7716	-0.469371	-28.3377	-0.625829	-37.1237	-0.782286	-87.7775	0.207947	59.8646	0.31192	113.106	0.415894	183.16	0.962841	406.978
-0.322082	-25.7267	-0.483123	-27.398	-0.644163	-35.9928	-0.805204	-83.6987	0.194921	54.3312	0.292382	104.881	0.389843	171.382	0.967759	419.25
-0.330791	-24.4795	-0.496187	-26.7252	-0.661583	-35.6724	-0.826979	-79.5911	0.181619	51.2205	0.272429	96.8901	0.363238	160.729	0.972333	421.135
-0.339031	-23.9263	-0.508547	-27.9771	-0.678062	-36.6448	-0.847578	-76.2053	0.168058	47.4687	0.252088	89.6193	0.336117	146.674	0.976562	419.47
-0.346789	-23.4358	-0.520183	-27.823	-0.693578	-35.4925	-0.866972	-66.3919	0.154259	43.5027	0.231389	82.2242	0.308518	134.482	0.980445	441.921
-0.354054	-23.031	-0.531081	-28.2857	-0.708108	-34.9943	-0.885135	-54.0793	0.140241	38.9131	0.210361	75.0521	0.280481	122.546	0.983978	428.747
-0.360816	-22.6499	-0.541224	-28.9219	-0.721632	-35.4243	-0.90204	-47.6625	0.126023	34.6695	0.189034	67.0269	0.252046	110.788	0.987162	455.044
-0.367065	-22.6321	-0.550598	-29.7026	-0.73413	-35.9834	-0.917663	-43.4535	0.111626	29.3812	0.167439	59.7453	0.223252	98.2399	0.989996	449.245
-0.372793	-22.5341	-0.559189	-30.2239	-0.745585	-35.5308	-0.931982	-41.5609	0.0970705	26.0034	0.145606	52.4501	0.194141	84.3127	0.992477	460.988
-0.377991	-22.324	-0.566986	-30.1062	-0.755981	-35.6631	-0.944976	-40.8156	0.0823771	23.028	0.123566	43.1174	0.164754	70.5285	0.994606	469.686
-0.382651	-22.3529	-0.573977	-29.7983	-0.765302	-36.6018	-0.956628	-39.2794	0.0675665	19.4105	0.10135	36.334	0.135133	55.5909	0.996382	477.62
-0.386768	-22.3773	-0.580152	-29.7477	-0.773536	-36.5526	-0.96692	-39.0031	0.05266	14.4883	0.07899	27.6946	0.10532	44.2772	0.997804	475.108
-0.390335	-22.3736	-0.585503	-30.1305	-0.780671	-36.9653	-0.975838	-37.8326	0.0376786	10.5182	0.0565179	19.8081	0.0753573	30.542	0.998871	486.411
-0.393348	-22.2586	-0.590022	-30.1657	-0.786696	-37.0012	-0.98337	-37.9693	0.0226437	5.24937	0.0339656	11.0301	0.0452874	18.5313	0.999583	502.808
-0.395802	-22.2462	-0.593702	-28.8013	-0.791603	-36.6908	-0.989504	-38.6878	0.00757662	1.39468	0.0113649	3.52726	0.0151532	5.23238	0.99994	497.902
-0.397693	-22.2546	-0.596539	-29.6618	-0.795385	-36.4788	-0.994232	-37.2517	-0.00750124	-2.84883	-0.0112519	-4.40429	-0.0150025	-6.54324	0.999942	500.71
-0.399019	-22.2583	-0.598528	-29.6577	-0.798037	-35.4314	-0.997547	-37.9063	-0.0225684	-6.64539	-0.0338527	-13.5848	-0.0451369	-20.9849	0.999588	508.396
-0.399778	-22.1474	-0.599667	-30.2187	-0.799555	-35.7922	-0.999444	-37.5211	-0.0376036	-10.8265	-0.0564053	-21.4709	-0.0752071	-32.1633	0.99888	511.64
-0.399969	-22.0028	-0.599953	-30.0271	-0.799937	-35.3416	-0.999922	-37.0323	-0.0525853	-14.738	-0.0788779	-27.758	-0.105171	-45.2761	0.997816	510.824
-0.399591	-21.8089	-0.599387	-30.3951	-0.799182	-35.6473	-0.998978	-36.9218	-0.0674922	-18.4405	-0.101238	-37.5914	-0.134984	-58.087	0.996398	515.944
-0.398646	-21.8531	-0.597969	-30.1416	-0.797292	-36.9214	-0.996615	-37.2172	-0.0823033	-23.0421	-0.123455	-45.7894	-0.164607	-68.485	0.994626	527.752
-0.397134	-22.0542	-0.595701	-29.6472	-0.794268	-37.2904	-0.992835	-36.4991	-0.0969974	-26.5575	-0.145496	-52.3061	-0.193995	-81.4842	0.9925	525.83
-0.395058	-21.747	-0.592587	-29.7807	-0.790116	-36.1773	-0.987645	-35.9077	-0.111554	-30.0314	-0.16733	-58.381	-0.223107	-93.2101	0.990022	540.713
-0.39242	-21.7313	-0.58863	-29.3422	-0.784841	-35.7525	-0.981051	-35.3787	-0.125951	-33.3533	-0.188927	-66.1101	-0.251903	-104.546	0.987192	537.588
-0.389225	-21.273	-0.583838	-28.6867	-0.77845	-34.696	-0.973063	-33.832	-0.14017	-36.6015	-0.210255	-73.1695	-0.28034	-113.771	0.984012	530.597
-0.385477	-21	-0.578215	-28.4866	-0.770953	-33.9056	-0.963692	-33.5082	-0.15419	-39.2471	-0.231285	-80.1262	-0.308379	-123.842	0.980482	546.773
-0.381181	-20.4861	-0.571771	-27.4254	-0.762361	-33.5829	-0.952951	-33.5441	-0.16799	-42.2187	-0.251985	-86.5289	-0.33598	-136.143	0.976603	551.215
-0.376343	-20.1344	-0.564514	-28.2791	-0.752686	-32.4626	-0.940857	-32.4619	-0.181552	-45.4043	-0.272328	-92.6651	-0.363104	-145.86	0.972378	553.387
-0.37097	-19.9631	-0.556455	-27.7732	-0.74194	-31.7934	-0.927426	-32.6065	-0.194856	-48.3734	-0.292283	-98.4239	-0.389711	-155.144	0.967807	547.894
-0.36507	-19.6899	-0.547606	-27.4384	-0.730141	-31.4891	-0.912676	-32.1258	-0.207882	-49.9138	-0.311824	-103.896	-0.415765	-164.196	0.962892	556.395
-0.358652	-19.2595	-0.537978	-25.833	-0.717304	-30.9941	-0.89663	-30.5227	-0.220614	-52.496	-0.330921	-109.238	-0.441228	-172.161	0.957635	560.059
-0.351724	-19.0646	-0.527586	-25.9786	-0.703447	-31.5169	-0.879309	-30.1783	-0.233032	-53.8876	-0.349548	-115.571	-0.466064	-182.053	0.952037	553.217
-0.344296	-18.7589	-0.516443	-25.3432	-0.688591	-31.2061	-0.860739	-29.721	-0.245118	-56.0636	-0.367678	-119.69	-0.490237	-188.228	0.946102	555.891
-0.336378	-18.4196	-0.504567	-24.9648	-0.672757	-30.6294	-0.840946	-28.4859	-0.256857	-58.2258	-0.385285	-124.59	-0.513714	-196.198	0.93983	593.572
-0.327983	-17.973	-0.491974	-24.1048	-0.655966	-29.3992	-0.819958	-27.9342	-0.26823	-58.5736	-0.402346	-129.423	-0.536461	-203.23	0.933225	667.91
														0.926288	613.001
														0.919021	610.689
														0.911429	611.404
														0.903512	596.688
														0.895274	595.165
														0.886719	580.407
														0.877848	571.204
														0.868665	565.891
														0.859174	559.567
														0.849378	552.951
														0.839279	548.042
														0.828883	530.024
														0.818192	527.399
														0.80721	528.295
														0.795942	511.602
														0.78439	492.566
														0.77256	493.461
														0.760456	488.311
														0.748081	475.22
														0.735441	470.303
														0.722539	456.477
														0.709381	449.589
														0.69597	441.199
														0.682312	428.082
														0.668412	420.393
														0.654275	408.647
														0.639904	396.294
														0.625307	390.572
														0.610487	375.138
														0.595451	366.041
														0.580203	359.092
														0.564748	353.045
														0.549094	338.676
														0.533243	336.112
														0.517204	315.767
														0.500981	306.184
														0.48458	290.427
														0.468006	283.26
														0.451267	270.57
														0.434366	254.016
														0.417312	247.912
														0.40011	232.391
														0.382765	229.031
														0.365284	207.278
														0.347674	200.808
														0.329939	191.023
														0.312088	181.063
														0.294126	167.563
														0.276059	163.303
														0.257895	136.094
														0.239638	135.209
														0.221297	124.911
														0.202877	118.645
														0.184384	101.828
														0.165827	92.5105
														0.14721	77.6143
														0.128541	69.1825
														0.109826	61.4978
														0.0910727	49.7525
														0.0722867	31.4415
														0.053475	23.8228
														0.0346443	12.3529
														0.0158013	5.68083
														-0.0030473	-5.13544
														-0.0218948	-20.5114
														-0.0407346	-25.6281
														-0.0595599	-32.0763
														-0.078364	-49.1331
														-0.0971402	-54.5815
														-0.115882	-63.3353
														-0.134583	-69.7545
														-0.153235	-80.5273
														-0.171834	-92.6509
														-0.190371	-94.7939
														-0.208841	-107.953
														-0.227236	-118.078
														-0.245551	-123.155
														-0.263778	-131.997
														-0.281912	-144.254
														-0.299946	-143.226
														-0.317873	-152.776
														-0.335687	-170.899
														-0.353381	-166.774
														-0.370951	-174.702
														-0.388388	-191.139
														-0.405688	-184.644
														-0.422843	-196.975
														-0.439848	-199.806
														-0.456697	-206.141
														-0.473383	-217.658
														-0.489902	-215.777
														-0.506246	-228.456
														-0.52241	-226.713
														-0.538389	-229.395
														-0.554177	-229.637
														-0.569767	-246.041
														-0.585156	-246.56
														-0.600336	-249.16
														-0.615303	-257.2
														-0.630051	-244.402
														-0.644576	-267.387
														-0.658871	-251.229
														-0.672933	-265.18
														-0.686755	-264.567
														-0.700334	-267.426
														-0.713663	-285.602
														-0.726739	-270.978
														-0.739557	-281.43
														-0.752112	-273.655
														-0.7644	-281.939
														-0.776416	-274.95
														-0.788156	-273.485
														-0.799616	-279.005
														-0.810792	-267.83
														-0.821681	-267.318
														-0.832277	-267.722
														-0.842577	-270.847
														-0.852578	-257.004
														-0.862277	-257.241
														-0.871668	-251.324
														-0.88075	-232.036
														-0.88952	-224.631
														-0.897973	-206.813
														-0.906107	-192.44
														-0.913919	-177.439
														-0.921407	-164.32
														-0.928567	-161.508
														-0.935397	-148.083
														-0.941895	-149.184
														-0.948058	-147.429
														-0.953884	-139.365
														-0.959372	-137.871
														-0.964518	-140.88
														-0.969322	-148.125
														-0.973782	-134.828
														-0.977895	-140.526
														-0.981661	-134.251
														-0.985078	-140.949
														-0.988146	-128.909
														-0.990862	-130.102
														-0.993226	-138.139
														-0.995237	-137.346
														-0.996895	-139.516
														-0.998199	-136.797
														-0.999147	-135.961
														-0.999741	-140.276
														-0.99998	-137.259
														-0.999863	-135.224
														-0.999391	-139.228
														-0.998564	-135.526
														-0.997383	-136.66
														-0.995846	-137.191
														-0.993957	-137.558
														-0.991714	-132.329
														-0.989118	-133.327
														-0.986171	-133.034
														-0.982874	-125.335
														-0.979227	-131.157
														-0.975233	-136.087
														-0.970892	-130.123
														-0.966206	-128.561
														-0.961177	-130.849
														-0.955807	-129.099
														-0.950096	-125.951
														-0.944049	-125.116
														-0.937665	-131.579
														-0.930949	-122.677
														-0.923902	-126.959
														-0.916527	-118.323
														-0.908825	-126.62
														-0.900802	-118.518
														-0.892458	-123.319
														-0.883797	-119.854
														-0.874822	-115.592
														-0.865536	-118.214
														-0.855942	-113.165
														-0.846045	-116.186
														-0.835847	-114.246
														-0.825352	-117.14
														-0.814563	-111.25

## Sheet: Supplementary figure 9
Supplementary figure 9
Sinus								Triangle
0,4 V		0,6 V		0,8 V		1 V		0,4 V		0,6 V		0,8 V		1 V
Voltage (V)	Current (nA)	Voltage (V)	Current (nA)	Voltage (V)	Current (nA)	Voltage (V)	Current (nA)	Voltage (V)	Current (nA)	Voltage (V)	Current (nA)	Voltage (V)	Current (nA)	Voltage (V)	Current (nA)
-0.367041	-3.32408e-08	-0.550562	-4.48675e-08	-0.734082	-6.12514e-08	-0.917602	-8.87771e-08	-0.295999	-3.06177e-08	-0.443999	-4.606e-08	-0.591998	-6.54222e-08	0.739998	3.35278e-07
-0.37629	-3.10354e-08	-0.564435	-4.57788e-08	-0.75258	-6.3475e-08	-0.940725	-9.16677e-08	-0.311999	-2.95274e-08	-0.467999	-4.56559e-08	-0.623998	-6.97517e-08	0.779998	3.6353e-07
-0.384054	-3.26793e-08	-0.576081	-4.33063e-08	-0.768108	-6.19094e-08	-0.960135	-9.07876e-08	-0.327999	-3.26608e-08	-0.491999	-4.93942e-08	-0.655998	-6.98427e-08	0.819998	3.99917e-07
-0.390302	-3.0214e-08	-0.585453	-4.53468e-08	-0.780604	-6.31095e-08	-0.975756	-9.229e-08	-0.343999	-3.13131e-08	-0.515999	-4.85772e-08	-0.687998	-7.43813e-08	0.859998	4.42727e-07
-0.39501	-3.12393e-08	-0.592515	-4.34105e-08	-0.79002	-6.17108e-08	-0.987525	-9.08694e-08	-0.359999	-3.4356e-08	-0.539999	-5.16024e-08	-0.719998	-7.44338e-08	0.899998	5.0995e-07
-0.398159	-2.88068e-08	-0.597239	-4.37785e-08	-0.796318	-6.20212e-08	-0.995398	-9.04022e-08	-0.375999	-3.324e-08	-0.563999	-5.19944e-08	-0.751998	-7.86153e-08	0.939998	5.64257e-07
-0.399737	-2.94885e-08	-0.599605	-4.2157e-08	-0.799474	-6.0095e-08	-0.999342	-8.8381e-08	-0.391999	-3.61505e-08	-0.587999	-5.35022e-08	-0.783998	-7.79425e-08	0.979998	6.32452e-07
-0.399737	-2.80302e-08	-0.599605	-4.13042e-08	-0.799474	-5.84401e-08	-0.999342	-8.53493e-08	-0.392001	-2.52499e-08	-0.588001	-3.68413e-08	-0.784002	-5.67482e-08	0.980002	6.22762e-07
-0.398159	-2.76733e-08	-0.597239	-4.02007e-08	-0.796319	-5.72721e-08	-0.995398	-8.27054e-08	-0.376001	-2.32443e-08	-0.564001	-3.18935e-08	-0.752002	-4.73986e-08	0.940002	6.28089e-07
-0.39501	-2.69188e-08	-0.592516	-3.88748e-08	-0.790021	-5.36024e-08	-0.987526	-7.75641e-08	-0.360001	-2.03987e-08	-0.540001	-2.97402e-08	-0.720002	-4.42529e-08	0.900002	5.99347e-07
-0.390303	-2.55809e-08	-0.585454	-3.82583e-08	-0.780605	-5.31091e-08	-0.975757	-7.52375e-08	-0.344001	-1.92008e-08	-0.516001	-2.75171e-08	-0.688002	-3.89309e-08	0.860002	5.66454e-07
-0.384055	-2.56215e-08	-0.576082	-3.50202e-08	-0.768109	-4.83683e-08	-0.960137	-6.94351e-08	-0.328001	-1.80369e-08	-0.492001	-2.70205e-08	-0.656002	-3.62284e-08	0.820002	5.35247e-07
-0.376291	-2.32195e-08	-0.564436	-3.52114e-08	-0.752582	-4.75424e-08	-0.940727	-6.62428e-08	-0.312001	-1.64708e-08	-0.468001	-2.33465e-08	-0.624002	-3.343e-08	0.780002	5.02003e-07
-0.367042	-2.36427e-08	-0.550563	-3.12052e-08	-0.734084	-4.25079e-08	-0.917605	-5.9605e-08	-0.296001	-1.63144e-08	-0.444001	-2.35717e-08	-0.592002	-3.01527e-08	0.740002	4.72355e-07
-0.356345	-2.01578e-08	-0.534517	-3.09308e-08	-0.712689	-4.16979e-08	-0.890861	-5.64152e-08	-0.280001	-1.39684e-08	-0.420001	-1.97524e-08	-0.560002	-2.80954e-08	0.700002	4.38906e-07
-0.344241	-2.09798e-08	-0.516361	-2.70008e-08	-0.688482	-3.60721e-08	-0.860602	-4.92903e-08	-0.264001	-1.42695e-08	-0.396001	-2.0052e-08	-0.528002	-2.47748e-08	0.660002	4.10483e-07
-0.330778	-1.73412e-08	-0.496168	-2.67206e-08	-0.661557	-3.55922e-08	-0.826946	-4.59376e-08	-0.248001	-1.15072e-08	-0.372001	-1.65678e-08	-0.496002	-2.37649e-08	0.620002	3.77442e-07
-0.316011	-1.81732e-08	-0.474016	-2.28208e-08	-0.632022	-3.03838e-08	-0.790027	-3.91114e-08	-0.232001	-1.25845e-08	-0.348001	-1.66537e-08	-0.464002	-1.95011e-08	0.580002	3.49941e-07
-0.299996	-1.50966e-08	-0.449994	-2.23642e-08	-0.599992	-2.84488e-08	-0.74999	-3.54871e-08	-0.216001	-9.04122e-09	-0.324001	-1.36354e-08	-0.432002	-1.96004e-08	0.540002	3.17504e-07
-0.282797	-1.50869e-08	-0.424196	-1.89114e-08	-0.565594	-2.39744e-08	-0.706993	-2.98894e-08	-0.200001	-1.02553e-08	-0.300001	-1.36527e-08	-0.400002	-1.54761e-08	0.500002	2.89711e-07
-0.264482	-1.21261e-08	-0.396723	-1.76316e-08	-0.528964	-2.11334e-08	-0.661205	-2.54264e-08	-0.184001	-6.70218e-09	-0.276001	-1.09461e-08	-0.368002	-1.51383e-08	0.460002	2.58636e-07
-0.245123	-1.13361e-08	-0.367685	-1.48599e-08	-0.490247	-1.80071e-08	-0.612809	-2.09975e-08	-0.168001	-6.94418e-09	-0.252001	-1.00274e-08	-0.336002	-1.14291e-08	0.420002	2.3044e-07
-0.224797	-9.21984e-09	-0.337196	-1.26563e-08	-0.449595	-1.45889e-08	-0.561994	-1.58576e-08	-0.152001	-4.85257e-09	-0.228001	-8.47851e-09	-0.304002	-1.07627e-08	0.380002	2.01919e-07
-0.203584	-7.86188e-09	-0.305376	-1.06307e-08	-0.407168	-1.24527e-08	-0.50896	-1.24321e-08	-0.136001	-4.99898e-09	-0.204001	-6.52037e-09	-0.272002	-7.51214e-09	0.340002	1.74679e-07
-0.181567	-6.41466e-09	-0.272351	-7.45922e-09	-0.363135	-7.86302e-09	-0.453919	-7.23167e-09	-0.120001	-2.96179e-09	-0.180001	-5.37042e-09	-0.240002	-6.73389e-09	0.300002	1.48708e-07
-0.158834	-3.81399e-09	-0.238251	-5.97098e-09	-0.317668	-6.08522e-09	-0.397085	-4.62733e-09	-0.104001	-2.05724e-09	-0.156001	-2.74409e-09	-0.208002	-3.89527e-09	0.260002	1.2261e-07
-0.135474	-2.98575e-09	-0.203211	-2.17586e-09	-0.270948	-1.22066e-09	-0.338685	1.49042e-09	-0.0880008	-9.99038e-10	-0.132001	-1.96092e-09	-0.176002	-2.01761e-09	0.220002	9.99296e-08
-0.111579	5.72079e-10	-0.167369	-1.57666e-09	-0.223159	-3.1408e-10	-0.278948	2.85914e-09	-0.0720008	1.4003e-09	-0.108001	1.17332e-09	-0.144002	8.83559e-11	0.180002	7.49916e-08
-0.0872442	1.00594e-09	-0.130866	3.34202e-09	-0.174488	4.88034e-09	-0.21811	7.9269e-09	-0.0560008	5.23057e-10	-0.0840012	7.71422e-10	-0.112002	3.55881e-09	0.140002	5.56217e-08
-0.0625647	4.68735e-09	-0.0938471	4.21247e-09	-0.12513	6.63122e-09	-0.156412	1.00575e-08	-0.0400008	3.12296e-09	-0.0600012	4.52644e-09	-0.0800016	4.57245e-09	0.100002	3.31254e-08
-0.0376384	4.69335e-09	-0.0564576	9.58725e-09	-0.0752768	1.25982e-08	-0.094096	1.6498e-08	-0.0240008	3.40719e-09	-0.0360012	4.37582e-09	-0.0480016	8.59218e-09	0.060002	1.62867e-08
-0.0125635	9.63533e-09	-0.0188452	1.11958e-08	-0.025127	1.51781e-08	-0.0314087	2.01498e-08	-0.0080008	7.49575e-09	-0.0120012	9.61721e-09	-0.0160016	1.00618e-08	0.020002	-3.16347e-09
0.012561	1.07113e-08	0.0188415	1.74715e-08	0.025122	2.23271e-08	0.0314024	2.8603e-08	0.0079992	7.7012e-09	0.0119988	1.11629e-08	0.0159984	1.62339e-08	-0.019998	-1.74579e-08
0.0376359	1.63583e-08	0.0564538	2.10958e-08	0.0752718	2.80387e-08	0.0940897	3.69272e-08	0.0239992	1.19417e-08	0.0359988	1.5931e-08	0.0479984	1.86295e-08	-0.059998	-3.42105e-08
0.0625622	1.8509e-08	0.0938434	2.81224e-08	0.125124	3.69947e-08	0.156406	4.76965e-08	0.0399992	1.19639e-08	0.0599988	1.80187e-08	0.0799984	2.62935e-08	-0.099998	-4.63485e-08
0.0872417	2.30504e-08	0.130863	3.36687e-08	0.174483	4.53706e-08	0.218104	5.88896e-08	0.0559992	1.64865e-08	0.0839988	2.29816e-08	0.111998	2.92888e-08	-0.139998	-5.91005e-08
0.111577	2.64141e-08	0.167365	3.9974e-08	0.223154	5.41989e-08	0.278942	7.04805e-08	0.0719992	1.75605e-08	0.107999	2.64975e-08	0.143998	3.65618e-08	-0.179998	-6.93445e-08
0.135472	3.09262e-08	0.203208	4.75028e-08	0.270943	6.51665e-08	0.338679	8.52461e-08	0.0879992	2.1141e-08	0.131999	3.08533e-08	0.175998	4.12596e-08	-0.219998	-7.84387e-08
0.158832	3.57884e-08	0.238248	5.42035e-08	0.317664	7.56647e-08	0.39708	9.82786e-08	0.103999	2.32208e-08	0.155999	3.61882e-08	0.207998	4.88545e-08	-0.259998	-8.71813e-08
0.181565	3.96104e-08	0.272348	6.26139e-08	0.36313	8.83816e-08	0.453913	1.13902e-07	0.119999	2.62837e-08	0.179999	3.94589e-08	0.239998	5.48021e-08	-0.299998	-9.2739e-08
0.203582	4.49774e-08	0.305373	6.86356e-08	0.407164	9.8949e-08	0.508955	1.30104e-07	0.135999	2.89711e-08	0.203999	4.66561e-08	0.271998	6.23332e-08	-0.339998	-9.89839e-08
0.224795	4.75297e-08	0.337193	7.8522e-08	0.449591	1.12754e-07	0.561988	1.50049e-07	0.151999	3.18206e-08	0.227999	4.95562e-08	0.303998	6.92075e-08	-0.379998	-1.01798e-07
0.245121	5.40147e-08	0.367682	8.44383e-08	0.490243	1.23361e-07	0.612804	1.70436e-07	0.167999	3.56241e-08	0.251999	5.72484e-08	0.335998	7.70595e-08	-0.419998	-1.08009e-07
0.26448	5.62912e-08	0.39672	9.47114e-08	0.528961	1.38295e-07	0.661201	1.89811e-07	0.183999	3.80859e-08	0.275999	6.05158e-08	0.367998	8.61756e-08	-0.459998	-1.0868e-07
0.282795	6.29804e-08	0.424193	1.0057e-07	0.565591	1.48235e-07	0.706988	2.07088e-07	0.199999	4.3046e-08	0.299999	6.89003e-08	0.399998	9.2772e-08	-0.499998	-1.11814e-07
0.299994	6.54624e-08	0.449991	1.10108e-07	0.599989	1.616e-07	0.749986	2.30808e-07	0.215999	4.46e-08	0.323999	7.20118e-08	0.431998	1.04023e-07	-0.539998	-1.15226e-07
0.316009	7.17624e-08	0.474014	1.15005e-07	0.632019	1.74073e-07	0.790023	2.55819e-07	0.231999	5.00746e-08	0.347999	8.00125e-08	0.463998	1.1184e-07	-0.579998	-1.22599e-07
0.330777	7.30955e-08	0.496166	1.26011e-07	0.661554	1.88694e-07	0.826943	3.46446e-07	0.247999	5.18127e-08	0.371999	8.45156e-08	0.495998	1.24758e-07	-0.619998	-1.26855e-07
0.344239	7.85132e-08	0.516359	1.30584e-07	0.688479	2.65259e-07	0.860599	4.79949e-07	0.263999	5.79837e-08	0.395999	9.35135e-08	0.527998	1.34486e-07	-0.659998	-1.33376e-07
0.356343	8.08867e-08	0.534515	1.59744e-07	0.712687	3.42387e-07	0.890858	5.38709e-07	0.279999	5.95433e-08	0.419999	1.02105e-07	0.559998	1.50414e-07	-0.699998	-1.35675e-07
0.367041	8.25958e-08	0.550562	2.23825e-07	0.734082	3.73547e-07	0.917602	5.86324e-07	0.295999	6.62674e-08	0.443999	1.09392e-07	0.591998	2.30276e-07	-0.739998	-1.42351e-07
0.37629	8.41319e-08	0.564435	2.3617e-07	0.75258	4.00882e-07	0.940725	6.24766e-07	0.311999	6.86105e-08	0.467999	1.21737e-07	0.623998	2.59986e-07	-0.779998	-1.46439e-07
0.384054	8.84376e-08	0.576081	2.49548e-07	0.768108	4.23195e-07	0.960135	6.58078e-07	0.327999	7.36182e-08	0.491999	1.88713e-07	0.655998	2.81898e-07	-0.819998	-1.02896e-07
0.390302	1.33431e-07	0.585453	2.61272e-07	0.780604	4.47564e-07	0.975756	6.77262e-07	0.343999	7.65474e-08	0.515999	2.04213e-07	0.687998	3.08611e-07	-0.859998	-9.29995e-08
0.39501	1.47041e-07	0.592515	2.75925e-07	0.79002	4.64775e-07	0.987525	6.95608e-07	0.359999	8.2644e-08	0.539999	2.18524e-07	0.719998	3.40266e-07	-0.899998	-1.04021e-07
0.398159	1.51048e-07	0.597239	2.83338e-07	0.796318	4.76607e-07	0.995398	7.05644e-07	0.375999	8.79909e-08	0.563999	2.36233e-07	0.751998	3.71349e-07	-0.939998	-1.15426e-07
0.399737	1.51423e-07	0.599605	2.93382e-07	0.799474	4.91915e-07	0.999342	7.12054e-07	0.391999	9.09575e-08	0.587999	2.51381e-07	0.783998	4.03893e-07	-0.979998	-1.21799e-07
0.399737	1.54119e-07	0.599605	3.00345e-07	0.799474	4.9397e-07	0.999342	7.09869e-07	0.392001	8.81016e-08	0.588001	2.47024e-07	0.784002	4.11199e-07	-0.980002	-8.95268e-08
0.398159	1.51673e-07	0.597239	3.0237e-07	0.796319	4.94835e-07	0.995398	7.06514e-07	0.376001	1.15998e-07	0.564001	2.37454e-07	0.752002	4.06162e-07	-0.940002	-7.13304e-08
0.39501	1.54192e-07	0.592516	2.97747e-07	0.790021	4.88366e-07	0.987526	6.96232e-07	0.360001	1.29757e-07	0.540001	2.30891e-07	0.720002	3.85471e-07	-0.900002	-6.39044e-08
0.390303	1.51994e-07	0.585454	2.96096e-07	0.780605	4.83001e-07	0.975757	6.84184e-07	0.344001	1.21442e-07	0.516001	2.18576e-07	0.688002	3.66596e-07	-0.860002	-5.53007e-08
0.384055	1.53614e-07	0.576082	2.88259e-07	0.768109	4.70636e-07	0.960137	6.66983e-07	0.328001	1.17109e-07	0.492001	2.1062e-07	0.656002	3.43219e-07	-0.820002	-5.12641e-08
0.376291	1.53869e-07	0.564436	2.81919e-07	0.752582	4.58247e-07	0.940727	6.46909e-07	0.312001	1.0824e-07	0.468001	2.00368e-07	0.624002	3.24855e-07	-0.780002	-4.49156e-08
0.367042	1.5155e-07	0.550563	2.70986e-07	0.734084	4.42616e-07	0.917605	6.24181e-07	0.296001	1.03476e-07	0.444001	1.90211e-07	0.592002	3.01139e-07	-0.740002	-4.03335e-08
0.356345	1.45029e-07	0.534517	2.60746e-07	0.712689	4.24508e-07	0.890861	5.98397e-07	0.280001	9.54985e-08	0.420001	1.76804e-07	0.560002	2.82061e-07	-0.700002	-3.57768e-08
0.344241	1.3932e-07	0.516361	2.48624e-07	0.688482	4.05741e-07	0.860602	5.71158e-07	0.264001	9.05579e-08	0.396001	1.64067e-07	0.528002	2.59138e-07	-0.660002	-3.14791e-08
0.330778	1.3227e-07	0.496168	2.34675e-07	0.661557	3.83765e-07	0.826946	5.39622e-07	0.248001	8.26918e-08	0.372001	1.51781e-07	0.496002	2.39604e-07	-0.620002	-2.8382e-08
0.316011	1.23998e-07	0.474016	2.2108e-07	0.632022	3.62184e-07	0.790027	5.08423e-07	0.232001	7.67199e-08	0.348001	1.3823e-07	0.464002	2.18709e-07	-0.580002	-2.43289e-08
0.299996	1.17055e-07	0.449994	2.05174e-07	0.599992	3.3599e-07	0.74999	4.71998e-07	0.216001	7.03501e-08	0.324001	1.26618e-07	0.432002	1.99081e-07	-0.540002	-2.22944e-08
0.282797	1.06774e-07	0.424196	1.91179e-07	0.565594	3.126e-07	0.706993	4.38819e-07	0.200001	6.34374e-08	0.300001	1.13441e-07	0.400002	1.7918e-07	-0.500002	-1.77357e-08
0.264482	9.98052e-08	0.396723	1.73009e-07	0.528964	2.83965e-07	0.661205	3.99095e-07	0.184001	5.82359e-08	0.276001	1.03214e-07	0.368002	1.59656e-07	-0.460002	-1.71945e-08
0.245123	8.85175e-08	0.367685	1.58456e-07	0.490247	2.58844e-07	0.612809	3.63026e-07	0.168001	5.07445e-08	0.252001	8.98745e-08	0.336002	1.43072e-07	-0.420002	-1.22226e-08
0.224797	8.10203e-08	0.337196	1.3794e-07	0.449595	2.28715e-07	0.561994	3.21832e-07	0.152001	4.6128e-08	0.228001	8.09759e-08	0.304002	1.23398e-07	-0.380002	-1.18998e-08
0.203584	6.95209e-08	0.305376	1.22903e-07	0.407168	2.01656e-07	0.50896	2.83381e-07	0.136001	3.90006e-08	0.204001	6.78e-08	0.272002	1.08766e-07	-0.340002	-7.93669e-09
0.181567	6.18127e-08	0.272351	1.03763e-07	0.363135	1.71706e-07	0.453919	2.41244e-07	0.120001	3.50345e-08	0.180001	5.95707e-08	0.240002	9.03981e-08	-0.300002	-6.9592e-09
0.158834	4.99384e-08	0.238251	8.82782e-08	0.317668	1.44863e-07	0.397085	2.02794e-07	0.104001	2.79587e-08	0.156001	4.80275e-08	0.208002	7.68766e-08	-0.260002	-3.02375e-09
0.135474	4.28569e-08	0.203211	7.01013e-08	0.270948	1.16535e-07	0.338685	1.62847e-07	0.0880008	2.4663e-08	0.132001	3.99631e-08	0.176002	5.95596e-08	-0.220002	-1.74622e-09
0.111579	3.218e-08	0.167369	5.52904e-08	0.223159	9.03679e-08	0.278948	1.2549e-07	0.0720008	1.79461e-08	0.108001	2.98938e-08	0.144002	4.76115e-08	-0.180002	1.83106e-09
0.0872442	2.41467e-08	0.130866	3.91008e-08	0.174488	6.45387e-08	0.21811	8.9861e-08	0.0560008	1.47522e-08	0.0840012	2.23545e-08	0.112002	3.24056e-08	-0.140002	4.3077e-09
0.0625647	1.51761e-08	0.0938471	2.45723e-08	0.12513	3.95154e-08	0.156412	5.52782e-08	0.0400008	8.67116e-09	0.0600012	1.37631e-08	0.0800016	2.16436e-08	-0.100002	6.91938e-09
0.0376384	7.22267e-09	0.0564576	1.10593e-08	0.0752768	1.84954e-08	0.094096	2.51958e-08	0.0240008	4.61142e-09	0.0360012	5.6493e-09	0.0480016	8.69155e-09	-0.060002	1.07195e-08
0.0125635	-3.262e-10	0.0188452	-2.97165e-09	0.025127	-4.15106e-09	0.0314087	-5.51069e-09	0.0080008	2.81089e-10	0.0120012	-5.87228e-10	0.0160016	-1.65114e-09	-0.020002	1.32069e-08
-0.012561	-8.64502e-09	-0.0188415	-1.35211e-08	-0.025122	-2.11865e-08	-0.0314024	-2.95759e-08	-0.0079992	-4.17469e-09	-0.0119988	-8.1138e-09	-0.0159984	-1.18266e-08	0.019998	1.9994e-08
-0.0376359	-1.41209e-08	-0.0564538	-2.57188e-08	-0.0752718	-3.9979e-08	-0.0940897	-5.38398e-08	-0.0239992	-7.40324e-09	-0.0359988	-1.23782e-08	-0.0479984	-2.11579e-08	0.059998	2.41854e-08
-0.0625622	-2.18151e-08	-0.0938434	-3.3394e-08	-0.125124	-5.29813e-08	-0.156406	-7.14469e-08	-0.0399992	-1.13319e-08	-0.0599988	-1.93836e-08	-0.0799984	-2.87714e-08	0.099998	3.26696e-08
-0.0872417	-2.52824e-08	-0.130863	-4.3405e-08	-0.174483	-6.7583e-08	-0.218104	-9.01317e-08	-0.0559992	-1.17971e-08	-0.0839988	-2.24157e-08	-0.111998	-3.75412e-08	0.139998	3.70206e-08
-0.111577	-3.27035e-08	-0.167365	-4.8636e-08	-0.223154	-7.45536e-08	-0.278942	-1.00022e-07	-0.0719992	-1.52601e-08	-0.107999	-2.60891e-08	-0.143998	-4.31639e-08	0.179998	4.7066e-08
-0.135472	-3.51491e-08	-0.203208	-5.61707e-08	-0.270943	-8.17351e-08	-0.338679	-1.10945e-07	-0.0879992	-1.49846e-08	-0.131999	-2.78514e-08	-0.175998	-5.1234e-08	0.219998	5.27917e-08
-0.158832	-4.10524e-08	-0.238248	-5.84509e-08	-0.317664	-7.72381e-08	-0.39708	-1.01751e-07	-0.103999	-1.86303e-08	-0.155999	-2.99535e-08	-0.207998	-5.23737e-08	0.259998	6.38371e-08
-0.181565	-4.21358e-08	-0.272348	-4.50241e-08	-0.36313	-8.51303e-08	-0.453913	-7.58779e-08	-0.119999	-1.71888e-08	-0.179999	-2.49363e-08	-0.239998	-5.62097e-08	0.299998	7.12889e-08
-0.203582	-3.04472e-08	-0.305373	-3.67931e-08	-0.407164	-6.88986e-08	-0.508955	-7.39957e-08	-0.135999	-1.88525e-08	-0.203999	-2.82648e-08	-0.271998	-5.70805e-08	0.339998	8.33139e-08
-0.224795	-2.50203e-08	-0.337193	-3.99104e-08	-0.449591	-5.68896e-08	-0.561988	-7.84313e-08	-0.151999	-1.9259e-08	-0.227999	-2.9352e-08	-0.303998	-5.67537e-08	0.379998	9.32621e-08
-0.245121	-2.79713e-08	-0.367682	-4.12197e-08	-0.490243	-6.06476e-08	-0.612804	-8.27971e-08	-0.167999	-2.23262e-08	-0.251999	-3.09339e-08	-0.335998	-3.90925e-08	0.419998	1.0683e-07
-0.26448	-2.79746e-08	-0.39672	-4.33029e-08	-0.528961	-6.29118e-08	-0.661201	-8.61947e-08	-0.183999	-2.23463e-08	-0.275999	-3.26002e-08	-0.367998	-4.34453e-08	0.459998	1.19967e-07
-0.282795	-2.89122e-08	-0.424193	-4.5102e-08	-0.565591	-6.53238e-08	-0.706988	-8.90335e-08	-0.199999	-2.47661e-08	-0.299999	-3.388e-08	-0.399998	-4.52367e-08	0.499998	1.32994e-07
-0.299994	-3.01845e-08	-0.449991	-4.5871e-08	-0.599989	-6.45119e-08	-0.749986	-8.81529e-08	-0.215999	-2.50564e-08	-0.323999	-3.59195e-08	-0.431998	-4.92557e-08	0.539998	1.49541e-07
-0.316009	-3.0396e-08	-0.474014	-4.78739e-08	-0.632019	-6.61031e-08	-0.790023	-9.10391e-08	-0.231999	-2.73897e-08	-0.347999	-3.66954e-08	-0.463998	-5.19367e-08	0.579998	1.69591e-07
-0.330777	-3.23918e-08	-0.496166	-4.6573e-08	-0.661554	-6.33986e-08	-0.826943	-8.94721e-08	-0.247999	-2.84539e-08	-0.371999	-4.03839e-08	-0.495998	-5.45916e-08	0.619998	2.05155e-07
-0.344239	-3.14835e-08	-0.516359	-4.84251e-08	-0.688479	-6.40719e-08	-0.860599	-9.00413e-08	-0.263999	-2.81766e-08	-0.395999	-4.00523e-08	-0.527998	-5.83541e-08	0.659998	2.53464e-07
-0.356343	-3.32607e-08	-0.534515	-4.56909e-08	-0.712687	-6.06446e-08	-0.890858	-8.67742e-08	-0.279999	-3.06188e-08	-0.419999	-4.36029e-08	-0.559998	-6.04962e-08	0.699998	3.11098e-07
-0.367041	-3.06651e-08	-0.550562	-4.64329e-08	-0.734082	-6.27091e-08	-0.917602	-9.0408e-08	-0.295999	-3.01747e-08	-0.443999	-4.30062e-08	-0.591998	-6.42757e-08	0.739998	3.42961e-07

## Sheet: Supplementary figure 10
							Supplementary Figure 10
Device 7						Device 1						Device 10						Device 14
1 Hz		300 mHz		100 mHz		300mHz		60 mHz		20 mHz		1 Hz		300 mHz		100 mHz		300 mHz		100 mHz		3 mHz		1mHz
voltage (V)	current (nA)	voltage (V)	current (nA)	voltage (V)	current (nA)	voltage (V)	current (nA)	voltage (V)	current (nA)	voltage (V)	current (nA)	voltage (V)	current (nA)	voltage (V)	current (nA)	voltage (V)	current (nA)	voltage (V)	current (nA)	voltage (V)	current (nA)	voltage (V)	current (nA)	voltage (V)	current (nA)
-0.303988	-13.7849	0.999342	542.969	0.939798	611.204	-0.0313737	4.38924	0.978523	21.5565	-0.936543	-6.87182	0.306897	0.696136	-0.45248	-29.7691	0.860441	30.49	0.952007	707.156	-0.119076	-54.52	-0.0405155	-5.18601	0.142456	78.1381
0.30393	68.3652	0.999342	558.992	0.946071	621.315	0.156194	6.44747	0.97007	21.3699	-0.940874	-6.70831	-0.301019	-21.4339	-0.611256	-24.9052	0.890717	32.86	0.957606	713.647	-0.181174	-63.9216	-0.038632	-4.30179	0.143078	78.3332
0.795757	171.133	0.995398	567.891	0.952008	630.062	0.338228	8.42173	0.960237	21.6691	-0.945057	-6.75217	-0.793956	-35.2513	-0.748378	-28.7532	0.917479	35.5375	0.962865	719.59	-0.242558	-82.9138	-0.0367484	-5.09129	0.1437	79.5009
0.983632	232.981	0.987526	577.08	0.957607	636.681	0.50828	10.325	0.94904	22.1214	-0.94909	-6.65163	-0.983628	-34.6411	-0.858989	-30.4002	0.94062	36.8738	0.967782	723.794	-0.302984	-99.6993	-0.0348646	-4.12702	0.144322	79.6109
0.795793	232.169	0.975757	583.483	0.962866	645.058	0.660326	12.0157	0.936495	49.2093	-0.952973	-6.52582	-0.797589	-16.8968	-0.939169	-31.3518	0.960048	40.2871	0.972354	725.2	-0.362214	-109.351	-0.0329808	-4.5742	0.144943	80.8707
0.303988	80.6873	0.960137	597.269	0.967782	652.423	0.78898	13.349	0.922619	57.9539	-0.956706	-6.43647	-0.306897	5.52304	-0.986079	-33.6622	0.975688	41.7861	0.976582	727.318	-0.420015	-114.338	-0.0310968	-4.159	0.145565	80.1205
-0.30393	-118.938	0.940727	597.596	0.972355	658.755	0.889684	14.0226	0.907431	58.3415	-0.960287	-6.31092	0.301019	23.4766	-0.998057	-30.2231	0.987477	46.6902	0.980462	737.052	-0.476158	-118.744	-0.0292127	-3.69999	0.146187	82.0182
-0.795757	-195.002	0.917605	590.08	0.976583	664.043	0.95887	14.4672	0.890955	58.9252	-0.963717	-6.27137	0.793956	46.6548	-0.974678	-27.2719	0.995369	49.1005	0.983994	766.159	-0.530423	-89.2522	-0.0273285	-3.89374	0.146808	81.3446
-0.983632	-143.666	0.890861	576.93	0.980463	669.37	0.994088	14.0471	0.873212	58.9291	-0.966995	-6.03669	0.983628	49.7863	-0.91677	-24.4704	0.999332	49.1278	0.987177	812.47	-0.582593	-64.0412	-0.0254442	-2.85412	0.14743	83.0333
-0.795793	-80.8864	0.860602	559.594	0.983995	673.707	0.99409	13.784	0.854228	58.2896	-0.97012	-6.14399	0.797589	31.3385	-0.826385	-20.6482	0.999352	140.156	0.990008	815.967	-0.632465	-66.6471	-0.0235598	-3.48652	0.148051	82.6905
-0.303988	-13.7272	0.826946	538.521	0.987177	677.288	0.958875	12.3238	0.83403	58.2009	-0.973092	-6.13362	0.306897	-0.377763	-0.706726	-13.8297	0.995428	288.522	0.992488	820.694	-0.67984	-66.8669	-0.0216753	-2.32282	0.148672	83.882
		0.790027	513.991	0.990009	681.001	0.889692	10.3721	0.812647	56.8874	-0.97591	-6.10519			-0.56203	-10.2441	0.987575	292.736	0.994616	817.913	-0.724533	-67.0361	-0.0197908	-3.28792	0.149294	84.0103
		0.74999	486.695	0.992489	684.435	0.788991	8.24656	0.790109	55.0944	-0.978574	-6.07649			-0.397424	-7.71795	0.975825	285.606	0.99639	825.299	-0.766366	-67.0246	-0.0179062	-1.69366	0.149915	84.5091
		0.706993	456.15	0.994616	688.356	0.66034	5.29922	0.766449	53.5498	-0.981084	-6.05436			-0.218739	-2.55454	0.960223	272.196	0.99781	831.543	-0.805175	-68.6872	-0.0160215	-2.72756	0.150536	84.9357
		0.661205	423.467	0.99639	693.418	0.508296	2.65084	0.741699	50.7961	-0.983439	-6.03761			-0.0323049	2.84393	0.940832	261.576	0.998875	834.567	-0.840805	-69.3005	-0.0141367	-1.17676	0.151157	84.8212
		0.612809	387.885	0.99781	702.364	0.338245	-0.410415	0.715895	48.326	-0.985638	-6.00337			0.155273	7.96709	0.917728	244.585	0.999585	833.216	-0.873118	-71.632	-0.0122519	-2.0937	0.151778	85.9827
		0.561994	351.129	0.998875	701.786	0.156212	-3.21645	0.689074	45.6101	-0.987682	-5.87324			0.337351	15.9159	0.891003	233.475	0.999941	837.753	-0.901985	-71.8697	-0.0103671	-1.03204	0.152399	85.6488
		0.50896	313.736	0.999586	702.578	-0.0313549	-5.92745	0.661274	43.3935	-0.989569	-5.95695			0.507478	23.0001	0.86076	220.667	0.999941	833.498	-0.927292	-73.9158	-0.00848224	-1.03125	0.15302	87.4594
		0.453919	274.395	0.999941	703.941	-0.217811	-8.32399	0.632534	41.0317	-0.991301	-5.91074			0.659627	29.4708	0.827121	206.698	0.999586	866.073	-0.94894	-73.7952	-0.00659734	-0.781951	0.153641	86.56
		0.397085	235.686	0.999941	705.305	-0.396552	-10.2685	0.602895	37.7575	-0.992876	-5.8393			0.788409	38.6738	0.790218	197.281	0.998875	872.973	-0.966842	-74.8506	-0.00471242	-0.762085	0.154262	88.4372
		0.338685	196.273	0.999586	707.812	-0.561244	-12.2327	0.5724	34.7666	-0.994294	-5.73093			0.889261	45.4425	0.750195	184.714	0.99781	874.407	-0.980929	-75.0265	-0.00282748	-0.818664	0.154883	87.8462
		0.278948	156.676	0.998875	710.371	-0.706054	-13.6377	0.541091	32.0244	-0.995555	-5.61203			0.95861	54.3862	0.707213	174.075	0.99639	867.753	-0.991144	-74.8607	-0.000942525	0.0734403	0.155503	89.2352
		0.21811	118.07	0.99781	710.276	-0.825851	-14.4385	0.509013	29.3667	-0.996659	-5.50847			0.994	59.8169	0.661439	159.854	0.994617	867.399	-0.997448	-74.8713	0.00094243	-0.550713	0.156124	88.5839
		0.156412	81.1558	0.99639	710.604	-0.916393	-14.2021	0.476212	26.5675	-0.997606	-5.53348			0.994177	198.443	0.613054	145.598	0.992489	860.696	-0.999816	-73.955	0.00282738	1.23148	0.156745	89.8114
		0.094096	45.773	0.994616	709.613	-0.974471	-12.886	0.442734	24.2245	-0.998395	-5.71308			0.959135	282.175	0.562251	132.926	0.99001	855.538	-0.998237	-74.2115	0.00471232	0.0492994	0.157365	89.7579
		0.0314087	11.8016	0.992489	708.179	-0.998027	-11.3672	0.408627	21.0829	-0.999026	-5.7919			0.890115	261.201	0.509228	118.316	0.987178	853.652	-0.992719	-72.1923	0.00659725	1.85314	0.157986	90.3471
		-0.0314024	-20.0712	0.990009	706.726	-0.986228	-9.99302	0.373939	18.2622	-0.9995	-5.69301			0.789562	222.972	0.454196	103.367	0.983996	857.352	-0.983284	-72.2547	0.00848215	0.748663	0.158606	91.441
		-0.0940897	-50.0801	0.987178	704.846	-0.939492	-8.5383	0.33872	15.7984	-0.999816	-5.66572			0.661039	179.11	0.397371	87.9782	0.980464	850.234	-0.969967	-69.3127	0.010367	1.99471	0.159226	91.0485
		-0.156406	-77.9152	0.983995	702.556	-0.859473	-6.84787	0.303019	13.4436	-0.999974	-5.70568			0.509098	128.709	0.338978	71.4495	0.976584	847.024	-0.952823	-68.9995	0.0122519	1.22465	0.159847	92.288
		-0.218104	-103.647	0.980463	699.65	-0.749007	-5.02662	0.266888	11.1715	-0.999974	-5.54294			0.339122	75.663	0.279247	53.8871	0.972357	841.292	-0.931918	-65.8414	0.0141367	2.8413	0.160467	91.6351
		-0.278942	-127.169	0.976583	696.014	-0.612008	-3.00585	0.230378	8.90058	-0.999816	-5.64916			0.157132	20.9328	0.218414	37.2763	0.967784	834.098	-0.907336	-64.3381	0.0160214	2.79877	0.161087	93.3005
		-0.338679	-148.457	0.972356	692.788	-0.453327	-0.866363	0.19354	7.07579	-0.9995	-5.37931			-0.0304236	-27.8226	0.156719	22.6491	0.962867	825.185	-0.879172	-61.7577	0.0179061	3.72302	0.161707	92.3324
		-0.39708	-168.088	0.967783	689.391	-0.278587	1.43375	0.156427	5.05315	-0.999026	-5.28458			-0.216902	-57.1366	0.0944055	6.64686	0.957609	827.074	-0.847539	-59.7828	0.0197907	4.09794	0.162327	94.2377
		-0.453913	-184.892	0.962866	685.557	-0.0939784	3.59808	0.119092	3.22453	-0.998395	-5.35558			-0.395696	-39.5469	0.0317195	-7.42975	0.95201	820.67	-0.812561	-56.8267	0.0216752	3.92327	0.162947	93.4371
		-0.508955	-199.009	0.957608	681.464	0.0939597	5.67769	0.0815877	1.58588	-0.997606	-5.31779			-0.560473	-24.8021	-0.0310916	-20.7545	0.946073	813.534	-0.774377	-53.8603	0.0235597	5.23633	0.163567	95.3257
		-0.561988	-209.799	0.952009	676.73	0.278569	7.89121	0.0439674	0.0867344	-0.996659	-5.20126					-0.0937801	-29.8834	0.9398	805.696	-0.733136	-51.3448	0.0254441	4.60374	0.164187	94.6442
		-0.612804	-218.219	0.946072	674.273	0.45331	9.86575	0.00628466	-1.35413	-0.995556	-5.44486					-0.156099	-34.4109	0.933192	798.608	-0.689002	-47.1221	0.0273284	6.05883	0.164807	95.565
		-0.661201	-223.904	0.939798	670.415	0.611993	11.4991	-0.031407	-2.74026	-0.994294	-5.31353					-0.217801	-30.8929	0.926254	784.623	-0.642148	-44.8797	0.0292126	5.56011	0.165426	95.5224
		-0.706988	-225.932	0.933191	662.323	0.748995	12.9392	-0.0690541	-4.27252	-0.992876	-5.23992					-0.278644	-16.2174	0.918986	782.219	-0.592761	-39.9505	0.0310967	7.19478	0.166046	95.9239
		-0.749986	-220.632	0.926252	656.956	0.859464	14.1497	-0.106603	-5.51393	-0.991301	-5.36252					-0.338387	-15.0775	0.911392	776.866	-0.541034	-37.4051	0.0329807	6.42459	0.166665	96.5941
		-0.790023	-140.652	0.918984	650.812	0.939485	14.8576	-0.144	-6.85509	-0.98957	-5.30393					-0.396794	-17.7099	0.903474	769.348	-0.487171	-32.2841	0.0348646	8.31392	0.167285	96.6038
		-0.826943	-73.9271	0.91139	644.528			-0.181193	-8.41795	-0.987682	-5.22717					-0.453636	-17.3251	0.895235	757.189	-0.431387	-29.0663	0.0367483	7.66321	0.167904	97.8658
		-0.860599	-72.4488	0.903472	637.981			-0.218129	-9.78729	-0.985638	-5.07223					-0.508687	-20.236	0.886677	750.966	-0.373899	-23.3264	0.0386319	8.69949	0.168524	97.3453
		-0.890858	-74.3974	0.895233	630.858			-0.254754	-11.0434	-0.983439	-5.01113					-0.561731	-21.5547	0.877805	735.008	-0.314936	-20.1133	0.0405154	8.86129	0.169143	99.4202
		-0.917602	-75.25	0.886676	623.915			-0.291017	-12.4172	-0.981084	-4.9147					-0.612558	-21.8107	0.868621	725.59	-0.25473	-14.5052	0.0423987	9.52113	0.169762	98.3751
		-0.940725	-76.1512	0.877803	616.544			-0.326867	-13.8379	-0.978575	-4.8613					-0.660968	-20.4969	0.859128	719.683	-0.193519	-9.59435	0.0442819	10.4561	0.170381	100.055
		-0.960135	-77.3603	0.868619	609.029			-0.362252	-14.7251	-0.975911	-4.6235					-0.706768	-20.9155	0.84933	713.306	-0.131544	-3.61912	0.0461649	10.992	0.171001	99.2587
		-0.975756	-77.1478	0.859126	600.74			-0.397123	-15.9679	-0.973092	-4.60131					-0.74978	-23.1937	0.839231	698.255	-0.0690502	3.5792	0.0480478	12.5311	0.17162	100.928
		-0.987525	-76.5029	0.849328	591.97			-0.431429	-17.5688	-0.97012	-4.85822					-0.789833	-24.8955	0.828833	689.92	-0.00628368	10.2848	0.0499305	12.5467	0.172239	100.383
		-0.995398	-75.4949	0.839229	583.633			-0.465122	-18.819	-0.966995	-4.59864					-0.826768	-26.0209	0.81814	674.838	0.0565077	19.7398	0.051813	14.5015	0.172857	101.852
		-0.999342	-74.402	0.828831	574.612			-0.498154	-19.8102	-0.963718	-4.52264					-0.860441	-28.5278	0.807157	660.573	0.119076	28.9196	0.0536953	13.846	0.173476	101.576
		-0.999342	-72.9336	0.818138	565.001			-0.530478	-20.925	-0.960287	-4.62936					-0.890717	-28.3458	0.795887	649.663	0.181174	42.2264	0.0555775	15.7073	0.174095	102.377
		-0.995398	-71.1478	0.807155	555.902			-0.562048	-22.1513	-0.956706	-4.5301					-0.917479	-28.3024	0.784335	644.748	0.242558	56.2457	0.0574594	15.1948	0.174714	102.851
		-0.987526	-69.2655	0.795885	546.522			-0.59282	-23.689	-0.952973	-4.51186					-0.94062	-29.3086	0.772504	628.598	0.302984	67.3775	0.0593412	16.9189	0.175332	102.651
		-0.975757	-67.2497	0.784332	537			-0.622749	-24.8948	-0.94909	-4.48551					-0.960048	-29.2362	0.760398	616.58	0.362214	139.829	0.0612227	16.9506	0.175951	103.762
		-0.960137	-65.0354	0.772501	527.148			-0.651794	-25.7802	-0.945057	-4.39914					-0.975688	-30.5822	0.748022	601.968	0.420015	221.71	0.063104	17.8532	0.176569	103.222
		-0.940727	-62.707	0.760395	516.59			-0.679912	-27.52	-0.940875	-4.34621					-0.987477	-31.3502	0.73538	586.678	0.476158	272.672	0.0649851	18.3147	0.177188	104.874
		-0.917605	-60.2676	0.748019	505.901			-0.707064	-28.5819	-0.936544	-4.38229					-0.995369	-32.6913	0.722477	569.697	0.530423	321.903	0.0668659	19.0047	0.177806	104.327
		-0.890861	-57.8186	0.735378	495.517			-0.733211	-29.1645	-0.932065	-4.27251					-0.999332	-29.2539	0.709318	564.388	0.582593	368.782	0.0687466	19.7066	0.178424	105.969
		-0.860602	-54.9707	0.722475	484.989			-0.758316	-29.7662	-0.927439	-4.23233					-0.999352	-30.1684	0.695906	550.248	0.632465	411.842	0.0706269	19.5821	0.179043	105.225
		-0.826946	-52.1453	0.709315	473.932			-0.782343	-30.4353	-0.922667	-4.36721					-0.995428	-30.7593	0.682247	535.276	0.67984	521.263	0.0725071	21.2837	0.179661	106.976
		-0.790027	-49.2901	0.695903	463.416			-0.805259	-31.4428	-0.917749	-4.28656					-0.987575	-29.1492	0.668346	520.587	0.724533	596.204	0.0743869	20.8459	0.180279	106.24
		-0.74999	-46.3077	0.682244	452.985			-0.827031	-32.0375	-0.912686	-4.17645					-0.975825	-27.0691	0.654207	506.31	0.766366	645.98	0.0762665	22.6969	0.180897	107.228
		-0.706993	-43.2461	0.668343	441.969			-0.847627	-32.5726	-0.907479	-4.28999					-0.960223	-26.8775	0.639836	486.099	0.805175	684.994	0.0781458	22.5466	0.181515	107.453
		-0.661205	-39.9869	0.654204	430.363			-0.867018	-32.372	-0.902128	-4.10694					-0.940832	-25.9968	0.625237	476.135	0.840805	722.721	0.0800249	24.064	0.182133	107.825
		-0.612809	-36.6601	0.639833	418.607			-0.885178	-32.6517	-0.896635	-4.18603					-0.917728	-25.5862	0.610416	464.895	0.873118	754.489	0.0819037	23.862	0.18275	108.809
		-0.561994	-33.4081	0.625234	406.038			-0.90208	-32.7214	-0.891001	-3.98304					-0.891003	-25.3576	0.595379	450.507	0.901985	784.526	0.0837821	25.2777	0.183368	108.952
		-0.50896	-30.1933	0.610413	394.211			-0.9177	-32.5196	-0.885226	-3.92018					-0.86076	-25.3624	0.58013	431.974	0.927292	815.709	0.0856603	25.1462	0.183986	110.14
		-0.453919	-26.6011	0.595376	382.397			-0.932015	-32.122	-0.879311	-3.97721					-0.827121	-23.155	0.564674	419.163	0.94894	841.04	0.0875382	26.1824	0.184603	109.785
		-0.397085	-22.8876	0.580127	369.606			-0.945006	-31.898	-0.873257	-3.98246					-0.790218	-23.4803	0.549019	397.594	0.966842	856.923	0.0894158	26.9259	0.185221	111.456
		-0.338685	-19.2083	0.564671	357.456			-0.956655	-31.0553	-0.867065	-3.96051					-0.750195	-20.7094	0.533168	383.321	0.980929	881.338	0.091293	27.4147	0.185838	110.553
		-0.278948	-15.566	0.549015	345.051			-0.966944	-30.3547	-0.860737	-3.8143					-0.707213	-19.489	0.517127	372.435	0.991144	892.713	0.0931699	29.1982	0.186455	112.158
		-0.21811	-11.6956	0.533165	332.914			-0.975859	-29.6372	-0.854272	-3.82501					-0.661439	-17.5698	0.500903	360.25	0.997448	895.743	0.0950465	28.825	0.187073	111.602
		-0.156412	-7.58786	0.517124	320.779			-0.983387	-28.5666	-0.847673	-3.87563					-0.613054	-16.6811	0.484501	340.15	0.999816	895.831	0.0969228	30.6832	0.18769	112.987
		-0.094096	-3.28025	0.5009	308.449			-0.989517	-27.4866	-0.840939	-3.68661					-0.562251	-13.8023	0.467927	327.301	0.998237	889.382	0.0987987	30.2311	0.188307	112.964
		-0.0314087	1.18197	0.484498	296.322			-0.994242	-25.9685	-0.834073	-3.60915					-0.509228	-11.1441	0.451187	307.815	0.992719	881.461	0.100674	32.2323	0.188924	113.85
		0.0314024	6.39442	0.467924	283.953			-0.997553	-24.0071	-0.827075	-3.71899					-0.454196	-9.92371	0.434286	290.33	0.983284	866.795	0.102549	31.6253	0.189541	114.049
		0.0940897	12.7491	0.451183	271.999			-0.999447	-22.2862	-0.819947	-3.57941					-0.397371	-9.97362	0.417231	276.901	0.969967	849.085	0.104424	33.6554	0.190158	114.317
		0.156406	20.3535	0.434283	259.528			-0.999921	-20.7089	-0.812689	-3.41305					-0.338978	-7.28163	0.400027	268.265	0.952823	825.142	0.106299	33.5568	0.190775	115.175
		0.218104	29.1595	0.417227	247.378			-0.998974	-14.322	-0.805303	-3.5553					-0.279247	-6.18197	0.382682	249.517	0.931918	800.788	0.108173	35.4361	0.191391	114.986
		0.278942	38.0174	0.400024	234.988			-0.996607	-6.46687	-0.79779	-3.35744					-0.218414	-3.64454	0.365201	234.782	0.907336	769.858	0.110047	36.5061	0.192008	116.448
		0.338679	47.2002	0.382679	222.796			-0.992824	-7.00162	-0.79015	-3.36315					-0.156719	-2.92324	0.34759	218.371	0.879172	735.608	0.11192	37.7127	0.192625	115.841
		0.39708	55.4379	0.365197	210.415			-0.98763	-6.9858	-0.782386	-3.43963					-0.0944055	0.176092	0.329855	201.116	0.847539	697.632	0.113793	38.5553	0.193241	117.674
		0.453913	65.7934	0.347586	198.38			-0.981033	-4.16059	-0.774498	-3.32466					-0.0317195	-0.838235	0.312003	183.351	0.812561	655.799	0.115665	38.9551	0.193858	117.165
		0.508955	77.3837	0.329851	185.901			-0.973041	-4.15782	-0.766488	-3.31696					0.0310916	1.74427	0.29404	176.517	0.774377	611.974	0.117537	40.4424	0.194474	118.451
		0.561988	104.395	0.312	173.796			-0.963667	-4.37139	-0.758357	-3.28046					0.0937801	1.55751	0.275973	162.488	0.733136	563.862	0.119409	40.4036	0.19509	117.72
		0.612804	164.078	0.294037	161.88			-0.952924	-4.61858	-0.750107	-3.169					0.156099	3.3672	0.257808	147.958	0.689002	515.098	0.12128	42.7715	0.195707	118.986
		0.661201	208.846	0.27597	149.62			-0.940826	-4.77156	-0.741737	-3.14633					0.217801	4.48135	0.239551	133.208	0.642148	462.141	0.123151	42.1383	0.196323	118.927
		0.706988	250.022	0.257804	137.585			-0.927391	-4.85948	-0.733251	-3.07278					0.278644	7.05903	0.221209	119.233	0.592761	410.497	0.125022	44.6603	0.196939	119.564
		0.749986	286.091	0.239548	126.138			-0.912638	-4.88075	-0.724649	-3.07562					0.338387	9.92651	0.202789	99.6072	0.541034	355.815	0.126891	44.1258	0.197555	120.359
		0.790023	314.603	0.221206	114.843			-0.896589	-5.05499	-0.715932	-3.2589					0.396794	9.08285	0.184296	92.1699	0.487171	304.346	0.128761	50.1206	0.198171	120.524
		0.826943	338.961	0.202785	103.584			-0.879265	-5.0413	-0.707103	-3.12593					0.453636	11.8473	0.165738	82.358	0.431387	251.232	0.13063	54.5188	0.198786	121.822
		0.860599	359.227	0.184293	92.5361			-0.860692	-5.01866	-0.698161	-3.02253					0.508687	15.4345	0.147121	69.9302	0.373899	201.913	0.132498	56.3238	0.199402	121.132
		0.890858	382.01	0.165735	81.7107			-0.840896	-4.98498	-0.68911	-2.86294					0.561731	15.8837	0.128452	54.8825	0.314936	153.991	0.134367	56.6719	0.200018	122.554
		0.917602	410.926	0.147118	71.0801			-0.819905	-5.11586	-0.679949	-3.02105					0.612558	17.3021	0.109737	45.2869	0.25473	109.205	0.136234	58.0326	0.200633	121.59
		0.940725	441.958	0.128448	60.8156			-0.797748	-5.04219	-0.670682	-2.98368					0.660968	17.468	0.0909835	27.517	0.193519	67.9637	0.138101	58.8101	0.201249	123.197
		0.960135	471.968	0.109734	50.6164			-0.774458	-4.94545	-0.661308	-2.91397					0.706768	19.8895	0.0721974	18.0712	0.131544	31.0663	0.139968	59.2816	0.201864	122.606
		0.975756	496.876	0.0909798	40.8607			-0.750068	-5.00086	-0.65183	-2.92897					0.74978	23.9677	0.0533856	11.4878	0.0690502	0.361339	0.141834	60.9933	0.20248	124.37
		0.987525	515.954	0.0721936	31.2817			-0.724611	-4.65434	-0.642249	-2.85137					0.789833	25.8981	0.0345548	4.40631	0.00628368	-26.5551	0.1437	60.6508	0.203095	123.806
		0.995398	539.86	0.0533818	22.1411			-0.698125	-4.3982	-0.632567	-2.88589					0.826768	26.489	0.0157118	-9.63037	-0.0565077	-46.0543	0.145565	62.6623	0.20371	125.132
		0.999342	554.968	0.0345511	13.2384			-0.670647	-4.2451	-0.622784	-2.75425					0.860441	27.0719	-0.00313683	-15.3738	-0.119076	-65.0225	0.14743	62.29	0.204325	124.659
				0.015708	4.66533			-0.642216	-4.05492	-0.612904	-2.70713							-0.0219843	-28.4901			0.149294	64.4571	0.20494	125.328
				-0.0031406	-3.5861			-0.612872	-3.67309	-0.602926	-2.6093							-0.040824	-38.2185			0.151157	64.3516	0.205555	125.816
				-0.0219881	-11.683			-0.582658	-3.44016	-0.592853	-2.70405							-0.0596492	-43.6737			0.15302	66.6023	0.20617	126.145
				-0.0408278	-19.2295			-0.551615	-3.2931	-0.582687	-2.61967							-0.0784532	-44.261			0.154883	66.1106	0.206785	127.359
				-0.059653	-26.7457			-0.519788	-3.06401	-0.572429	-2.74883							-0.0972294	-54.8753			0.156745	67.809	0.207399	126.975
				-0.078457	-33.7089			-0.487223	-2.88856	-0.56208	-2.5845							-0.115971	-60.2229			0.158606	68.3453	0.208014	129.069
				-0.0972331	-40.4687			-0.453965	-2.79449	-0.551643	-2.58075							-0.134671	-68.3318			0.160467	69.1971	0.208629	127.896
				-0.115975	-46.8819			-0.420063	-2.461	-0.541118	-2.61593							-0.153324	-76.0899			0.162327	70.1234	0.209243	129.828
				-0.134675	-53.4557			-0.385563	-2.25752	-0.530508	-2.44631							-0.171922	-84.1552			0.164187	70.7676	0.209858	128.886
				-0.153328	-59.5147			-0.350515	-1.88993	-0.519814	-2.47987							-0.190459	-81.5799			0.166046	72.4367	0.210472	130.566
				-0.171926	-65.7708			-0.31497	-1.7936	-0.509039	-2.39655							-0.208928	-87.3052			0.167904	72.547	0.211086	129.92
				-0.190463	-71.7355			-0.278976	-1.37879	-0.498182	-2.49758							-0.227323	-92.944			0.169762	74.5838	0.2117	131.295
				-0.208932	-77.585			-0.242587	-1.1569	-0.487248	-2.39351							-0.245638	-98.3884			0.17162	74.1454	0.212314	131.294
				-0.227327	-82.8508			-0.205852	-0.869003	-0.476236	-2.31189							-0.263865	-102.948			0.173476	76.4	0.212928	132.204
				-0.245641	-87.7545			-0.168825	-0.542583	-0.465149	-2.26829							-0.281998	-112.219			0.175332	75.9116	0.213542	132.477
				-0.263868	-92.6553			-0.131558	-0.28496	-0.453988	-2.2727							-0.300031	-109.809			0.177188	77.9747	0.214156	132.504
				-0.282002	-97.5826			-0.0941046	0.0992767	-0.442756	-2.16431							-0.317958	-110.698			0.179042	78.1507	0.214769	133.573
				-0.300035	-101.753			-0.0565171	0.464145	-0.431454	-2.13809							-0.335771	-113.249			0.180897	79.5019	0.215383	133.182
				-0.317961	-105.421			-0.0188492	0.814136	-0.420083	-2.13857							-0.353465	-118.281			0.18275	80.2289	0.215997	134.727
				-0.335774	-108.845			0.0188454	1.07817	-0.408647	-1.97018							-0.371034	-118.04			0.184603	81.2644	0.21661	134.115
				-0.353469	-111.889			0.0565133	1.53321	-0.397146	-2.04734							-0.388471	-126.406			0.186455	82.3549	0.217223	135.858
				-0.371037	-114.237			0.0941009	1.92706	-0.385582	-1.96907							-0.405769	-126.575			0.188307	82.413	0.217837	135.071
				-0.388474	-116.082			0.131555	2.34174	-0.373957	-1.908							-0.422924	-124.264			0.190158	84.3549	0.21845	137.251
				-0.405773	-116.589			0.168822	2.62295	-0.362274	-1.83894							-0.439928	-124.34			0.192008	84.2454	0.219063	136.361
				-0.422928	-115.822			0.205849	3.26496	-0.350533	-1.70236							-0.456776	-130.597			0.193858	86.4625	0.219676	137.684
				-0.439932	-111.829			0.242583	3.6016	-0.338736	-1.62669							-0.473462	-129.019			0.195707	86.4138	0.220289	137.594
				-0.45678	-93.2107			0.278973	3.88383	-0.326887	-1.83276							-0.48998	-134.644			0.197555	88.3779	0.220902	138.189
				-0.473466	-64.0276			0.314966	4.62733	-0.314985	-1.59277							-0.506323	-137.081			0.199402	88.4743	0.221514	138.849
				-0.489983	-55.8163			0.350512	5.0632	-0.303034	-1.47543							-0.522487	-135.052			0.201249	90.3118	0.222127	139.133
				-0.506327	-53.4872			0.385559	5.4793	-0.291035	-1.41965							-0.538465	-129.468			0.203095	90.2948	0.22274	140.072
				-0.52249	-52.2786			0.420059	6.17138	-0.27899	-1.47644							-0.554251	-134.583			0.20494	91.6333	0.223352	139.943
				-0.538468	-51.3567			0.453962	6.55853	-0.266901	-1.34015							-0.569841	-133.43			0.206785	92.4466	0.223965	141.43
				-0.554254	-51.6145			0.48722	7.24708	-0.25477	-1.35163							-0.585228	-134.722			0.208629	93.2048	0.224577	140.74
				-0.569844	-52.0437			0.519785	7.96329	-0.242598	-1.38613							-0.600408	-133.512			0.210472	95.0062	0.225189	142.512
				-0.585231	-52.518			0.551612	8.2764	-0.230388	-1.17791							-0.615374	-107.213			0.212314	95.0321	0.225801	141.815
				-0.600411	-53.7933			0.582654	8.97143	-0.218142	-0.994957							-0.630121	-74.4672			0.214156	97.1425	0.226413	143.392
				-0.615376	-55.7172			0.612869	9.76932	-0.205862	-1.05752							-0.644644	-72.7594			0.215997	96.9741	0.227025	143.227
				-0.630124	-56.8513			0.642213	10.2108	-0.193549	-1.00363							-0.658939	-73.0684			0.217837	99.064	0.227637	144.283
				-0.644647	-57.7141			0.670644	11.0793	-0.181205	-0.88095							-0.672999	-74.1052			0.219676	98.651	0.228249	144.337
				-0.658942	-58.6292			0.698123	11.491	-0.168833	-0.823954							-0.68682	-75.1431			0.221514	101.136	0.228861	145.052
				-0.673002	-59.3381			0.724609	12.2224	-0.156434	-0.770066							-0.700397	-81.2227			0.223352	101.198	0.229472	145.534
				-0.686823	-59.6122			0.750065	13.2123	-0.144011	-0.716548							-0.713726	-75.0784			0.225189	103	0.230084	145.44
				-0.7004	-59.9361			0.774456	14.0081	-0.131564	-0.541537							-0.7268	-73.3257			0.227025	103.731	0.230695	147.037
				-0.713728	-60.5458			0.797746	14.4522	-0.119097	-0.530975							-0.739617	-73.8529			0.22886	104.678	0.231306	146.552
				-0.726803	-60.8428			0.819902	15.8047	-0.106611	-0.502541							-0.752171	-76.7972			0.230695	105.826	0.231918	148.356
				-0.739619	-61.3117			0.840894	16.3604	-0.0941083	-0.481369							-0.764457	-75.2805			0.232529	106.351	0.232529	148.338
				-0.752173	-61.6555			0.86069	16.8435	-0.0815907	-0.361936							-0.776472	-81.6602			0.234362	107.939	0.23314	149.667
				-0.76446	-61.0077			0.879263	17.0654	-0.0690602	-0.269133							-0.788211	-80.484			0.236194	108.066	0.233751	149.007
				-0.776474	-60.9863			0.896587	17.9079	-0.0565188	-0.144822							-0.79967	-76.4032			0.238025	110.37	0.234362	150.55
				-0.788213	-59.9345			0.912637	18.357	-0.0439685	-0.144532							-0.810845	-73.4586			0.239855	110.079	0.234973	150.112
				-0.799672	-60.4118			0.927389	18.5008	-0.0314112	-0.0246644							-0.821732	-77.8732			0.241685	112.794	0.235583	151.057
				-0.810847	-60.7483			0.940824	18.9791	-0.0188489	0.0160374							-0.832326	-74.8353			0.243513	112.337	0.236194	151.42
				-0.821734	-61.0851			0.952922	19.5329	-0.00628373	0.0834982							-0.842625	-80.1616			0.245341	114.526	0.236804	151.94
				-0.832328	-61.143			0.963666	20.09	0.00628247	0.235341							-0.852625	-81.8403			0.247168	114.391	0.237415	152.992
				-0.842627	-61.4107			0.97304	20.5103	0.0188477	0.319257							-0.862322	-79.3928			0.248994	116.182	0.238025	152.661
				-0.852627	-61.7455			0.981032	20.8928	0.0314099	0.298036							-0.871712	-73.5901			0.250819	116.656	0.238635	153.938
				-0.862324	-62.2094			0.98763	21.178	0.0439672	0.461585							-0.880793	-78.021			0.252644	118.109	0.239245	153.287
				-0.871714	-62.3785			0.992824	21.3413	0.0565175	0.562631							-0.889561	-77.2819			0.254467	119.052	0.239855	154.956
				-0.880795	-62.4016			0.996607	21.7848	0.0690589	0.618049							-0.898012	-79.3599			0.256289	119.807	0.240465	154.144
				-0.889562	-62.3972			0.998974	22.3979	0.0815894	0.800853							-0.906145	-81.7491			0.258111	121.9	0.241075	155.931
				-0.898014	-62.8196					0.0941071	0.63357							-0.913955	-83.082			0.259931	121.537	0.241685	155.129
				-0.906146	-63.044					0.10661	0.92093							-0.921441	-75.4918			0.261751	123.672	0.242294	156.766
				-0.913957	-63.4887					0.119096	0.944984							-0.9286	-77.0475			0.26357	123.534	0.242904	157.026
				-0.921443	-63.7594					0.131563	1.07417							-0.935428	-78.0436			0.265388	125.794	0.243513	157.64
				-0.928601	-64.1684					0.144009	1.22817							-0.941925	-79.1123			0.267205	125.412	0.244123	157.835
				-0.93543	-64.3827					0.156433	1.28918							-0.948086	-79.9263			0.269021	127.758	0.244732	158.125
				-0.941926	-64.4327					0.168832	1.40261							-0.953911	-85.1828			0.270836	127.873	0.245341	159.061
				-0.948088	-64.3992					0.181204	1.36258							-0.959397	-78.3299			0.27265	129.87	0.24595	158.653
				-0.953912	-64.3636					0.193548	1.42444							-0.964542	-76.0066			0.274463	130.424	0.246559	160.261
				-0.959398	-64.1958					0.205861	1.78072							-0.969344	-76.0443			0.276275	131.636	0.247168	159.569
				-0.964543	-64.0896					0.218141	1.74571							-0.973802	-78.4243			0.278086	132.942	0.247777	161.671
				-0.969345	-63.962					0.230387	1.93036							-0.977914	-76.4418			0.279896	133.49	0.248386	160.606
				-0.973803	-63.6816					0.242597	1.91893							-0.981678	-82.7045			0.281705	135.418	0.248994	162.32
				-0.977915	-63.3365					0.254768	1.98786							-0.985094	-80.1237			0.283513	135.974	0.249603	161.532
				-0.981679	-63.1035					0.2669	2.2018							-0.98816	-75.4866			0.28532	138.243	0.250211	162.965
				-0.985095	-62.879					0.278989	2.3813							-0.990874	-72.8134			0.287126	138.12	0.250819	162.691
				-0.98816	-62.6773					0.291034	2.31888							-0.993237	-76.7479			0.288932	140.594	0.251428	163.875
				-0.990875	-62.1855					0.303033	2.34318							-0.995246	-73.1021			0.290735	140.273	0.252036	164.099
				-0.993237	-62.0177					0.314984	2.50906							-0.996902	-77.5926			0.292538	142.26	0.252644	164.559
				-0.995247	-61.6004					0.326885	2.63722							-0.998204	-78.4965			0.294341	142.608	0.253251	165.77
				-0.996903	-61.5097					0.338735	2.82661							-0.999151	-75.1451			0.296141	144.231	0.253859	164.916
				-0.998204	-61.1162					0.350531	2.87242							-0.999743	-69.1605			0.297941	145.116	0.254467	166.411
				-0.999151	-61.0442					0.362272	2.94549							-0.99998	-73.3454			0.29974	146.519	0.255074	165.676
				-0.999743	-60.705					0.373956	3.00111							-0.999862	-70.5389			0.301538	147.555	0.255682	167.258
				-0.99998	-60.755					0.385581	3.28502							-0.999388	-72.4083			0.303335	148.1	0.256289	166.492
				-0.999862	-60.4985					0.397145	3.34989							-0.99856	-74.1573			0.30513	150.176	0.256897	168.625
				-0.999388	-60.3785					0.408646	3.60271							-0.997376	-75.2459			0.306925	150.001	0.257504	167.674
				-0.998559	-60.1877					0.420082	3.49742							-0.995838	-66.6251			0.308718	152.351	0.258111	169.157
				-0.997376	-59.8735					0.431453	3.75871							-0.993947	-68.2921			0.31051	152.535	0.258718	168.819
				-0.995838	-59.6119					0.442755	3.89148							-0.991702	-67.9186			0.312302	154.838	0.259325	169.623
				-0.993946	-59.5234					0.453987	4.05659							-0.989105	-68.3296			0.314092	155	0.259931	169.922
				-0.991702	-59.0769					0.465147	4.15427							-0.986156	-68.681			0.315881	156.844	0.260538	170.39
				-0.989104	-59.0984					0.476235	4.17463							-0.982857	-73.025			0.317669	157.185	0.261145	171.262
				-0.986156	-58.8392					0.487246	4.26259							-0.979209	-65.6045			0.319455	158.618	0.261751	171.428
				-0.982857	-58.7733					0.498181	4.46576							-0.975213	-63.8906			0.321241	159.53	0.262358	172.946
				-0.979209	-58.4645					0.509038	4.67991							-0.970871	-63.5653			0.323026	160.6	0.262964	172.138
				-0.975212	-58.1495					0.519813	4.87017							-0.966183	-65.0028			0.324809	162.448	0.26357	174.046
				-0.97087	-58.0853					0.530507	4.74684							-0.961152	-62.7332			0.326591	162.818	0.264176	173.196
				-0.966182	-57.9214					0.541117	5.13264							-0.95578	-68.0781			0.328372	164.896	0.264782	174.942
				-0.961152	-57.6149					0.551642	5.32235							-0.950068	-64.7569			0.330152	165.375	0.265388	174.356
				-0.955779	-57.5518					0.562079	5.20081							-0.944019	-60.0412			0.331931	168.514	0.265994	175.558
				-0.950067	-57.2625					0.572428	5.27111							-0.937634	-57.5928			0.333708	168.916	0.266599	175.617
				-0.944018	-57.0394					0.582686	5.42974							-0.930916	-61.2479			0.335484	171.439	0.267205	176.756
				-0.937633	-56.6874					0.592852	5.55739							-0.923868	-57.3761			0.337259	171.536	0.26781	176.931
				-0.930915	-56.3108					0.602925	5.77102							-0.916491	-61.8982			0.339033	173.639	0.268415	177.023
				-0.923866	-56.062					0.612903	5.75381							-0.908788	-62.3717			0.340806	174.609	0.269021	178.23
				-0.916489	-55.8576					0.622783	5.91759							-0.900763	-58.0441			0.342578	175.8	0.269626	177.676
				-0.908787	-55.4418					0.632566	5.99342							-0.892417	-51.9881			0.344348	177.107	0.270231	179.132
				-0.900761	-55.1278					0.642248	6.23539							-0.883755	-56.2279			0.346117	177.682	0.270836	178.818
				-0.892416	-54.6004					0.651829	6.29442							-0.874778	-53.3248			0.347885	178.703	0.27144	180.453
				-0.883753	-54.329					0.661307	6.31704							-0.865491	-55.0552			0.349651	178.524	0.272045	179.904
				-0.874776	-53.8244					0.670681	6.50707							-0.855896	-56.4332			0.351417	180.775	0.27265	181.627
				-0.865489	-53.4577					0.679948	6.48271							-0.845997	-56.5916			0.353181	180.72	0.273254	181.149
				-0.855894	-52.837					0.689109	6.75461							-0.835798	-47.7317			0.354944	184.089	0.273859	182.338
				-0.845995	-52.3199					0.69816	6.78836							-0.825301	-49.3814			0.356705	183.763	0.274463	182.251
				-0.835796	-51.8585					0.707102	7.03399							-0.814511	-48.897			0.358466	186.155	0.275067	182.879
				-0.825299	-51.4229					0.715931	7.15273							-0.803432	-48.4496			0.360225	186.271	0.275671	183.678
				-0.814509	-50.7918					0.724648	7.21911							-0.792068	-48.475			0.361982	188.056	0.276275	183.433
				-0.80343	-50.2045					0.73325	7.56964							-0.780422	-52.6141			0.363739	188.561	0.276879	184.821
				-0.792065	-49.3582					0.741737	7.75999							-0.768499	-43.9725			0.365494	189.939	0.277482	184.457
				-0.780419	-48.604					0.750106	7.79936							-0.756302	-42.5232			0.367248	191.365	0.278086	185.857
				-0.768496	-47.9938					0.758356	7.81555							-0.743837	-42.2212			0.369001	192.384	0.278689	184.854
				-0.7563	-47.3479					0.766488	7.95266							-0.731108	-43.4443			0.370752	194.547	0.279293	186.907
				-0.743835	-46.63					0.774498	8.19185							-0.718119	-41.0846			0.372502	194.484	0.279896	186.045
				-0.731105	-45.9426					0.782385	8.47198							-0.704875	-46.9925			0.37425	195.818	0.280499	187.652
				-0.718116	-45.1757					0.790149	8.34891							-0.69138	-42.1793			0.375998	195.352	0.281102	187.813
				-0.704872	-44.4498					0.797789	8.74406							-0.67764	-37.7812			0.377744	200.432	0.281705	188.518
				-0.691377	-43.6181					0.805302	8.82977							-0.663659	-35.1801			0.379488	201.782	0.282308	188.867
				-0.677637	-42.7701					0.812689	8.92499							-0.649442	-38.9292			0.381232	205.426	0.282911	189.312
				-0.663656	-41.9131					0.819946	9.10055							-0.634994	-34.4788			0.382974	205.449	0.283513	190.01
				-0.649439	-41.1033					0.827075	9.30233							-0.620321	-38.9923			0.384714	207.062	0.284116	189.874
				-0.634992	-40.1648					0.834073	9.26818							-0.605428	-38.3406			0.386453	204.786	0.284718	191.383
				-0.620318	-39.3676					0.840939	9.55678							-0.590319	-34.0983			0.388191	205.39	0.28532	190.898
				-0.605425	-38.3997					0.847672	9.88161							-0.575001	-27.9967			0.389928	213.59	0.285923	193.056
				-0.590316	-37.6311					0.854271	9.85194							-0.559478	-31.8687			0.391663	215.86	0.286525	192.261
				-0.574998	-36.4885					0.860736	10.1603							-0.543756	-27.8933			0.393396	220.599	0.287127	194.262
				-0.559475	-35.7355					0.867065	10.5023							-0.527842	-29.8453			0.395129	241.745	0.287728	193.471
				-0.543753	-34.7004					0.873256	10.7704							-0.51174	-31.424			0.396859	244.179	0.28833	194.913
				-0.527838	-33.7863					0.87931	10.8894							-0.495455	-30.9902			0.398589	243.112	0.288932	194.422
				-0.511736	-32.8712					0.885225	10.9479							-0.478995	-21.7134			0.400317	245.916	0.289533	195.544
				-0.495452	-31.8113					0.891	11.1556							-0.462365	-23.5938			0.402044	245.67	0.290134	195.571
				-0.478992	-31.0042					0.896635	11.4099							-0.44557	-21.9852			0.403769	248.192	0.290736	196.024
				-0.462362	-29.8572					0.902128	11.8328							-0.428618	-21.8006			0.405492	248.676	0.291337	197.027
				-0.445567	-28.8892					0.907478	11.8055							-0.411513	-21.5447			0.407215	250.881	0.291938	196.465
				-0.428614	-27.7367					0.912685	12.1508							-0.394261	-24.406			0.408936	251.713	0.292539	197.679
				-0.411509	-26.6538					0.917748	12.2551							-0.37687	-15.0325			0.410655	253.433	0.293139	197.066
				-0.394258	-25.5424					0.922666	12.5715							-0.359345	-12.7437			0.412373	254.702	0.29374	198.96
				-0.376866	-24.4196					0.927439	13.1494							-0.341691	-11.1596			0.414089	255.559	0.294341	197.944
				-0.359341	-23.2065					0.932065	13.431							-0.323917	-11.3179			0.415805	257.878	0.294941	200.188
				-0.341688	-22.0739					0.936543	13.9701							-0.306028	-8.82778			0.417518	258.13	0.295541	199.386
				-0.323914	-20.9631					0.940874	22.3378							-0.288029	-14.2063			0.41923	260.603	0.296142	201.303
				-0.306024	-19.9568					0.945057	66.2012							-0.269929	-9.10439			0.420941	260.045	0.296742	200.781
				-0.288026	-18.6473					0.94909	76.4025							-0.251732	-4.86057			0.42265	259.339	0.297341	201.497
				-0.269925	-17.4591					0.952973	84.084							-0.233447	-2.52524			0.424357	257.471	0.297941	201.483
				-0.251729	-16.2507					0.956706	88.9587							-0.215078	-5.80203			0.426063	260.55	0.298541	201.944
				-0.233443	-15.192					0.960287	93.7712							-0.196632	-1.52754			0.427768	265.424	0.299141	202.806
				-0.215074	-13.7576					0.963717	97.7469							-0.178117	-5.4992			0.429471	271.703	0.29974	203.115
				-0.196629	-12.465					0.966995	101.296							-0.159539	-4.13535			0.431173	286.125	0.30034	204.379
				-0.178114	-11.2462					0.97012	104.113							-0.140904	1.17491			0.432872	288.979	0.300939	203.956
				-0.159535	-9.96385					0.973092	108.213							-0.122219	6.79063			0.434571	291.43	0.301538	205.944
				-0.1409	-8.68026					0.97591	111.892							-0.10349	3.79736			0.436268	292.572	0.302137	204.738
				-0.122215	-7.4558					0.978574	115.105							-0.0847248	7.99719			0.437963	295.188	0.302736	206.33
				-0.103486	-6.0565					0.981084	117.02							-0.0659293	6.5831			0.439657	296.245	0.303335	205.602
				-0.084721	-4.6659					0.983439	119.428							-0.0471105	5.97719			0.441349	298.712	0.303933	207.075
				-0.0659256	-3.3032					0.985638	122.469							-0.0282749	8.45698			0.44304	298.929	0.304532	206.765
				-0.0471067	-1.953					0.987682	124.109							-0.00942921	18.2412			0.444729	301.863	0.30513	207.969
				-0.0282711	-0.649345					0.989569	126.124							0.00941979	17.085			0.446416	302.185	0.305729	207.797
				-0.00942544	0.936966					0.991301	127.12							0.0282654	19.2569			0.448102	304.566	0.306327	208.228
				0.00942356	2.36267					0.992876	130.614							0.047101	20.4373			0.449787	305.651	0.306925	209.015
				0.0282692	3.98373					0.994294	132.295							0.0659199	21.0596			0.451469	307.417	0.307523	208.699
				0.0471048	5.48977					0.995555	134.284							0.0847154	19.4377			0.45315	308.949	0.308121	210.277
				0.0659237	7.14745					0.996659	136.312							0.103481	29.6563			0.45483	310.069	0.308718	209.725
				0.0847191	9.00459					0.997606	139.107							0.122209	32.8604			0.456508	312.274	0.309316	211.687
				0.103484	11.0009					0.998395	141.245							0.140895	34.7818			0.458184	313.089	0.309913	211.167
				0.122213	12.9812					0.999026	144.137							0.15953	35.6375			0.459859	315.614	0.310511	212.771
				0.140898	15.0617					0.9995	148.103							0.178108	39.5702			0.461532	315.772	0.311108	212.05
				0.159533	17.0637					0.999816	151.355							0.196623	35.7754			0.463203	319.085	0.311705	213.564
				0.178112	19.2453					0.999974	152.952							0.215068	43.074			0.464873	319.284	0.312302	213.391
				0.196627	21.5861					0.999974	155.128							0.233437	48.9261			0.466541	322.026	0.312899	214.133
				0.215072	26.1667					0.999816	157.282							0.251723	52.8028			0.468207	322.628	0.313495	214.695
				0.233441	32.5005					0.9995	159.174							0.26992	51.7286			0.469872	324.901	0.314092	214.997
				0.251727	43.8332					0.999026	160.77							0.28802	57.5953			0.471535	325.6	0.314688	215.932
				0.269923	61.2298					0.998395	161.865							0.306019	54.6559			0.473197	327.604	0.315285	216.205
				0.288024	71.9798					0.997606	163.195							0.323908	57.8733			0.474856	328.902	0.315881	217.618
				0.306022	91.6111					0.996659	164.227							0.341683	65.4014			0.476514	330.233	0.316477	217.11
				0.323912	107.344					0.995556	165.123							0.359336	71.892			0.478171	332.576	0.317073	218.816
				0.341686	118.334					0.994294	166.546							0.376861	70.7992			0.479825	332.878	0.317669	217.964
				0.359339	128.56					0.992876	168.247							0.394253	76.8237			0.481478	335.795	0.318265	219.649
				0.376865	138.732					0.991301	170.037							0.411504	76.3592			0.483129	336.184	0.31886	219.484
				0.394256	148.256					0.98957	170.763							0.428609	77.8027			0.484779	338.932	0.319456	220.751
				0.411507	157.085					0.987682	170.544							0.445562	82.0903			0.486427	339.015	0.320051	220.961
				0.428613	166.387					0.985638	170.791							0.462357	93.374			0.488073	342.122	0.320646	221.484
				0.445566	175.073					0.983439	170.849							0.478987	93.5504			0.489717	342.271	0.321241	222.008
				0.46236	183.909					0.981084	171.774							0.495447	96.6643			0.49136	345.209	0.321836	221.9
				0.47899	192.486					0.978575	172.641							0.511731	98.6456			0.493001	345.938	0.322431	223.127
				0.495451	200.745					0.975911	172.339							0.527834	100.008			0.49464	347.691	0.323026	222.696
				0.511735	208.344					0.973092	171.575							0.543748	100.242			0.496277	349.201	0.32362	224.624
				0.527837	214.419					0.97012	170.898							0.55947	111.335			0.497913	350.195	0.324215	223.782
				0.543752	221.726					0.966995	170.361							0.574993	115.913			0.499546	352.37	0.324809	225.483
				0.559473	229.964					0.963718	170.293							0.590311	118.29			0.501178	353.322	0.325403	225.144
				0.574996	239.297					0.960287	170.573							0.60542	121.396			0.502809	355.89	0.325997	226.582
				0.590314	249.064					0.956706	170.185							0.620314	127.01			0.504437	356.234	0.326591	226.101
				0.605423	259.296					0.952973	169.266							0.634987	126.444			0.506064	359.717	0.327185	227.579
				0.620317	270.625					0.94909	169.152							0.649435	137.203			0.507689	359.832	0.327779	227.589
				0.63499	282.48					0.945057	169.126							0.663652	143.547			0.509312	362.651	0.328372	228.129
				0.649438	293.98					0.940875	168.008							0.677633	137.631			0.510933	363.248	0.328966	229.268
				0.663655	305.099					0.936544	167.238							0.691373	134.581			0.512552	365.363	0.329559	228.815
				0.677636	316.973					0.932065	166.261							0.704868	149.855			0.51417	366.23	0.330152	230.294
				0.691376	330.999					0.927439	165.807							0.718112	169.775			0.515786	368.542	0.330745	229.792
				0.704871	343.926					0.922667	164.532							0.731102	227.754			0.5174	370.052	0.331338	231.24
				0.718115	355.853					0.917749	163.971							0.743831	291.867			0.519012	371.556	0.331931	230.613
				0.731104	366.88					0.912686	163.208							0.756296	333.726			0.520622	373.552	0.332523	232.691
				0.743834	378.747					0.907479	162.211							0.768493	361.438			0.522231	374.39	0.333116	231.925
				0.756299	390.271					0.902128	160.426							0.780416	390.805			0.523837	377.043	0.333708	233.903
				0.768495	402.365					0.896635	160.322							0.792062	408.731			0.525442	377.406	0.3343	233.317
				0.780418	413.961					0.891001	159.178							0.803427	427.361			0.527045	380.725	0.334892	234.482
				0.792064	425.909					0.885226	158.73							0.814506	458.061			0.528646	388.646	0.335484	234.638
				0.803429	442.121					0.879311	158.043							0.825296	522.957			0.530245	393.69	0.336076	235.142
				0.814508	458.28					0.873257	156.713							0.835792	530.745			0.531842	394.778	0.336668	235.728
				0.825298	470.745					0.867065	155.447							0.845992	544.812			0.533437	397.327	0.33726	235.837
				0.835794	480.262					0.860737	153.851							0.855891	558.265			0.535031	398.222	0.337851	237.099
				0.845994	489.765					0.854272	152.239							0.865486	568.937			0.536622	399.895	0.338442	236.644
				0.855893	500.982					0.847673	150.64							0.874774	578.709			0.538212	402.022	0.339033	238.859
				0.865488	511.463					0.840939	148.759							0.88375	602.188			0.539799	403.04	0.339624	237.616
				0.874776	521.221					0.834073	147.528							0.892413	613.018			0.541385	405.514	0.340215	239.519
				0.883752	530.671					0.827075	146.769							0.900759	619.376			0.542969	407.726	0.340806	238.674
				0.892415	539.84					0.819947	145.698							0.908784	626.7			0.544551	410.79	0.341397	240.446
				0.90076	549.878					0.812689	143.394							0.916487	636.796			0.546131	411.244	0.341987	239.936
				0.908786	558.476					0.805303	141.27							0.923864	639.167			0.547709	414.377	0.342578	241.521
				0.916489	566.5					0.79779	138.735							0.930913	652.318			0.549285	414.666	0.343168	241.341
				0.923866	575.24					0.79015	136.866							0.937631	663.514			0.550859	417.286	0.343758	242.24
				0.930914	583.781					0.782386	134.812							0.944016	672.091			0.552432	418.218	0.344348	243.007
				0.937632	591.781					0.774498	132.837							0.950066	676.079			0.554002	420.282	0.344938	242.849
				0.944017	601.774					0.766488	131.571							0.955777	685.582			0.55557	422.217	0.345527	243.928
				0.950067	609.729					0.758357	130.156							0.96115	686.896			0.557136	423.608	0.346117	243.596
										0.750107	128.302							0.966181	692.712			0.558701	425.534	0.346706	245.355
										0.741737	126.16							0.970869	701.32			0.560263	426.366	0.347296	244.882
										0.733251	124.288							0.975211	708.931			0.561823	428.849	0.347885	246.696
										0.724649	122.329							0.979207	712.641			0.563382	429.45	0.348474	245.839
										0.715932	120.633							0.982856	743.118			0.564938	432.4	0.349063	247.619
										0.707103	118.899							0.986155	802.858			0.566492	432.696	0.349652	246.964
										0.698161	116.645							0.989104	834.284			0.568045	435.596	0.35024	248.006
										0.68911	114.868							0.991701	854.648			0.569595	436.339	0.350828	248.332
										0.679949	112.355							0.993946	864.153			0.571143	438.293	0.351417	248.734
										0.670682	110.528							0.995838	863.008			0.57269	438.836	0.352005	249.508
										0.661308	107.819							0.997375	865.907			0.574234	441.206	0.352593	249.974
										0.65183	106.153							0.998559	866.02			0.575776	442.6	0.353181	250.972
										0.642249	103.221							0.999388	865.277			0.577316	444.008	0.353769	250.631
										0.632567	101.37							0.999862	864.082			0.578854	446.655	0.354356	252.259
										0.622784	99.6886							0.99998	872.558			0.58039	447.25	0.354944	251.408
										0.612904	97.6161							0.999744	871.732			0.581924	449.994	0.355531	253.065
										0.602926	95.0363							0.999151	870.657			0.583456	450.58	0.356118	252.374
										0.592853	92.9184							0.998205	869.089			0.584986	453.303	0.356705	253.709
										0.582687	90.7235							0.996903	868.019			0.586514	453.383	0.357292	253.69
										0.572429	87.9499							0.995247	861.066			0.588039	456.048	0.357879	254.696
										0.56208	85.3446							0.993238	864.038			0.589563	456.664	0.358466	255.043
										0.551643	83.3273							0.990875	865.159			0.591084	459.323	0.359052	255.367
										0.541118	80.972							0.988161	862.374			0.592604	460.217	0.359639	256.097
										0.530508	78.7975							0.985096	855.812			0.594121	462.274	0.360225	255.724
										0.519814	76.5983							0.98168	854.58			0.595636	463.741	0.360811	257.401
										0.509039	74.4459							0.977916	843.955			0.597149	464.682	0.361397	256.671
										0.498182	72.3699							0.973804	840.339			0.59866	467.073	0.361982	258.573
										0.487248	70.4084							0.969346	840.121			0.600169	467.971	0.362568	258.399
										0.476236	68.1309							0.964544	837.811			0.601676	470.704	0.363154	259.951
										0.465149	66.0262							0.9594	827.803			0.60318	470.948	0.363739	259.376
										0.453988	63.9096							0.953914	824.094			0.604682	474.17	0.364324	260.734
										0.442756	61.9106							0.948089	813.965			0.606183	474.311	0.364909	260.33
										0.431454	59.4644							0.941928	804.535			0.607681	477.202	0.365494	260.948
										0.420083	57.5439							0.935432	799.832			0.609177	477.958	0.366079	261.77
										0.408647	55.6954							0.928603	799.145			0.61067	488.834	0.366664	262.042
										0.397146	53.4883							0.921445	787.915			0.612162	489.793	0.367248	263.602
										0.385582	51.332							0.913959	780.663			0.613651	491.747	0.367832	263.2
										0.373957	49.4994							0.906149	771.189			0.615139	493.43	0.368417	264.796
										0.362274	47.5496							0.898016	759.587			0.616624	495.13	0.369001	264.031
										0.350533	45.9885							0.889565	747.658			0.618107	497.345	0.369585	265.847
										0.338736	43.7687							0.880797	746.509			0.619587	498.119	0.370168	265.055
										0.326887	42.0018							0.871717	736.179			0.621066	500.84	0.370752	267.005
										0.314985	39.921							0.862327	725.542			0.622542	501.421	0.371335	266.571
										0.303034	38.0652							0.85263	713.794			0.624016	504.092	0.371919	268.017
										0.291035	36.2907							0.84263	702.658			0.625488	504.663	0.372502	268.324
										0.27899	34.4376							0.832332	685.706			0.626957	507.442	0.373085	268.526
										0.266901	32.4921							0.821737	679.935			0.628425	507.856	0.373668	268.961
										0.25477	30.7039							0.81085	671.553			0.62989	510.548	0.37425	269.427
										0.242598	28.9638							0.799676	659.303			0.631353	511.346	0.374833	270.568
										0.230388	27.0276							0.788217	644.672			0.632813	513.273	0.375416	270.095
										0.218142	25.2588							0.776478	634.075			0.634272	515.045	0.375998	272.218
										0.205862	23.6246							0.764463	616.285			0.635728	516.426	0.37658	271.032
										0.193549	21.7502							0.752177	603.805			0.637182	518.823	0.377162	273.202
										0.181205	20.1552							0.739623	595.857			0.638633	519.859	0.377744	272.402
										0.168833	18.5735							0.726807	585.433			0.640083	522.266	0.378325	274.228
										0.156434	17.1343							0.713732	567.59			0.64153	522.677	0.378907	273.573
										0.144011	15.5293							0.700404	556.644			0.642975	525.465	0.379488	275.133
										0.131564	13.916							0.686827	538.67			0.644417	525.702	0.38007	275.006
										0.119097	12.3332							0.673006	522.053			0.645857	528.413	0.380651	276.428
										0.106611	10.6515							0.658946	509.641			0.647295	529.246	0.381232	276.693
										0.0941083	9.25163							0.644652	501.474			0.648731	531.447	0.381812	276.732
										0.0815907	8.00146							0.630128	482.879			0.650164	532.834	0.382393	278.171
										0.0690602	6.56412							0.615381	469.178			0.651595	534.362	0.382974	277.335
										0.0565188	5.18094							0.600415	452.595			0.653024	536.138	0.383554	278.833
										0.0439685	3.71687							0.585236	434.851			0.65445	537.309	0.384134	278.105
										0.0314112	2.45316											0.655875	539.596	0.384714	280.012
										0.0188489	1.09546											0.657296	540.032	0.385294	279.36
										0.00628373	-0.104265											0.658716	542.943	0.385874	281.56
										-0.00628247	-1.36694											0.660133	543.472	0.386453	280.62
										-0.0188477	-2.54742											0.661547	546.547	0.387033	281.901
										-0.0314099	-3.67196											0.66296	547.388	0.387612	281.778
										-0.0439672	-4.93303											0.66437	549.623	0.388191	282.305
										-0.0565175	-6.09829											0.665777	550.288	0.38877	282.627
										-0.0690589	-7.16657											0.667183	552.311	0.389349	282.889
										-0.0815894	-8.30508											0.668586	553.589	0.389928	283.918
										-0.0941071	-9.21962											0.669986	554.8	0.390506	283.813
										-0.10661	-10.3761											0.671384	556.931	0.391085	285.443
										-0.119096	-11.2768											0.67278	557.699	0.391663	284.879
										-0.131563	-12.2333											0.674173	560.74	0.392241	286.602
										-0.144009	-13.3087											0.675564	561.28	0.392819	285.877
										-0.156433	-14.2243											0.676953	564.187	0.393396	287.584
										-0.168832	-15.107											0.678339	564.41	0.393974	287.256
										-0.181204	-16.2047											0.679723	567.216	0.394551	288.495
										-0.193548	-17.0967											0.681104	567.956	0.395129	288.423
										-0.205861	-18.174											0.682483	570.538	0.395706	289.492
										-0.218141	-19.0418											0.68386	571.456	0.396283	289.787
										-0.230387	-19.9319											0.685234	573.809	0.396859	289.886
										-0.242597	-20.899											0.686605	575.361	0.397436	291.175
										-0.254768	-21.6691											0.687975	576.322	0.398013	290.75
										-0.2669	-22.9324											0.689341	578.294	0.398589	292.415
										-0.278989	-23.661											0.690706	578.875	0.399165	292.163
										-0.291034	-24.5099											0.692067	581.533	0.399741	293.349
										-0.303033	-25.2917											0.693427	582.168	0.400317	292.641
										-0.314984	-25.8391											0.694784	585.364	0.400893	294.338
										-0.326885	-26.4505											0.696138	585.251	0.401468	293.885
										-0.338735	-27.2506											0.69749	588.503	0.402044	294.638
										-0.350531	-27.705											0.69884	589.012	0.402619	294.894
										-0.362272	-28.1232											0.700187	591.301	0.403194	295.369
										-0.373956	-28.5793											0.701531	592.032	0.403769	296.387
										-0.385581	-28.7954											0.702873	594.004	0.404344	296.041
										-0.397145	-29.1939											0.704213	595.284	0.404918	297.631
										-0.408646	-29.2427											0.70555	597.007	0.405493	297.109
										-0.420082	-29.5613											0.706885	599.093	0.406067	298.722
										-0.431453	-29.7437											0.708217	599.648	0.406641	297.864
										-0.442755	-29.7585											0.709546	602.772	0.407215	299.68
										-0.453987	-29.9041											0.710873	602.813	0.407789	299.016
										-0.465147	-29.7279											0.712198	605.474	0.408362	300.874
										-0.476235	-29.595											0.713519	606.048	0.408936	300.947
										-0.487246	-29.1551											0.714839	608.721	0.409509	301.642
										-0.498181	-28.762											0.716156	609.095	0.410082	301.861
										-0.509038	-28.0507											0.71747	611.61	0.410655	302.208
										-0.519813	-27.3338											0.718782	611.903	0.411228	303.003
										-0.530507	-25.976											0.720091	613.707	0.411801	302.824
										-0.541117	-6.36782											0.721398	615.266	0.412373	304.525
										-0.551642	-5.1497											0.722702	616.493	0.412946	303.793
										-0.562079	-5.69008											0.724003	618.612	0.413518	305.988
										-0.572428	-6.09308											0.725302	619.745	0.41409	305.074
										-0.582686	-6.39382											0.726599	622.665	0.414662	306.64
										-0.592852	-6.65563											0.727892	623.242	0.415233	305.892
										-0.602925	-6.59029											0.729183	625.403	0.415805	307.224
										-0.612903	-6.95332											0.730472	625.203	0.416376	307.025
										-0.622783	-7.18541											0.731758	627.898	0.416947	308.4
										-0.632566	-7.06128											0.733042	628.361	0.417518	308.843
										-0.642248	-7.28652											0.734322	630.597	0.418089	309.357
										-0.651829	-7.35579											0.735601	631.699	0.41866	310.722
										-0.661307	-7.37525											0.736876	633.407	0.41923	309.704
										-0.670681	-7.39562											0.738149	634.904	0.419801	310.934
										-0.679948	-7.57866											0.73942	636.221	0.420371	310.159
										-0.689109	-7.40895											0.740687	638.159	0.420941	312.022
										-0.69816	-7.46986											0.741952	638.927	0.421511	311.061
										-0.707102	-7.49998											0.743215	641.367	0.42208	313.361
										-0.715931	-7.37775											0.744475	641.538	0.42265	312.439
										-0.724648	-7.37337											0.745732	644.183	0.423219	314.053
										-0.73325	-7.54806											0.746986	645.044	0.423788	313.63
										-0.741737	-7.45033											0.748238	647.225	0.424357	314.535
										-0.750106	-7.61937											0.749487	648.056	0.424926	314.925
										-0.758356	-7.59628											0.750734	650.568	0.425495	315.333
										-0.766488	-7.52196											0.751978	651.763	0.426063	316.196
										-0.774498	-7.3586											0.753219	652.72	0.426632	316.292
										-0.782385	-7.3952											0.754458	654.809	0.4272	317.712
										-0.790149	-7.23213											0.755693	655.532	0.427768	317.131
										-0.797789	-7.33735											0.756926	658.179	0.428336	318.988
										-0.805302	-7.35208											0.758157	658.416	0.428904	317.874
										-0.812689	-7.14392											0.759385	660.801	0.429471	319.71
										-0.819946	-7.18884											0.76061	661.052	0.430038	319.295
										-0.827075	-7.11555											0.761832	664.193	0.430606	320.656
										-0.834073	-7.07047											0.763052	664.646	0.431173	320.304
										-0.840939	-6.95208											0.764269	667.202	0.431739	321.687
										-0.847672	-6.83006											0.765483	667.551	0.432306	321.755
										-0.854271	-7.07912											0.766695	669.793	0.432873	322.063
										-0.860736	-6.95408											0.767903	671.251	0.433439	323.193
										-0.867065	-6.82349											0.76911	672.417	0.434005	322.683
										-0.873256	-6.81523											0.770313	673.938	0.434571	324.247
										-0.87931	-6.79562											0.771513	674.585	0.435137	323.966
										-0.885225	-6.51884											0.772711	677.172	0.435702	325.961
										-0.891	-6.59049											0.773906	677.79	0.436268	325.612
										-0.896635	-6.50163											0.775099	681.075	0.436833	327.069
										-0.902128	-6.43851											0.776288	680.94	0.437398	326.311
										-0.907478	-6.31906											0.777475	683.743	0.437963	327.625
										-0.912685	-6.12082											0.778659	683.741	0.438528	327.501
										-0.917748	-6.01221											0.779841	686.148	0.439093	328.151
										-0.922666	-6.11343											0.781019	686.738	0.439657	328.961
										-0.927439	-5.94597											0.782195	688.793	0.440221	329.022
										-0.932065	-5.90251											0.783368	690.108	0.440785	330.338
										-0.936543	-5.89121											0.784538	691.219	0.441349	330.245
																						0.785706	693.02	0.441913	331.48
																						0.78687	693.871	0.442476	330.498
																						0.788032	696.148	0.44304	332.419
																						0.789191	696.08	0.443603	331.65
																						0.790347	698.932	0.444166	333.172
																						0.791501	698.807	0.444729	333.399
																						0.792651	701.286	0.445292	334.662
																						0.793799	701.801	0.445854	334.943
																						0.794944	704.807	0.446416	335.291
																						0.796086	705.149	0.446979	335.694
																						0.797226	707.137	0.447541	335.891
																						0.798362	708.366	0.448102	337.376
																						0.799496	709.456	0.448664	337.18
																						0.800627	711.341	0.449225	339.203
																						0.801755	712.394	0.449787	338.164
																						0.80288	715.107	0.450348	340.143
																						0.804002	715.506	0.450909	339.64
																						0.805121	718.024	0.451469	341.141
																						0.806238	717.923	0.45203	340.668
																						0.807352	720.956	0.45259	341.763
																						0.808462	721.325	0.453151	341.821
																						0.80957	723.962	0.453711	342.432
																						0.810675	724.623	0.45427	343.51
																						0.811778	725.77	0.45483	343.005
																						0.812877	726.987	0.45539	344.336
																						0.813974	728.51	0.455949	343.752
																						0.815067	730.011	0.456508	345.524
																						0.816158	730.808	0.457067	344.772
																						0.817245	733.418	0.457626	346.818
																						0.81833	733.645	0.458184	345.966
																						0.819412	736.484	0.458743	347.641
																						0.820491	736.749	0.459301	346.975
																						0.821567	738.948	0.459859	348.033
																						0.82264	739.403	0.460417	347.878
																						0.823711	741.624	0.460974	348.13
																						0.824778	742.362	0.461532	348.893
																						0.825842	743.745	0.462089	348.844
																						0.826904	745.697	0.462646	350.27
																						0.827962	746.386	0.463203	349.906
																						0.829018	748.356	0.46376	352.644
																						0.830071	748.638	0.464317	351.613
																						0.83112	751.42	0.464873	353.314
																						0.832167	751.178	0.465429	352.594
																						0.833211	753.582	0.465985	354.146
																						0.834252	753.432	0.466541	353.799
																						0.835289	756.368	0.467097	355.345
																						0.836324	756.397	0.467652	355.234
																						0.837356	758.482	0.468207	355.896
																						0.838385	759.899	0.468763	356.701
																						0.839411	761.098	0.469317	356.579
																						0.840434	762.398	0.469872	358.168
																						0.841454	762.825	0.470427	357.727
																						0.842471	764.484	0.470981	359.377
																						0.843485	764.46	0.471535	358.893
																						0.844496	767.542	0.472089	360.713
																						0.845504	767.366	0.472643	360.076
																						0.846509	770.186	0.473197	361.779
																						0.847511	770.363	0.47375	361.249
																						0.84851	772.689	0.474303	362.128
																						0.849506	772.95	0.474856	362.592
																						0.850499	774.745	0.475409	362.904
																						0.851489	775.569	0.475962	363.894
																						0.852476	776.64	0.476514	364.144
																						0.85346	778.307	0.477067	365.405
																						0.854441	779.071	0.477619	364.717
																						0.855418	781.81	0.478171	366.769
																						0.856393	781.727	0.478722	365.996
																						0.857365	783.907	0.479274	367.713
																						0.858333	783.612	0.479825	367.365
																						0.859299	786.318	0.480377	368.554
																						0.860262	786.845	0.480928	368.57
																						0.861221	789.514	0.481478	369.522
																						0.862178	790.356	0.482029	369.886
																						0.863131	823.573	0.482579	370.167
																						0.864081	843.769	0.48313	371.186
																						0.865029	847.298	0.48368	370.93
																						0.865973	850.108	0.484229	372.689
																						0.866914	850.846	0.484779	372.07
																						0.867852	852.371	0.485328	374.146
																						0.868787	852.303	0.485878	374.005
																						0.869719	855.049	0.486427	375.35
																						0.870648	855.287	0.486976	374.694
																						0.871573	858.235	0.487524	376.096
																						0.872496	858.169	0.488073	375.963
																						0.873415	860.838	0.488621	376.684
																						0.874332	861.46	0.489169	377.645
																						0.875245	862.706	0.489717	377.371
																						0.876155	863.302	0.490265	378.92
																						0.877062	864.892	0.490812	378.414
																						0.877966	865.941	0.49136	380.329
																						0.878867	866.476	0.491907	379.5
																						0.879765	868.347	0.492454	381.038
																						0.880659	868.299	0.493001	380.313
																						0.881551	870.934	0.493547	382.189
																						0.882439	871.123	0.494094	381.784
																						0.883324	873.621	0.49464	383.271
																						0.884206	874.048	0.495186	383.583
																						0.885085	876.049	0.495731	383.981
																						0.885961	876.472	0.496277	384.42
																						0.886833	878.255	0.496823	384.679
																						0.887703	879.463	0.497368	386.143
																						0.888569	880.385	0.497913	385.811
																						0.889432	881.856	0.498457	388.009
																						0.890292	881.904	0.499002	386.793
																						0.891149	884.506	0.499547	388.85
																						0.892003	885.153	0.500091	388.154
																						0.892853	887.351	0.500635	389.851
																						0.8937	886.846	0.501178	389.228
																						0.894544	888.854	0.501722	390.593
																						0.895385	888.819	0.502266	390.815
																						0.896223	890.428	0.502809	391.55
																						0.897058	891.322	0.503352	392.195
																						0.897889	892.73	0.503895	392.18
																						0.898717	894.134	0.504437	393.607
																						0.899542	894.56	0.50498	393.127
																						0.900364	896.539	0.505522	395.02
																						0.901183	896.203	0.506064	394.196
																						0.901998	898.11	0.506606	396.06
																						0.90281	897.579	0.507147	395.42
																						0.903619	900.492	0.507689	397.261
																						0.904425	899.92	0.50823	396.429
																						0.905228	902.312	0.508771	397.771
																						0.906027	902.505	0.509312	398.127
																						0.906823	904.311	0.509852	398.645
																						0.907616	904.58	0.510393	399.482
																						0.908406	905.779	0.510933	399.919
																						0.909192	906.724	0.511473	401.08
																						0.909976	907.195	0.512013	400.873
																						0.910756	909.412	0.512552	402.558
																						0.911532	909.738	0.513092	401.943
																						0.912306	911.76	0.513631	403.563
																						0.913076	911.467	0.51417	402.676
																						0.913843	913.512	0.514709	404.375
																						0.914607	913.698	0.515247	403.91
																						0.915368	915.969	0.515786	404.9
																						0.916125	915.727	0.516324	405.301
																						0.916879	918.058	0.516862	405.876
																						0.91763	918.504	0.5174	406.698
																						0.918377	919.32	0.517937	406.458
																						0.919121	920.303	0.518475	408.075
																						0.919862	920.497	0.519012	407.627
																						0.9206	922.277	0.519549	409.409
																						0.921335	922.793	0.520086	409.045
																						0.922066	925.343	0.520622	410.577
																						0.922794	924.022	0.521159	410.26
																						0.923518	926.161	0.521695	411.964
																						0.92424	925.339	0.522231	411.572
																						0.924958	928.037	0.522766	412.687
																						0.925673	928.226	0.523302	413.178
																						0.926384	929.681	0.523837	413.377
																						0.927092	930.305	0.524372	414.68
																						0.927797	931.505	0.524907	414.204
																						0.928499	933.083	0.525442	415.761
																						0.929197	933.814	0.525976	415.074
																						0.929892	935.35	0.526511	416.872
																						0.930584	935.367	0.527045	415.921
																						0.931272	937.356	0.527579	417.72
																						0.931957	937.307	0.528112	417.062
																						0.932639	939.933	0.528646	418.726
																						0.933317	940.042	0.529179	418.768
																						0.933993	942.108	0.529712	419.481
																						0.934664	942.207	0.530245	420.154
																						0.935333	944.098	0.530777	420.398
																						0.935998	943.969	0.53131	421.521
																						0.93666	944.625	0.531842	421.634
																						0.937318	945.987	0.532374	423.434
																						0.937974	946.185	0.532906	422.435
																						0.938625	948.21	0.533437	424.936
																						0.939274	948.342	0.533969	424.208
																						0.939919	950.157	0.5345	426.122
																						0.940561	949.952	0.535031	425.32
																						0.941199	952.435	0.535562	426.588
																						0.941835	952.084	0.536092	425.947
																						0.942466	953.207	0.536622	426.857
																						0.943095	953.859	0.537152	427.054
																						0.94372	954.789	0.537682	427.232
																						0.944342	955.696	0.538212	428.595
																						0.94496	955.911	0.538741	428.2
																						0.945575	957.333	0.539271	429.835
																						0.946187	957.257	0.5398	429.186
																						0.946795	959.228	0.540328	431.093
																						0.9474	959.17	0.540857	430.616
																						0.948002	961.444	0.541385	432.767
																						0.9486	960.99	0.541914	431.734
																						0.949195	963.183	0.542442	433.418
																						0.949786	963.374	0.542969	433.024
																						0.950375	964.392	0.543497	433.865
																						0.950959	964.441	0.544024	434.435
																						0.951541	965.635	0.544551	434.494
																						0.952119	966.254	0.545078	435.941
																						0.952693	967.2	0.545605	436.067
																						0.953264	969.221	0.546131	437.681
																						0.953832	969.699	0.546657	436.828
																						0.954397	972.129	0.547183	438.851
																						0.954958	971.78	0.547709	437.967
																						0.955515	973.856	0.548235	439.537
																						0.95607	973.418	0.54876	439.117
																						0.95662	976.159	0.549285	440.338
																						0.957168	975.288	0.54981	440.218
																						0.957712	977.531	0.550335	441.325
																						0.958253	977.52	0.550859	441.601
																						0.95879	978.223	0.551384	441.748
																						0.959324	978.788	0.551908	442.987
																						0.959854	978.451	0.552432	442.507
																						0.960381	980.058	0.552955	444.315
																						0.960905	979.467	0.553479	443.97
																						0.961425	981.193	0.554002	445.81
																						0.961942	980.932	0.554525	445.053
																						0.962455	983.252	0.555048	446.734
																						0.962965	982.419	0.55557	446.178
																						0.963472	984.179	0.556092	447.61
																						0.963975	983.661	0.556615	447.689
																						0.964474	985.313	0.557137	448.207
																						0.964971	985.806	0.557658	449.027
																						0.965463	986.846	0.55818	448.887
																						0.965953	987.892	0.558701	450.378
																						0.966439	988.602	0.559222	450.556
																						0.966921	989.667	0.559743	451.735
																						0.9674	988.971	0.560263	450.948
																						0.967876	990.91	0.560783	452.927
																						0.968348	990.729	0.561304	452.095
																						0.968817	992.547	0.561824	453.567
																						0.969282	992.042	0.562343	453.853
																						0.969744	993.986	0.562863	454.564
																						0.970203	993.946	0.563382	454.846
																						0.970658	994.979	0.563901	455.442
																						0.971109	994.808	0.56442	456.271
																						0.971557	995.215	0.564938	456.13
																						0.972002	996.296	0.565457	457.561
																						0.972443	996.545	0.565975	456.963
																						0.972881	997.536	0.566492	459.087
																						0.973315	997.723	0.56701	458.17
																						0.973746	999.009	0.567528	460.168
																						0.974173	998.782	0.568045	459.713
																						0.974597	1000.81	0.568562	461.148
																						0.975018	1000.27	0.569079	460.576
																						0.975434	1001.48	0.569595	461.723
																						0.975848	1001.32	0.570111	462.181
																						0.976258	1002.23	0.570628	462.711
																						0.976665	1003.43	0.571143	464.13
																						0.977068	1003.55	0.571659	463.743
																						0.977467	1004.6	0.572175	464.957
																						0.977863	1004.02	0.57269	464.171
																						0.978256	1005.82	0.573205	466.056
																						0.978645	1005.64	0.573719	465.232
																						0.979031	1008.29	0.574234	467.605
																						0.979413	1007.1	0.574748	466.732
																						0.979792	1008.88	0.575262	468.655
																						0.980167	1008.85	0.575776	468.046
																						0.980539	1009.94	0.57629	468.851
																						0.980908	1009.66	0.576803	468.983
																						0.981272	1010.47	0.577316	469.319
																						0.981634	1010.54	0.577829	470.559
																						0.981992	1010.69	0.578342	470.675
																						0.982346	1012.72	0.578854	472.136
																						0.982697	1012.71	0.579367	471.537
																						0.983044	1014.4	0.579878	473.761
																						0.983388	1012.84	0.58039	472.596
																						0.983729	1014.73	0.580902	474.373
																						0.984065	1013.73	0.581413	473.845
																						0.984399	1015.83	0.581924	475.58
																						0.984729	1015.26	0.582435	475.181
																						0.985055	1016.93	0.582946	476.671
																						0.985378	1016.29	0.583456	476.793
																						0.985697	1017	0.583966	477.567
																						0.986013	1016.98	0.584476	478.672
																						0.986326	1015.89	0.584986	478.188
																						0.986635	1017.28	0.585495	479.666
																						0.98694	1017	0.586005	479.207
																						0.987242	1018.34	0.586514	481.173
																						0.98754	1017.89	0.587023	480.787
																						0.987835	1020.08	0.587531	482.291
																						0.988127	1018.47	0.588039	481.581
																						0.988414	1020.28	0.588547	483.076
																						0.988699	1019.87	0.589055	482.872
																						0.98898	1020.8	0.589563	483.517
																						0.989257	1020.31	0.59007	484.149
																						0.989531	1020.94	0.590577	484.611
																						0.989801	1021.1	0.591084	485.399
																						0.990068	1021.9	0.591591	485.707
																						0.990331	1023.18	0.592098	486.989
																						0.990591	1022.19	0.592604	486.606
																						0.990847	1023.63	0.59311	488.369
																						0.9911	1022.54	0.593615	487.731
																						0.991349	1024.11	0.594121	489.357
																						0.991594	1023.45	0.594626	489.011
																						0.991837	1024.11	0.595131	490.401
																						0.992075	1022.82	0.595636	490.7
																						0.99231	1024.49	0.596141	491.31
																						0.992542	1023.59	0.596645	491.87
																						0.99277	1023.84	0.597149	492.064
																						0.992994	1024.21	0.597653	493.123
																						0.993215	1023.82	0.598157	492.839
																						0.993433	1024.78	0.59866	494.811
																						0.993647	1024.63	0.599163	494.277
																						0.993857	1025.74	0.599666	496.232
																						0.994064	1024.81	0.600169	495.762
																						0.994267	1026.38	0.600671	497.201
																						0.994467	1025.56	0.601174	496.801
																						0.994663	1026.24	0.601676	498.126
																						0.994856	1026.05	0.602177	498.044
																						0.995045	1026.45	0.602679	498.613
																						0.995231	1026.07	0.60318	499.833
																						0.995413	1026.14	0.603681	499.496
																						0.995591	1026.81	0.604182	501.077
																						0.995766	1026.41	0.604683	500.494
																						0.995938	1027.61	0.605183	502.3
																						0.996106	1027.17	0.605683	501.327
																						0.99627	1028.15	0.606183	503.353
																						0.996431	1026.89	0.606682	502.716
																						0.996588	1028.07	0.607182	504.805
																						0.996742	1027.72	0.607681	504.214
																						0.996892	1028.2	0.60818	505.489
																						0.997039	1027.87	0.608678	505.688
																						0.997182	1028.35	0.609177	505.89
																						0.997322	1027.88	0.609675	506.446
																						0.997458	1027.8	0.610173	506.43
																						0.997591	1028.18	0.610671	508.092
																						0.99772	1027.65	0.611168	507.782
																						0.997845	1028.8	0.611665	509.814
																						0.997967	1027.62	0.612162	508.768
																						0.998085	1029.15	0.612659	510.87
																						0.9982	1027.86	0.613155	510.18
																						0.998311	1029.56	0.613652	511.782
																						0.998419	1028.68	0.614147	511
																						0.998523	1029.9	0.614643	512.432
																						0.998624	1029.83	0.615139	512.541
																						0.998721	1030	0.615634	513.297
																						0.998815	1029.85	0.616129	514.038
																						0.998904	1029.73	0.616624	513.904
																						0.998991	1030.45	0.617118	515.255
																						0.999074	1029.83	0.617613	514.504
																						0.999153	1030.79	0.618107	516.159
																						0.999229	1030.12	0.6186	515.783
																						0.999301	1031.95	0.619094	517.567
																						0.99937	1030.18	0.619587	517.359
																						0.999435	1031.32	0.62008	519.559
																						0.999497	1029.78	0.620573	518.941
																						0.999555	1031.24	0.621066	520.072
																						0.999609	1030.77	0.621558	520.405
																						0.99966	1030.65	0.62205	520.761
																						0.999707	1030.67	0.622542	521.499
																						0.999751	1030.71	0.623034	521.905
																						0.999791	1030.89	0.623525	523.059
																						0.999828	1029.91	0.624016	522.73
																						0.999861	1031.19	0.624507	524.552
																						0.999891	1029.71	0.624997	523.9
																						0.999917	1031.24	0.625488	525.759
																						0.999939	1030.2	0.625978	525.206
																						0.999958	1031.53	0.626468	526.768
																						0.999974	1030.1	0.626957	526.575
																						0.999986	1031.21	0.627447	527.398
																						0.999994	1029.86	0.627936	527.666
																						0.999999	1030.5	0.628425	528.488
																						1	1030.61	0.628913	528.978
																						0.999997	1029.28	0.629402	528.375
																						0.999992	1029.77	0.62989	530.035
																						0.999982	1029.16	0.630378	529.494
																						0.999969	1030.4	0.630865	531.453
																						0.999952	1029.66	0.631353	531.158
																						0.999932	1030.31	0.63184	532.501
																						0.999909	1028.13	0.632327	532.201
																						0.999881	1029.19	0.632813	533.596
																						0.999851	1028.12	0.6333	533.308
																						0.999816	1028.55	0.633786	534.562
																						0.999778	1027.92	0.634272	534.923
																						0.999737	1027.89	0.634757	535.116
																						0.999692	1027.68	0.635243	536.218
																						0.999643	1027.44	0.635728	535.943
																						0.999591	1027.95	0.636213	537.544
																						0.999536	1027.1	0.636698	537.063
																						0.999476	1028.48	0.637182	538.799
																						0.999414	1026.36	0.637666	537.867
																						0.999347	1026.82	0.63815	539.919
																						0.999277	1026.11	0.638633	539.293
																						0.999204	1027.07	0.639117	540.879
																						0.999127	1026.36	0.6396	541.359
																						0.999047	1026.59	0.640083	541.578
																						0.998962	1025.59	0.640566	542.003
																						0.998875	1025.48	0.641048	542.108
																						0.998784	1024.94	0.64153	542.979
																						0.998689	1023.31	0.642012	542.779
																						0.998591	1024.61	0.642493	544.517
																						0.998489	1023.81	0.642975	543.444
																						0.998384	1025.01	0.643456	545.849
																						0.998275	1023.17	0.643937	545.154
																						0.998162	1023.78	0.644417	546.771
																						0.998046	1022.14	0.644898	545.817
																						0.997927	1023.02	0.645378	547.173
																						0.997804	1021.8	0.645857	547.493
																						0.997677	1022.56	0.646337	548.271
																						0.997547	1022.59	0.646816	548.745
																						0.997413	1021.95	0.647295	549.016
																						0.997276	1021.9	0.647774	550.572
																						0.997135	1020.3	0.648253	549.592
																						0.996991	1021.5	0.648731	551.109
																						0.996843	1020.23	0.649209	550.657
																						0.996691	1021.47	0.649687	552.53
																						0.996536	1020.1	0.650164	551.477
																						0.996378	1021.7	0.650642	553.916
																						0.996216	1019.81	0.651119	553.043
																						0.99605	1020.42	0.651595	554.634
																						0.995881	1018.8	0.652072	554.724
																						0.995708	1019.44	0.652548	555.406
																						0.995532	1019.04	0.653024	555.998
																						0.995352	1018.54	0.6535	556.403
																						0.995169	1018.59	0.653975	557.562
																						0.994982	1017.33	0.654451	557.272
																						0.994792	1017.78	0.654926	558.737
																						0.994598	1016.01	0.6554	558.063
																						0.994401	1016.56	0.655875	560.037
																						0.9942	1015.63	0.656349	559.2
																						0.993995	1016.61	0.656823	560.754
																						0.993787	1015.62	0.657296	560.315
																						0.993576	1017.04	0.65777	561.653
																						0.993361	1015.85	0.658243	561.555
																						0.993142	1015.86	0.658716	562.385
																						0.99292	1014.79	0.659188	562.654
																						0.992694	1014.1	0.659661	562.863
																						0.992465	1014.5	0.660133	564.231
																						0.992232	1013.49	0.660605	563.933
																						0.991996	1013.63	0.661076	565.669
																						0.991756	1012.4	0.661547	565.159
																						0.991513	1013.43	0.662018	566.872
																						0.991266	1011.96	0.662489	566.459
																						0.991016	1012.93	0.66296	567.753
																						0.990762	1011.08	0.66343	567.388
																						0.990505	1011.25	0.6639	568.286
																						0.990244	1010.36	0.66437	568.542
																						0.989979	1010.53	0.664839	569.034
																						0.989711	1009.41	0.665308	570.246
																						0.98944	1009.34	0.665778	570.061
																						0.989165	1009.58	0.666246	571.189
																						0.988886	1008.69	0.666715	571.091
																						0.988604	1008.87	0.667183	572.691
																						0.988319	1007.11	0.667651	571.757
																						0.98803	1007.76	0.668118	573.796
																						0.987737	1006.1	0.668586	573.032
																						0.987441	1006.72	0.669053	574.682
																						0.987142	1005.86	0.66952	574.912
																						0.986839	1006.32	0.669986	575.762
																						0.986532	1004.75	0.670453	576.117
																						0.986222	1004.34	0.670918	576.639
																						0.985908	1004.09	0.671384	577.372
																						0.985591	1003.2	0.67185	576.842
																						0.985271	1003.86	0.672315	578.529
																						0.984947	1002.1	0.67278	578.03
																						0.984619	1002.18	0.673245	580.291
																						0.984288	1000.06	0.673709	579.522
																						0.983954	1000.18	0.674173	581.382
																						0.983615	998.054	0.674637	580.726
																						0.983274	998.605	0.675101	581.93
																						0.982929	997.016	0.675564	581.578
																						0.98258	996.705	0.676028	582.703
																						0.982228	995.641	0.67649	582.843
																						0.981873	995.435	0.676953	583.194
																						0.981514	994.816	0.677415	584.51
																						0.981151	993.453	0.677877	583.85
																						0.980785	992.994	0.678339	585.529
																						0.980416	991.464	0.678801	584.767
																						0.980043	992.388	0.679262	586.579
																						0.979666	989.892	0.679723	585.786
																						0.979286	990.631	0.680184	587.92
																						0.978903	988.328	0.680644	587.219
																						0.978516	988.841	0.681104	589.339
																						0.978126	987.558	0.681564	588.501
																						0.977732	987.322	0.682024	589.442
																						0.977334	986.068	0.682483	589.714
																						0.976934	985.378	0.682942	589.842
																						0.97653	984.797	0.683401	591.048
																						0.976122	983.436	0.68386	591.083
																						0.975711	983.787	0.684318	592.779
																						0.975296	981.636	0.684776	591.916
																						0.974878	982.088	0.685234	594.306
																						0.974456	980.572	0.685691	592.842
																						0.974031	981.241	0.686149	594.605
																						0.973603	978.781	0.686605	593.998
																						0.973171	979.52	0.687062	595.304
																						0.972735	977.823	0.687519	595.236
																						0.972296	977.935	0.687975	596.561
																						0.971854	977.032	0.68843	596.78
																						0.971408	976.244	0.688886	597.363
																						0.970959	975.466	0.689341	598.356
																						0.970506	973.72	0.689796	598.079
																						0.97005	973.921	0.690251	599.775
																						0.969591	972.211	0.690706	599.143
																						0.969128	972.763	0.69116	600.693
																						0.968661	971.25	0.691614	600.078
																						0.968191	972.127	0.692068	601.607
																						0.967718	970.17	0.692521	601.183
																						0.967241	970.169	0.692974	603.127
																						0.966761	967.95	0.693427	602.558
																						0.966277	967.737	0.693879	602.891
																						0.96579	966.691	0.694332	603.388
																						0.965299	966.104	0.694784	603.433
																						0.964806	965.821	0.695236	604.421
																						0.964308	964.897	0.695687	604.594
																						0.963807	964.724	0.696138	606.138
																						0.963303	962.689	0.696589	605.452
																						0.962795	962.603	0.69704	607.419
																						0.962284	960.589	0.69749	606.509
																						0.96177	961.569	0.69794	608.041
																						0.961252	960.08	0.69839	607.75
																						0.960731	960.123	0.69884	609.038
																						0.960206	958.695	0.699289	609.307
																						0.959678	958.316	0.699738	609.645
																						0.959146	957.087	0.700187	610.23
																						0.958611	956.114	0.700635	610.379
																						0.958073	955.582	0.701083	611.502
																						0.957531	953.996	0.701531	611.19
																						0.956986	954.325	0.701979	612.904
																						0.956437	952.51	0.702426	612.114
																						0.955885	952.492	0.702873	613.911
																						0.95533	950.608	0.70332	613.812
																						0.954771	951.246	0.703767	615.091
																						0.954209	949.339	0.704213	614.48
																						0.953643	948.95	0.704659	615.772
																						0.953074	948.001	0.705105	615.963
																						0.952502	947.21	0.70555	616.578
																						0.951926	946.579	0.705995	617.231
																						0.951347	944.83	0.70644	617.046
																						0.950765	944.637	0.706885	618.675
																						0.950179	943.274	0.707329	617.802
																						0.94959	943.216	0.707773	619.573
																						0.948997	940.769	0.708217	618.68
																						0.948401	941.702	0.70866	620.76
																						0.947802	939.5	0.709103	620.37
																						0.947199	939.851	0.709546	622.214
																						0.946593	938.171	0.709989	621.4
																						0.945983	937.565	0.710431	622.673
																						0.945371	935.767	0.710873	623.152
																						0.944754	935.283	0.711315	623.361
																						0.944135	934.796	0.711756	623.892
																						0.943512	933.696	0.712198	623.843
																						0.942886	933.805	0.712638	625.282
																						0.942256	931.682	0.713079	624.881
																						0.941623	931.868	0.713519	627.152
																						0.940987	929.368	0.71396	625.937
																						0.940347	929.782	0.714399	628.016
																						0.939704	927.658	0.714839	627.331
																						0.939058	928.376	0.715278	628.713
																						0.938408	925.957	0.715717	627.689
																						0.937755	926.1	0.716156	629.097
																						0.937099	924.628	0.716594	629.318
																						0.93644	924.105	0.717032	629.991
																						0.935777	922.988	0.71747	630.591
																						0.93511	921.416	0.717908	630.683
																						0.934441	921.542	0.718345	631.853
																						0.933768	919.687	0.718782	631.24
																						0.933092	919.066	0.719218	633.162
																						0.932412	917.118	0.719655	632.304
																						0.931729	917.772	0.720091	634.265
																						0.931043	915.042	0.720527	633.474
																						0.930354	915.39	0.720962	635.616
																						0.929661	913.839	0.721398	634.947
																						0.928965	913.063	0.721833	636.161
																						0.928265	911.789	0.722267	636.322
																						0.927562	911.552	0.722702	636.72
																						0.926856	910.47	0.723136	637.493
																						0.926147	909	0.72357	637.608
																						0.925435	909.554	0.724003	638.865
																						0.924719	907.455	0.724437	638.525
																						0.924	907.88	0.72487	640.454
																						0.923277	905.665	0.725302	639.315
																						0.922551	906.015	0.725735	640.852
																						0.921822	904.03	0.726167	640
																						0.92109	903.749	0.726599	641.987
																						0.920355	901.691	0.72703	641.91
																						0.919616	901.813	0.727461	642.824
																						0.918874	899.968	0.727892	643.689
																						0.918128	899.082	0.728323	644.138
																						0.91738	898.778	0.728754	643.455
																						0.916628	896.728	0.729184	644.109
																						0.915873	896.529	0.729614	646.778
																						0.915114	894.643	0.730043	646.437
																						0.914353	894.568	0.730472	648.374
																						0.913588	892.09	0.730901	648.194
																						0.91282	892.193	0.73133	650.016
																						0.912048	890.002	0.731758	649.831
																						0.911274	890.113	0.732186	651.077
																						0.910496	887.913	0.732614	650.465
																						0.909715	887.12	0.733042	651.231
																						0.908931	886.812	0.733469	651.744
																						0.908143	885.466	0.733896	651.868
																						0.907352	884.983	0.734322	653.351
																						0.906558	883.161	0.734749	652.829
																						0.905761	882.75	0.735175	654.446
																						0.904961	880.252	0.735601	654.014
																						0.904157	880.684	0.736026	655.439
																						0.90335	878.105	0.736451	654.413
																						0.90254	878.391	0.736876	656.766
																						0.901727	875.929	0.737301	655.658
																						0.90091	875.431	0.737725	657.556
																						0.900091	873.847	0.738149	657.782
																						0.899268	873.31	0.738573	658.257
																						0.898442	872.109	0.738996	658.846
																						0.897612	870.71	0.73942	658.839
																						0.89678	870.264	0.739842	659.603
																						0.895944	867.632	0.740265	659.19
																						0.895105	867.327	0.740687	660.67
																						0.894263	865.112	0.741109	659.756
																						0.893418	865.387	0.741531	662.227
																						0.89257	862.892	0.741952	661.034
																						0.891718	863.067	0.742374	662.615
																						0.890864	860.502	0.742794	662.144
																						0.890006	860.33	0.743215	663.206
																						0.889145	858.709	0.743635	663.008
																						0.888281	857.548	0.744055	664.006
																						0.887413	856.386	0.744475	664.704
																						0.886543	854.73	0.744894	665.071
																						0.885669	854.128	0.745313	666.439
																						0.884792	851.925	0.745732	665.386
																						0.883912	851.941	0.74615	667.037
																						0.883029	849.976	0.746568	666.322
																						0.882143	850.351	0.746986	668.158
																						0.881254	847.855	0.747404	667.119
																						0.880361	848.052	0.747821	669.622
																						0.879466	845.565	0.748238	668.704
																						0.878567	844.986	0.748655	670.48
																						0.877665	843.003	0.749071	670.046
																						0.87676	842.293	0.749487	670.71
																						0.875852	840.814	0.749903	671.057
																						0.874941	839.689	0.750319	671.243
																						0.874027	839.01	0.750734	672.493
																						0.873109	836.376	0.751149	672.304
																						0.872189	836.329	0.751564	674.149
																						0.871265	833.92	0.751978	673.336
																						0.870338	834.05	0.752392	675.001
																						0.869409	831.841	0.752806	673.897
																						0.868476	831.39	0.753219	675.469
																						0.86754	829.063	0.753632	675.181
																						0.866601	828.731	0.754045	676.668
																						0.865658	826.426	0.754458	676.69
																						0.864713	825.17	0.75487	677.767
																						0.863765	824.454	0.755282	678.224
																						0.862814	823.088	0.755693	678.647
																						0.861859	822.868	0.756105	679.684
																						0.860902	820.943	0.756516	679.006
																						0.859941	819.787	0.756927	680.894
																						0.858978	817.502	0.757337	680.621
																						0.858011	817.382	0.757747	682.157
																						0.857041	814.747	0.758157	681.691
																						0.856069	814.48	0.758567	683.011
																						0.855093	812.743	0.758976	682.495
																						0.854114	811.746	0.759385	683.721
																						0.853132	810.008	0.759794	683.696
																						0.852147	808.303	0.760202	684.241
																						0.851159	807.06	0.76061	684.952
																						0.850168	805.438	0.761018	684.767
																						0.849174	805.112	0.761425	686.4
																						0.848178	803.034	0.761832	686.357
																						0.847178	802.95	0.762239	687.684
																						0.846175	799.987	0.762646	686.773
																						0.845168	800.172	0.763052	688.215
																						0.844159	798.215	0.763458	687.133
																						0.843147	797.537	0.763864	688.346
																						0.842132	795.383	0.764269	688.724
																						0.841114	794.83	0.764674	689.833
																						0.840094	792.635	0.765079	690.324
																						0.83907	791.004	0.765483	690.736
																						0.838043	790.471	0.765887	691.239
																						0.837013	788.857	0.766291	691.089
																						0.83598	788.576	0.766695	692.28
																						0.834944	785.691	0.767098	691.599
																						0.833905	785.301	0.767501	693.725
																						0.832863	782.777	0.767903	692.639
																						0.831818	782.762	0.768306	694.446
																						0.830771	780.635	0.768708	694.239
																						0.82972	780.411	0.76911	695.413
																						0.828666	777.505	0.769511	695.074
																						0.82761	777.178	0.769912	696.046
																						0.82655	776.063	0.770313	696.247
																						0.825488	774.078	0.770713	696.685
																						0.824422	772.731	0.771114	697.964
																						0.823354	770.67	0.771513	697.06
																						0.822283	770.7	0.771913	698.702
																						0.821209	768.577	0.772312	698.22
																						0.820132	768.666	0.772711	699.918
																						0.819052	765.312	0.77311	698.614
																						0.817969	765.63	0.773508	700.33
																						0.816883	763.036	0.773907	699.683
																						0.815794	762.675	0.774304	701.785
																						0.814703	759.853	0.774702	701.289
																						0.813608	759.013	0.775099	702.444
																						0.812511	757.745	0.775496	702.797
																						0.811411	756.438	0.775892	702.916
																						0.810308	755.493	0.776289	703.755
																						0.809202	753.422	0.776684	703.435
																						0.808093	753.301	0.77708	704.878
																						0.806981	750.5	0.777475	704.318
																						0.805866	750.335	0.77787	706.711
																						0.804749	748.066	0.778265	705.418
																						0.803628	747.937	0.778659	706.788
																						0.802505	745.113	0.779053	705.976
																						0.801379	744.832	0.779447	707.61
																						0.80025	742.337	0.779841	707.321
																						0.799118	741.138	0.780234	708.496
																						0.797984	739.346	0.780627	708.944
																						0.796846	737.616	0.781019	709.536
																						0.795706	736.814	0.781412	710.566
																						0.794563	734.692	0.781803	710.165
																						0.793417	734.238	0.782195	711.318
																						0.792268	731.814	0.782586	710.558
																						0.791117	731.597	0.782977	712.235
																						0.789962	728.496	0.783368	711.329
																						0.788805	728.152	0.783759	713.088
																						0.787645	725.542	0.784149	712.647
																						0.786482	724.986	0.784538	714.348
																						0.785317	723.295	0.784928	713.518
																						0.784149	721.668	0.785317	714.584
																						0.782977	720.109	0.785706	715.588
																						0.781803	718.269	0.786094	715.879
																						0.780627	716.956	0.786482	716.761
																						0.779447	714.091	0.78687	716.817
																						0.778265	714.428	0.787258	718.164
																						0.77708	711.508	0.787645	717.709
																						0.775892	710.974	0.788032	718.873
																						0.774702	708.692	0.788419	717.759
																						0.773508	708.304	0.788805	719.34
																						0.772312	706.048	0.789191	718.697
																						0.771114	705.222	0.789577	720.391
																						0.769912	703.384	0.789962	720.532
																						0.768708	701.661	0.790347	721.304
																						0.767501	700.405	0.790732	721.544
																						0.766291	698.312	0.791117	721.894
																						0.765079	697.928	0.791501	722.784
																						0.763864	695.111	0.791885	722.439
																						0.762646	695.138	0.792268	724.293
																						0.761425	692.643	0.792651	723.479
																						0.760202	692.373	0.793034	724.808
																						0.758976	689.672	0.793417	724.314
																						0.757747	689.553	0.793799	726.037
																						0.756516	686.933	0.794181	725.5
																						0.755282	685.976	0.794563	726.524
																						0.754045	684.49	0.794944	726.577
																						0.752806	682.396	0.795325	726.647
																						0.751564	680.969	0.795706	727.746
																						0.750319	678.869	0.796087	727.633
																						0.749071	678.419	0.796467	729.119
																						0.747821	675.586	0.796846	728.429
																						0.746568	675.391	0.797226	730.135
																						0.745313	672.233	0.797605	729.165
																						0.744055	672.492	0.797984	730.717
																						0.742794	669.536	0.798362	729.516
																						0.741531	669.033	0.79874	731.103
																						0.740265	666.913	0.799118	730.309
																						0.738996	666.365	0.799496	731.749
																						0.737725	664.43	0.799873	732.386
																						0.736451	662.985	0.80025	732.172
																						0.735175	661.667	0.800627	732.722
																						0.733896	659.577	0.801003	732.794
																						0.732614	658.985	0.801379	734.002
																						0.73133	655.938	0.801755	733.465
																						0.730043	655.628	0.80213	735.632
																						0.728754	652.896	0.802505	734.557
																						0.727461	652.486	0.80288	736.584
																						0.726167	649.656	0.803254	735.611
																						0.72487	649.765	0.803628	737.315
																						0.72357	647.256	0.804002	736.988
																						0.722267	646.082	0.804376	738.179
																						0.720962	644.312	0.804749	738.079
																						0.719655	642.314	0.805122	739.027
																						0.718345	640.937	0.805494	739.363
																						0.717032	638.882	0.805866	739.205
																						0.715717	638.338	0.806238	740.743
																						0.714399	636.496	0.80661	740.099
																						0.713079	635.264	0.806981	741.795
																						0.711756	632.199	0.807352	740.809
																						0.710431	631.804	0.807722	742.604
																						0.709103	629.177	0.808093	742.167
																						0.707773	628.308	0.808463	743.966
																						0.70644	626.261	0.808832	743.064
																						0.705105	625.108	0.809202	744.602
																						0.703767	623.674	0.809571	744.922
																						0.702426	622.205	0.809939	745.683
																						0.701083	620.743	0.810308	745.738
																						0.699738	618.065	0.810676	745.399
																						0.69839	617.723	0.811043	746.672
																						0.69704	615.007	0.811411	746.2
																						0.695687	614.567	0.811778	747.544
																						0.694332	612.229	0.812145	746.712
																						0.692974	611.417	0.812511	749.153
																						0.691614	608.913	0.812877	748.216
																						0.690251	608.034	0.813243	749.306
																						0.688886	605.441	0.813608	748.602
																						0.687519	603.859	0.813974	749.583
																						0.686149	602.282	0.814338	749.698
																						0.684776	600.217	0.814703	750.525
																						0.683401	599.697	0.815067	751.101
																						0.682024	596.958	0.815431	750.698
																						0.680644	596.474	0.815794	751.814
																						0.679262	593.725	0.816158	751.398
																						0.677877	593.431	0.816521	752.979
																						0.67649	590.351	0.816883	752.541
																						0.675101	590.168	0.817245	754.216
																						0.673709	587.517	0.817607	754.044
																						0.672315	586.784	0.817969	755.528
																						0.670918	585.109	0.81833	754.915
																						0.66952	582.752	0.818691	755.718
																						0.668118	581.591	0.819052	756.307
																						0.666714	579.39	0.819412	756.62
																						0.665308	578.557	0.819772	757.583
																						0.6639	575.887	0.820132	757.243
																						0.662489	575.618	0.820491	758.792
																						0.661076	572.494	0.82085	758.285
																						0.659661	572.566	0.821209	759.793
																						0.658243	569.476	0.821567	758.893
																						0.656823	568.764	0.821925	760.248
																						0.6554	565.825	0.822283	759.43
																						0.653975	564.749	0.82264	761.038
																						0.652548	562.649	0.822998	760.744
																						0.651119	561.39	0.823354	760.928
																						0.649687	559.796	0.823711	761.692
																						0.648253	557.733	0.824067	761.798
																						0.646816	557.017	0.824423	762.815
																						0.645378	553.773	0.824778	762.843
																						0.643937	553.287	0.825133	764.319
																						0.642493	549.997	0.825488	763.755
																						0.641048	549.135	0.825843	765.577
																						0.6396	546.137	0.826197	764.363
																						0.63815	546.196	0.82655	765.794
																						0.636698	543.572	0.826904	765.562
																						0.635243	542.86	0.827257	766.724
																						0.633786	540.532	0.82761	766.543
																						0.632327	538.732	0.827962	767.106
																						0.630865	537.149	0.828315	767.269
																						0.629402	534.925	0.828666	767.545
																						0.627936	533.932	0.829018	768.722
																						0.626468	531.745	0.829369	767.706
																						0.624997	531.197	0.82972	769.258
																						0.623525	528.383	0.830071	768.524
																						0.62205	528.022	0.830421	770.352
																						0.620573	524.786	0.830771	769.127
																						0.619094	524.36	0.83112	771.358
																						0.617613	521.952	0.83147	770.597
																						0.616129	520.667	0.831819	772.414
																						0.614643	519.057	0.832167	772.024
																						0.613155	517.532	0.832515	772.676
																						0.611665	515.805	0.832863	772.815
																						0.610173	513.373	0.833211	772.616
																						0.608678	512.854	0.833558	773.78
																						0.607182	510.004	0.833905	773.479
																						0.605683	509.193	0.834252	774.567
																						0.604182	506.753	0.834598	773.71
																						0.602679	506.028	0.834944	776.027
																						0.601174	503.408	0.83529	774.932
																						0.599666	502.291	0.835635	776.3
																						0.598157	499.797	0.83598	775.267
																						0.596645	498.778	0.836324	776.65
																						0.595131	497.103	0.836669	776.632
																						0.593615	494.917	0.837013	777.921
																						0.592098	494.086	0.837356	778.365
																						0.590577	491.455	0.8377	778.769
																						0.589055	490.987	0.838043	779.691
																						0.587531	488.421	0.838385	779.093
																						0.586005	487.403	0.838728	780.442
																						0.584476	484.182	0.83907	779.51
																						0.582946	483.639	0.839411	781.445
																						0.581413	480.837	0.839753	780.78
																						0.579878	480.068	0.840094	782.251
																						0.578342	478.043	0.840434	781.529
																						0.576803	476.361	0.840774	783.02
																						0.575262	474.673	0.841114	782.564
																						0.573719	472.779	0.841454	783.028
																						0.572175	471.479	0.841793	783.822
																						0.570627	468.895	0.842132	783.507
																						0.569079	468.252	0.842471	784.393
																						0.567528	465.265	0.842809	784.513
																						0.565975	464.963	0.843148	786.572
																						0.56442	461.812	0.843485	785.744
																						0.562863	461.26	0.843823	786.9
																						0.561304	458.327	0.844159	785.524
																						0.559743	457.389	0.844496	786.954
																						0.55818	455.173	0.844832	786.825
																						0.556615	453.76	0.845168	787.744
																						0.555048	452.015	0.845504	787.999
																						0.553479	449.825	0.845839	788.377
																						0.551908	449.251	0.846175	789.44
																						0.550335	446.394	0.846509	789.232
																						0.54876	445.953	0.846843	790.044
																						0.547183	443.138	0.847178	789.128
																						0.545605	442.9	0.847511	791.048
																						0.544024	439.706	0.847845	790.272
																						0.542442	439.523	0.848178	791.742
																						0.540857	436.523	0.84851	791.465
																						0.539271	435.939	0.848843	792.798
																						0.537682	433.496	0.849175	792.271
																						0.536092	431.758	0.849506	793.353
																						0.5345	430.064	0.849838	793.321
																						0.532906	427.988	0.850168	793.979
																						0.53131	427.112	0.850499	794.611
																						0.529712	424.534	0.850829	794.174
																						0.528112	424.054	0.851159	795.758
																						0.526511	421.138	0.851489	794.759
																						0.524907	420.943	0.851818	796.49
																						0.523302	417.477	0.852147	795.696
																						0.521695	416.922	0.852476	797.492
																						0.520086	414.349	0.852804	796.721
																						0.518475	413.475	0.853132	798.394
																						0.516862	411.111	0.85346	797.824
																						0.515247	410.135	0.853787	798.567
																						0.513631	408.23	0.854114	799.013
																						0.512013	405.845	0.854441	798.961
																						0.510393	404.909	0.854767	799.694
																						0.508771	402.103	0.855093	799.553
																						0.507147	401.714	0.855418	801.029
																						0.505522	398.942	0.855744	800.204
																						0.503895	398.6	0.856069	802.241
																						0.502266	395.974	0.856393	801.063
																						0.500635	395.473	0.856718	803.124
																						0.499002	392.892	0.857041	802.41
																						0.497368	391.68	0.857365	803.944
																						0.495731	389.481	0.857688	803.319
																						0.494094	387.785	0.858011	804.393
																						0.492454	386.559	0.858334	804.187
																						0.490812	384.377	0.858656	804.88
																						0.489169	383.359	0.858978	805.651
																						0.487524	381.07	0.859299	805.473
																						0.485878	380.297	0.859621	807.164
																						0.484229	377.005	0.859941	806.145
																						0.482579	376.665	0.860262	807.407
																						0.480928	373.658	0.860582	806.291
																						0.479274	373.128	0.860902	807.847
																						0.477619	370.833	0.861221	807.349
																						0.475962	369.41	0.861541	809.706
																						0.474303	367.647	0.861859	808.176
																						0.472643	365.844	0.862178	808.805
																						0.470981	364.379	0.862496	809.167
																						0.469317	361.877	0.862814	809.66
																						0.467652	361.36	0.863131	810.489
																						0.465985	358.386	0.863448	810.421
																						0.464317	358.271	0.863765	811.437
																						0.462646	355.173	0.864082	810.678
																						0.460974	354.805	0.864398	812.027
																						0.459301	352.139	0.864713	811.213
																						0.457626	351.324	0.865029	812.912
																						0.455949	348.507	0.865344	811.99
																						0.45427	347.646	0.865659	813.491
																						0.45259	345.888	0.865973	813.446
																						0.450909	343.989	0.866287	814.378
																						0.449225	343.276	0.866601	814.488
																						0.447541	340.404	0.866914	814.869
																						0.445854	339.848	0.867227	815.286
																						0.444166	336.827	0.86754	814.922
																						0.442476	336.508	0.867852	816.172
																						0.440785	333.525	0.868164	814.869
																						0.439093	333.29	0.868476	816.824
																						0.437398	330.325	0.868787	816.497
																						0.435702	329.884	0.869098	817.713
																						0.434005	327.397	0.869409	817.416
																						0.432306	325.95	0.869719	818.485
																						0.430606	324.231	0.870029	818.121
																						0.428904	322.223	0.870339	818.762
																						0.4272	321.155	0.870648	819.085
																						0.425495	318.83	0.870957	819.062
																						0.423788	318.241	0.871265	819.89
																						0.42208	315.509	0.871573	819.272
																						0.420371	315.512	0.871881	820.986
																						0.41866	312.07	0.872189	820.328
																						0.416947	311.632	0.872496	821.585
																						0.415233	308.802	0.872803	820.686
																						0.413518	308.113	0.873109	822.495
																						0.411801	305.779	0.873416	821.578
																						0.410082	304.783	0.873721	823.187
																						0.408362	302.834	0.874027	823.328
																						0.406641	301.287	0.874332	823.702
																						0.404918	299.914	0.874637	824.274
																						0.403194	297.316	0.874941	824.181
																						0.401468	296.697	0.875245	825.357
																						0.399741	293.762	0.875549	824.36
																						0.398013	293.418	0.875852	826.428
																						0.396283	290.883	0.876155	825.731
																						0.394551	290.43	0.876458	827.465
																						0.392819	287.754	0.87676	826.335
																						0.391085	287.229	0.877062	827.989
																						0.389349	284.552	0.877364	827.493
																						0.387612	283.041	0.877665	828.724
																						0.385874	281.641	0.877966	828.08
																						0.384134	279.548	0.878267	828.6
																						0.382393	278.692	0.878567	829.589
																						0.380651	276.632	0.878867	829.47
																						0.378907	275.81	0.879167	831.154
																						0.377162	273.008	0.879466	829.898
																						0.375416	272.738	0.879765	831.398
																						0.373668	269.78	0.880063	830.786
																						0.371919	269.241	0.880362	832.376
																						0.370168	266.802	0.880659	831.254
																						0.368417	265.708	0.880957	833.165
																						0.366664	264.026	0.881254	832.416
																						0.364909	262.546	0.881551	834.074
																						0.363154	261.069	0.881847	833.861
																						0.361397	258.92	0.882143	834.064
																						0.359639	258.07	0.882439	834.617
																						0.357879	255.409	0.882734	834.58
																						0.356118	255.254	0.88303	835.503
																						0.354356	252.284	0.883324	835.032
																						0.352593	252.075	0.883619	836.401
																						0.350828	249.459	0.883913	835.437
																						0.349063	248.729	0.884206	837.289
																						0.347296	246.24	0.884499	835.948
																						0.345527	245.139	0.884792	837.228
																						0.343758	243.176	0.885085	836.432
																						0.341987	241.557	0.885377	837.892
																						0.340215	240.63	0.885669	837.884
																						0.338442	238.091	0.885961	838.753
																						0.336668	237.785	0.886252	839.175
																						0.334892	235.067	0.886543	839.218
																						0.333116	234.64	0.886833	840.255
																						0.331338	231.545	0.887124	839.651
																						0.329559	231.409	0.887413	841.301
																						0.327779	228.595	0.887703	840.401
																						0.325997	228.319	0.887992	842.173
																						0.324215	225.568	0.888281	841.393
																						0.322431	224.72	0.888569	842.894
																						0.320646	222.948	0.888857	842.219
																						0.31886	221.094	0.889145	842.742
																						0.317073	219.738	0.889432	843.018
																						0.315285	217.504	0.889719	843.041
																						0.313495	216.759	0.890006	843.86
																						0.311705	214.136	0.890292	843.682
																						0.309913	214.476	0.890578	844.744
																						0.308121	211.103	0.890864	844.454
																						0.306327	210.874	0.891149	845.877
																						0.304532	208.029	0.891434	845.327
																						0.302736	207.389	0.891718	846.682
																						0.300939	204.862	0.892003	845.552
																						0.299141	203.984	0.892287	846.766
																						0.297341	201.778	0.89257	846.832
																						0.295541	200.367	0.892853	847.667
																						0.29374	198.976	0.893136	848.064
																						0.291938	196.706	0.893418	848.501
																						0.290134	195.966	0.893701	848.894
																						0.28833	193.331	0.893982	848.939
																						0.286525	193.086	0.894264	850.342
																						0.284718	190.634	0.894545	849.468
																						0.282911	190.352	0.894825	851.365
																						0.281102	187.808	0.895106	850.174
																						0.279293	187.39	0.895386	851.931
																						0.277482	184.803	0.895665	851.021
																						0.275671	183.685	0.895944	852.118
																						0.273859	182.04	0.896223	851.365
																						0.272045	180.359	0.896502	852.178
																						0.270231	179.283	0.89678	852.275
																						0.268415	177.478	0.897058	852.663
																						0.266599	176.719	0.897335	853.671
																						0.264782	174.313	0.897613	852.963
																						0.262964	174.023	0.897889	854.738
																						0.261145	171.151	0.898166	853.945
																						0.259325	170.784	0.898442	855.801
																						0.257504	168.256	0.898717	854.957
																						0.255682	167.584	0.898993	856.008
																						0.253859	165.838	0.899268	855.021
																						0.252036	164.626	0.899543	856.661
																						0.250211	163.109	0.899817	855.914
																						0.248386	161.408	0.900091	856.737
																						0.246559	160.412	0.900364	857.235
																						0.244732	157.959	0.900637	857.37
																						0.242904	157.624	0.90091	858.1
																						0.241075	155.085	0.901183	857.582
																						0.239245	155.03	0.901455	858.717
																						0.237415	152.752	0.901727	858.42
																						0.235583	151.994	0.901998	860.575
																						0.233751	149.602	0.902269	858.993
																						0.231918	148.889	0.90254	860.829
																						0.230084	146.837	0.902811	859.91
																						0.228249	145.579	0.903081	861.205
																						0.226413	144.381	0.90335	861.282
																						0.224577	142.502	0.90362	862.165
																						0.22274	142.076	0.903888	862.07
																						0.220902	139.437	0.904157	862.216
																						0.219063	139.214	0.904425	862.925
																						0.217223	136.476	0.904693	861.833
																						0.215383	136.307	0.904961	863.123
																						0.213542	133.717	0.905228	862.394
																						0.2117	133.672	0.905495	864.229
																						0.209858	131.124	0.905761	863.425
																						0.208014	130.59	0.906027	865.017
																						0.20617	129.088	0.906293	864.546
																						0.204325	127.353	0.906558	866.672
																						0.20248	126.048	0.906823	865.628
																						0.200633	124.288	0.907088	866.507
																						0.198786	123.651	0.907352	866.774
																						0.196939	121.343	0.907616	866.33
																						0.19509	121.65	0.90788	867.105
																						0.193241	118.772	0.908143	866.813
																						0.191391	118.939	0.908406	868.112
																						0.189541	116.096	0.908668	867.551
																						0.18769	115.954	0.908931	868.731
																						0.185838	113.514	0.909192	867.521
																						0.183986	113.071	0.909454	868.872
																						0.182133	111.235	0.909715	868.252
																						0.180279	110.306	0.909976	869.019
																						0.178424	108.982	0.910236	869.029
																						0.176569	107.079	0.910496	869.834
																						0.174714	106.802	0.910756	870.046
																						0.172857	104.24	0.911015	870.239
																						0.171001	103.851	0.911274	870.933
																						0.169143	101.531	0.911532	869.924
																						0.167285	101.425	0.911791	871.669
																						0.165426	98.9615	0.912049	870.791
																						0.163567	99.1784	0.912306	871.964
																						0.161707	96.5716	0.912563	870.944
																						0.159847	95.842	0.91282	871.883
																						0.157986	94.3109	0.913076	871.49
																						0.156124	92.934	0.913332	872.87
																						0.154262	91.932	0.913588	871.795
																						0.152399	90.3626	0.913843	871.587
																						0.150536	89.746	0.914098	872.073
																						0.148673	87.7221	0.914353	872.263
																						0.146808	87.6471	0.914607	874.032
																						0.144943	85.1175	0.914861	873.185
																						0.143078	84.9044	0.915115	874.42
																						0.141212	82.4987	0.915368	873.665
																						0.139346	82.1022	0.91562	875.08
																						0.137479	80.3109	0.915873	873.677
																						0.135612	79.4107	0.916125	875.222
																						0.133744	78.1107	0.916377	874.847
																						0.131876	76.7966	0.916628	875.808
																						0.130007	75.6292	0.916879	876.083
																						0.128138	73.5019	0.91713	876.224
																						0.126268	73.3317	0.91738	877.121
																						0.124398	70.9301	0.91763	877.393
																						0.122528	71.0439	0.917879	878.785
																						0.120657	69.0415	0.918129	878.004
																						0.118785	68.6308	0.918377	880.388
																						0.116913	66.468	0.918626	879.871
																						0.115041	66.0749	0.918874	881.737
																						0.113169	64.0888	0.919122	880.611
																						0.111296	63.2227	0.919369	882.048
																						0.109422	62.0266	0.919616	881.168
																						0.107548	60.4103	0.919863	882.123
																						0.105674	60.1031	0.920109	881.821
																						0.103799	58.0087	0.920355	882.327
																						0.101925	57.854	0.9206	883.112
																						0.100049	55.4068	0.920845	882.698
																						0.0981735	55.474	0.92109	884.651
																						0.0962975	52.8557	0.921335	883.202
																						0.0944211	53.1277	0.921579	884.577
																						0.0925444	50.8874	0.921822	883.399
																						0.0906674	50.6091	0.922066	884.875
																						0.08879	49.1374	0.922309	883.912
																						0.0869124	47.8311	0.922551	886.057
																						0.0850344	46.7324	0.922794	884.978
																						0.0831561	45.1474	0.923036	885.65
																						0.0812775	44.5617	0.923277	886.355
																						0.0793987	42.4476	0.923518	886.671
																						0.0775195	42.8775	0.923759	886.886
																						0.0756401	40.2996	0.924	886.924
																						0.0737604	40.8037	0.92424	888.14
																						0.0718805	38.1363	0.92448	887.729
																						0.0700003	38.2699	0.924719	889.125
																						0.0681198	35.8264	0.924958	888.534
																						0.0662391	35.6179	0.925196	890.159
																						0.0643582	33.9226	0.925435	888.671
																						0.062477	33.2044	0.925673	889.756
																						0.0605956	32.0069	0.92591	889.516
																						0.058714	30.5836	0.926147	890.29
																						0.0568322	30.2635	0.926384	890.2
																						0.0549502	27.9631	0.92662	890.661
																						0.053068	28.0918	0.926857	891.161
																						0.0511856	25.8183	0.927092	890.622
																						0.0493031	25.9766	0.927328	891.711
																						0.0474203	23.6592	0.927563	890.657
																						0.0455374	24.2596	0.927797	892.463
																						0.0436543	21.7826	0.928031	891.956
																						0.0417711	21.6579	0.928265	893.548
																						0.0398877	20.018	0.928499	892.907
																						0.0380042	18.9919	0.928732	893.975
																						0.0361205	17.9278	0.928965	892.932
																						0.0342367	16.7111	0.929197	894.07
																						0.0323528	16.2638	0.929429	894.433
																						0.0304688	14.5163	0.929661	894.358
																						0.0285846	14.5337	0.929892	894.648
																						0.0267004	12.2876	0.930123	894.413
																						0.0248161	12.4269	0.930354	895.498
																						0.0229317	10.1341	0.930584	895.112
																						0.0210472	10.0856	0.930814	895.973
																						0.0191626	8.3673	0.931043	895.04
																						0.0172779	7.87546	0.931272	896.953
																						0.0153932	6.50959	0.931501	896.059
																						0.0135085	6.03851	0.931729	897.184
																						0.0116237	4.74521	0.931957	897.605
																						0.00973883	3.12561	0.932185	898.224
																						0.00785395	3.0559	0.932412	898.729
																						0.00596904	0.936971	0.932639	898.512
																						0.00408411	1.06566	0.932866	899.244
																						0.00219916	-0.698214	0.933092	898.254
																						0.000314206	-0.706667	0.933318	899.376
																						-0.00157075	-2.53428	0.933543	898.647
																						-0.0034557	-2.67601	0.933768	900.577
																						-0.00534063	-4.5681	0.933993	899.54
																						-0.00722555	-5.13006	0.934217	901.467
																						-0.00911044	-6.32082	0.934441	900.819
																						-0.0109953	-7.40167	0.934664	901.91
																						-0.0128801	-7.68433	0.934888	901.392
																						-0.0147649	-9.44019	0.93511	901.875
																						-0.0166496	-9.40893	0.935333	901.955
																						-0.0185343	-11.1949	0.935555	901.402
																						-0.0204189	-11.2445	0.935777	902.881
																						-0.0223034	-13.295	0.935998	902.018
																						-0.0241879	-13.0496	0.936219	904.065
																						-0.0260722	-15.1669	0.93644	903.045
																						-0.0279565	-15.1648	0.93666	904.368
																						-0.0298406	-16.2738	0.93688	903.137
																						-0.0317247	-17.2007	0.937099	904.873
																						-0.0336087	-18.1879	0.937319	904.277
																						-0.0354925	-19.3682	0.937537	905.907
																						-0.0373762	-19.9835	0.937756	905.253
																						-0.0392598	-21.6354	0.937974	905.958
																						-0.0411432	-21.3491	0.938191	906.394
																						-0.0430265	-23.4227	0.938409	906.441
																						-0.0449096	-22.851	0.938626	907.097
																						-0.0467926	-25.0898	0.938842	906.9
																						-0.0486754	-24.9013	0.939058	907.987
																						-0.050558	-26.9691	0.939274	906.809
																						-0.0524405	-26.9451	0.939489	908.998
																						-0.0543227	-28.7482	0.939705	907.619
																						-0.0562048	-29.0112	0.939919	909.626
																						-0.0580867	-30.199	0.940134	909.227
																						-0.0599684	-31.1975	0.940348	910.191
																						-0.0618498	-31.3236	0.940561	909.528
																						-0.063731	-33.3582	0.940774	910.386
																						-0.0656121	-33.1816	0.940987	910.547
																						-0.0674928	-35.1817	0.9412	910.406
																						-0.0693734	-34.9046	0.941412	910.698
																						-0.0712537	-37.0712	0.941623	910.011
																						-0.0731337	-36.2896	0.941835	911.363
																						-0.0750135	-38.6078	0.942046	910.351
																						-0.076893	-38.4322	0.942256	911.957
																						-0.0787722	-40.0348	0.942467	911.019
																						-0.0806512	-40.6763	0.942676	912.293
																						-0.0825299	-41.7679	0.942886	911.834
																						-0.0844082	-42.7699	0.943095	913.343
																						-0.0862863	-43.1649	0.943304	912.938
																						-0.0881641	-44.5368	0.943512	913.228
																						-0.0900415	-44.5215	0.94372	913.746
																						-0.0919187	-46.5376	0.943928	913.557
																						-0.0937955	-46.0543	0.944135	915.069
																						-0.095672	-48.362	0.944342	914.669
																						-0.0975481	-48.2364	0.944548	915.718
																						-0.0994239	-49.9207	0.944755	915.257
																						-0.101299	-49.9822	0.94496	916.991
																						-0.103174	-51.5446	0.945166	916.282
																						-0.105049	-51.4497	0.945371	917.681
																						-0.106924	-52.8536	0.945575	916.59
																						-0.108797	-54.059	0.94578	917.953
																						-0.110671	-54.2134	0.945983	918.244
																						-0.112544	-55.9717	0.946187	918.12
																						-0.114417	-55.8324	0.94639	918.295
																						-0.116289	-57.5103	0.946593	917.977
																						-0.118161	-57.1993	0.946795	918.307
																						-0.120033	-58.9572	0.946997	917.852
																						-0.121904	-58.8642	0.947199	919.435
																						-0.123775	-60.667	0.9474	918.57
																						-0.125645	-60.8456	0.947601	920.259
																						-0.127515	-62.3044	0.947802	919.485
																						-0.129384	-63.0184	0.948002	920.154
																						-0.131253	-63.5713	0.948202	920.027
																						-0.133121	-64.9136	0.948401	920.92
																						-0.134989	-64.9001	0.9486	920.77
																						-0.136857	-66.2475	0.948799	920.864
																						-0.138724	-66.3667	0.948997	921.187
																						-0.14059	-68.4211	0.949195	920.496
																						-0.142456	-67.9848	0.949393	922.372
																						-0.144322	-70.0078	0.94959	921.729
																						-0.146187	-69.7108	0.949786	923.079
																						-0.148051	-71.0515	0.949983	921.765
																						-0.149915	-71.56	0.950179	923.35
																						-0.151778	-72.4818	0.950375	922.784
																						-0.153641	-73.3343	0.95057	924.418
																						-0.155503	-73.9609	0.950765	923.292
																						-0.157365	-75.4848	0.950959	924.151
																						-0.159226	-75.3326	0.951153	924.568
																						-0.161087	-77.1204	0.951347	924.524
																						-0.162947	-76.3601	0.951541	925.359
																						-0.164806	-78.5481	0.951734	924.745
																						-0.166665	-78.0785	0.951926	925.946
																						-0.168524	-79.9269	0.952119	925.247
																						-0.170381	-79.9299	0.952311	927.267
																						-0.172238	-81.6193	0.952502	926.271
																						-0.174095	-81.6709	0.952693	927.929
																						-0.175951	-82.9301	0.952884	927.156
																						-0.177806	-83.617	0.953075	927.898
																						-0.179661	-83.7355	0.953264	927.327
																						-0.181515	-85.5737	0.953454	928.279
																						-0.183368	-85.3263	0.953643	928.143
																						-0.185221	-87.2723	0.953832	928.718
																						-0.187073	-86.8501	0.954021	929.029
																						-0.188924	-88.915	0.954209	928.449
																						-0.190775	-88.2763	0.954397	929.87
																						-0.192625	-90.2845	0.954584	928.581
																						-0.194474	-89.7265	0.954771	930.43
																						-0.196323	-91.4507	0.954958	929.349
																						-0.19817	-91.8737	0.955144	931.493
																						-0.200018	-92.9378	0.95533	930.558
																						-0.201864	-93.8513	0.955515	931.732
																						-0.20371	-94.2555	0.955701	930.949
																						-0.205555	-95.4241	0.955885	931.798
																						-0.207399	-95.4958	0.95607	931.313
																						-0.209243	-97.2969	0.956254	931.063
																						-0.211086	-96.5381	0.956437	931.663
																						-0.212928	-98.8632	0.956621	931.737
																						-0.214769	-98.4018	0.956803	933.001
																						-0.21661	-100.188	0.956986	932.318
																						-0.21845	-100.023	0.957168	934.167
																						-0.220289	-101.572	0.95735	933.374
																						-0.222127	-101.516	0.957531	934.897
																						-0.223965	-102.689	0.957712	932.921
																						-0.225801	-103.326	0.957893	933.348
																						-0.227637	-103.803	0.958073	932.94
																						-0.229472	-105.278	0.958253	933.609
																						-0.231306	-105.042	0.958432	934.173
																						-0.23314	-106.733	0.958611	934.494
																						-0.234972	-106.299	0.95879	934.676
																						-0.236804	-108.02	0.958968	934.105
																						-0.238635	-107.598	0.959146	935.452
																						-0.240465	-109.51	0.959324	934.387
																						-0.242294	-109.166	0.959501	935.931
																						-0.244123	-110.859	0.959678	935.15
																						-0.24595	-111.235	0.959854	936.382
																						-0.247777	-111.882	0.96003	936.414
																						-0.249603	-112.944	0.960206	937.043
																						-0.251427	-113.205	0.960381	937.153
																						-0.253251	-114.195	0.960556	937.57
																						-0.255074	-114.445	0.960731	937.593
																						-0.256897	-116.146	0.960905	937.068
																						-0.258718	-115.629	0.961079	938.354
																						-0.260538	-117.6	0.961252	937.913
																						-0.262358	-117.247	0.961425	938.746
																						-0.264176	-118.657	0.961598	938.09
																						-0.265993	-118.523	0.96177	938.921
																						-0.26781	-119.716	0.961942	937.638
																						-0.269626	-120.37	0.962113	939.076
																						-0.27144	-121.04	0.962284	938.204
																						-0.273254	-122.268	0.962455	939.487
																						-0.275067	-122.332	0.962626	939.461
																						-0.276879	-123.97	0.962796	940.065
																						-0.278689	-123.351	0.962965	941.159
																						-0.280499	-125.285	0.963134	940.884
																						-0.282308	-124.806	0.963303	941.83
																						-0.284116	-126.512	0.963472	940.861
																						-0.285922	-126.414	0.96364	941.869
																						-0.287728	-128.176	0.963808	940.589
																						-0.289533	-128.227	0.963975	942.765
																						-0.291337	-129.353	0.964142	941.609
																						-0.293139	-129.915	0.964308	943.124
																						-0.294941	-130.062	0.964475	942.542
																						-0.296741	-131.619	0.96464	943.109
																						-0.298541	-131.393	0.964806	942.69
																						-0.300339	-133.189	0.964971	943.09
																						-0.302137	-132.813	0.965135	943.445
																						-0.303933	-134.996	0.9653	943.032
																						-0.305729	-133.632	0.965464	945.183
																						-0.307523	-135.619	0.965627	944.026
																						-0.309316	-134.936	0.96579	945.424
																						-0.311108	-136.785	0.965953	944.403
																						-0.312899	-136.846	0.966115	945.931
																						-0.314688	-137.995	0.966277	944.835
																						-0.316477	-138.584	0.966439	946.406
																						-0.318264	-139.167	0.9666	944.93
																						-0.320051	-140.238	0.966761	946.045
																						-0.321836	-140.239	0.966921	946.043
																						-0.32362	-141.743	0.967082	946.497
																						-0.325403	-140.969	0.967241	946.878
																						-0.327185	-143.237	0.9674	946.15
																						-0.328965	-142.665	0.967559	946.977
																						-0.330745	-144.448	0.967718	946.706
																						-0.332523	-144.083	0.967876	948.16
																						-0.3343	-145.74	0.968034	947.127
																						-0.336076	-145.483	0.968191	948.686
																						-0.337851	-146.713	0.968348	947.487
																						-0.339624	-147.197	0.968505	948.412
																						-0.341397	-147.757	0.968661	947.459
																						-0.343168	-148.902	0.968817	948.192
																						-0.344938	-148.917	0.968973	948.401
																						-0.346706	-150.377	0.969128	948.579
																						-0.348474	-150.117	0.969282	948.742
																						-0.35024	-151.692	0.969437	949.175
																						-0.352005	-151.485	0.969591	950.103
																						-0.353769	-153.228	0.969744	949.189
																						-0.355531	-152.702	0.969897	950.119
																						-0.357292	-154.437	0.97005	949.642
																						-0.359052	-154.789	0.970203	951.053
																						-0.360811	-155.599	0.970355	950.662
																						-0.362568	-156.427	0.970507	951.821
																						-0.364324	-156.749	0.970658	951.539
																						-0.366079	-157.374	0.970809	952.153
																						-0.367832	-157.641	0.970959	951.847
																						-0.369584	-159.275	0.971109	951.908
																						-0.371335	-158.659	0.971259	952.404
																						-0.373085	-160.757	0.971408	951.779
																						-0.374833	-160.377	0.971557	952.723
																						-0.37658	-161.77	0.971706	952.121
																						-0.378325	-161.615	0.971854	953.267
																						-0.38007	-162.656	0.972002	952.244
																						-0.381812	-163.028	0.972149	953.759
																						-0.383554	-163.942	0.972297	952.25
																						-0.385294	-164.76	0.972443	953.013
																						-0.387033	-164.988	0.972589	952.764
																						-0.38877	-166.32	0.972735	953.886
																						-0.390506	-165.836	0.972881	954.146
																						-0.392241	-167.799	0.973026	954.331
																						-0.393974	-167.161	0.973171	955.403
																						-0.395706	-168.807	0.973315	954.604
																						-0.397436	-168.48	0.973459	955.71
																						-0.399165	-170.302	0.973603	954.338
																						-0.400893	-170.063	0.973746	955.824
																						-0.402619	-171.395	0.973889	954.68
																						-0.404344	-171.613	0.974031	956.21
																						-0.406067	-172.102	0.974173	955.534
																						-0.407789	-173.264	0.974315	956.22
																						-0.409509	-173.023	0.974456	955.551
																						-0.411228	-174.643	0.974597	956.603
																						-0.412945	-174.318	0.974738	956.695
																						-0.414661	-176.265	0.974878	956.629
																						-0.416376	-175.413	0.975018	957.617
																						-0.418089	-177.31	0.975157	956.848
																						-0.419801	-176.494	0.975296	958.75
																						-0.421511	-178.269	0.975435	956.965
																						-0.423219	-178.249	0.975573	958.779
																						-0.424926	-179.223	0.975711	957.128
																						-0.426632	-179.88	0.975848	958.192
																						-0.428336	-180.565	0.975985	957.514
																						-0.430038	-181.396	0.976122	958.492
																						-0.431739	-181.521	0.976258	958.275
																						-0.433439	-182.969	0.976394	958.827
																						-0.435137	-181.955	0.97653	959.557
																						-0.436833	-184.098	0.976665	958.919
																						-0.438528	-183.255	0.9768	959.852
																						-0.440221	-185.155	0.976934	959.187
																						-0.441913	-184.705	0.977068	960.457
																						-0.443603	-186.297	0.977201	958.945
																						-0.445292	-185.964	0.977335	960.837
																						-0.446979	-187.23	0.977468	959.436
																						-0.448664	-187.279	0.9776	961.167
																						-0.450348	-188.006	0.977732	960.227
																						-0.45203	-189.006	0.977864	960.931
																						-0.453711	-188.812	0.977995	960.929
																						-0.455389	-190.318	0.978126	962.172
																						-0.457067	-190.098	0.978256	961.561
																						-0.458742	-191.602	0.978386	961.512
																						-0.460417	-190.968	0.978516	962.168
																						-0.462089	-192.696	0.978645	961.589
																						-0.46376	-191.796	0.978774	962.95
																						-0.465429	-193.653	0.978903	961.31
																						-0.467097	-193.779	0.979031	963.288
																						-0.468762	-194.739	0.979159	962.299
																						-0.470427	-195.247	0.979286	963.853
																						-0.472089	-195.671	0.979414	962.675
																						-0.47375	-196.032	0.97954	963.84
																						-0.475409	-196.328	0.979666	963.178
																						-0.477067	-197.555	0.979792	963.794
																						-0.478722	-197.109	0.979918	963.892
																						-0.480376	-198.879	0.980043	963.747
																						-0.482029	-198.32	0.980167	964.993
																						-0.483679	-199.984	0.980292	964.931
																						-0.485328	-199.573	0.980416	965.926
																						-0.486976	-200.708	0.980539	965.663
																						-0.488621	-200.84	0.980662	966.51
																						-0.490265	-201.634	0.980785	965.163
																						-0.491907	-201.926	0.980908	966.855
																						-0.493547	-202.463	0.98103	965.706
																						-0.495186	-203.926	0.981151	966.568
																						-0.496822	-203.704	0.981272	966.264
																						-0.498457	-205.23	0.981393	966.66
																						-0.500091	-204.723	0.981514	967.062
																						-0.501722	-205.801	0.981634	967.003
																						-0.503352	-205.702	0.981753	967.644
																						-0.50498	-207.258	0.981873	966.828
																						-0.506606	-206.78	0.981992	968.119
																						-0.50823	-208.184	0.98211	966.866
																						-0.509852	-208.26	0.982228	968.139
																						-0.511473	-208.652	0.982346	967.817
																						-0.513092	-209.4	0.982463	969.377
																						-0.514709	-209.32	0.98258	968.421
																						-0.516324	-210.817	0.982697	968.566
																						-0.517937	-210.242	0.982813	968.394
																						-0.519549	-211.99	0.982929	968.727
																						-0.521158	-211.364	0.983044	969.025
																						-0.522766	-212.934	0.983159	968.69
																						-0.524372	-212.111	0.983274	969.717
																						-0.525976	-213.789	0.983388	969.26
																						-0.527578	-213.22	0.983502	970.636
																						-0.529179	-214.055	0.983615	969.418
																						-0.530777	-214.634	0.983729	970.722
																						-0.532374	-215.341	0.983841	969.541
																						-0.533969	-215.764	0.983954	971.029
																						-0.535561	-215.384	0.984066	969.694
																						-0.537152	-216.576	0.984177	970.59
																						-0.538741	-215.377	0.984288	970.607
																						-0.540328	-217.009	0.984399	970.899
																						-0.541914	-215.849	0.984509	971.376
																						-0.543497	-217.548	0.984619	970.771
																						-0.545078	-216.756	0.984729	972.021
																						-0.546657	-218.357	0.984838	971.01
[truncated: 8,005 more rows]

## Sheet: Supplementary figure 11
Device 5						Device 6						Device 7
100 mHz		30 mHz		10 mHz		100 mHz		30 mHz		10 mHz		100 mHz		30 mHz		10 mHz
time (s)	current(nA)	time (s)	current(nA)	time (s)	current(nA)	time (s)	current(nA)	time (s)	current(nA)	time (s)	current(nA)	time (s)	current(nA)	time (s)	current(nA)	time (s)	current(nA)
0	-3.54665	0	0.967911	0.1	-0.141087	0	-0.774035	0	1.35887	0	-0.11754	0	1.18197	0	1.34171	0	0.578474
0.1	-1.14946	0.1	1.75957	0.2	-0.103573	0.08	0.414579	0.08	1.89099	0.08	-0.28116	0.1	6.39442	0.1	2.65888	0.1	1.01969
0.2	1.65926	0.2	2.42564	0.3	0.373	0.16	1.68812	0.16	1.52772	0.16	0.000999611	0.2	12.7491	0.2	3.98991	0.2	1.56021
0.3	4.15	0.3	3.74636	0.4	0.349815	0.24	3.24222	0.24	2.36897	0.24	0.537144	0.3	20.3535	0.3	5.25362	0.3	2.04207
0.4	7.61191	0.4	4.7053	0.5	1.30377	0.32	4.97925	0.32	3.48171	0.32	0.452013	0.4	29.1595	0.4	6.66057	0.4	2.44917
0.5	10.8555	0.5	6.07609	0.6	1.03956	0.4	7.20634	0.4	3.39437	0.4	0.726324	0.5	38.0174	0.5	8.24089	0.5	3.12044
0.6	14.9309	0.6	7.09187	0.7	1.93136	0.48	10.8595	0.48	3.89086	0.48	0.82836	0.6	47.2002	0.6	9.88645	0.6	3.55168
0.7	20.0355	0.7	8.01604	0.8	2.54076	0.56	13.8254	0.56	4.6663	0.56	0.749267	0.7	55.4379	0.7	11.698	0.7	3.98727
0.8	25.0735	0.8	9.71415	0.9	2.43804	0.64	16.8209	0.64	5.23465	0.64	1.37296	0.8	65.7934	0.8	13.2034	0.8	4.50775
0.9	30.3726	0.9	11.0808	1	3.03038	0.72	20.6558	0.72	6.34095	0.72	1.54402	0.9	77.3837	0.9	14.92	0.9	5.17843
1	36.2048	1	12.7257	1.1	3.49021	0.8	24.5262	0.8	7.84151	0.8	1.67887	1	104.395	1	16.9325	1	5.76388
1.1	42.7843	1.1	13.5108	1.2	3.70595	0.88	28.821	0.88	8.38389	0.88	1.59031	1.1	164.078	1.1	18.8361	1.1	6.24475
1.2	49.5355	1.2	15.0978	1.3	4.22454	0.96	33.0381	0.96	9.41714	0.96	2.17919	1.2	208.846	1.2	20.4247	1.2	6.91382
1.3	55.7496	1.3	16.6528	1.4	4.80915	1.04	37.9382	1.04	10.7438	1.04	2.31141	1.3	250.022	1.3	22.3606	1.3	7.5101
1.4	61.686	1.4	18.6784	1.5	5.56394	1.12	42.0054	1.12	11.3238	1.12	2.1818	1.4	286.091	1.4	24.2806	1.4	8.08572
1.5	67.8137	1.5	20.0358	1.6	5.63945	1.2	46.2948	1.2	11.6609	1.2	2.36494	1.5	314.603	1.5	26.2153	1.5	8.70203
1.6	72.7903	1.6	21.864	1.7	6.09863	1.28	49.4648	1.28	13.5076	1.28	2.65858	1.6	338.961	1.6	28.1908	1.6	9.28956
1.7	78.2059	1.7	23.4456	1.8	6.95518	1.36	52.931	1.36	14.176	1.36	3.16131	1.7	359.227	1.7	30.1712	1.7	10.0139
1.8	83.993	1.8	25.1683	1.9	7.36751	1.44	56.4515	1.44	15.3389	1.44	3.02063	1.8	382.01	1.8	32.6974	1.8	10.6212
1.9	90.0563	1.9	27.3293	2	7.73057	1.52	58.1713	1.52	16.4826	1.52	3.28468	1.9	410.926	1.9	35.2589	1.9	11.3753
2	94.728	2	29.2467	2.1	8.0294	1.6	60.8769	1.6	17.735	1.6	3.74878	2	441.958	2	38.7434	2	12.129
2.1	99.2765	2.1	31.7487	2.2	8.71866	1.68	62.2016	1.68	18.0975	1.68	3.56322	2.1	471.968	2.1	43.6551	2.1	12.9717
2.2	104.134	2.2	33.8308	2.3	9.3031	1.76	63.0308	1.76	19.4133	1.76	3.82787	2.2	496.876	2.2	54.5244	2.2	13.7634
2.3	110.13	2.3	35.6981	2.4	9.9476	1.84	49.5668	1.84	20.6081	1.84	4.25795	2.3	515.954	2.3	69.3581	2.3	14.3726
2.4	113.984	2.4	37.8109	2.5	10.3451	1.92	40.7154	1.92	21.805	1.92	4.20764	2.4	539.86	2.4	96.5596	2.4	15.2284
2.5	116.207	2.5	39.7189	2.6	10.9927	2	41.6089	2	22.6304	2	4.3614	2.5	554.968	2.5	131.708	2.5	16.3127
2.6	122.915	2.6	42.1121	2.7	11.5436	2.08	41.8219	2.08	23.6682	2.08	4.99233	2.6	563.49	2.6	145.962	2.6	18.2482
2.7	472.95	2.7	44.1172	2.8	11.8702	2.16	43.281	2.16	24.6806	2.16	5.16461	2.7	572.674	2.7	158.187	2.7	20.4206
2.8	555.674	2.8	46.6648	2.9	12.7779	2.24	42.1805	2.24	25.9322	2.24	5.15777	2.8	577.205	2.8	168.56	2.8	24.1139
2.9	575.901	2.9	48.9055	3	13.3529	2.32	42.5575	2.32	27.166	2.32	5.31817	2.9	579.622	2.9	177.87	2.9	29.3329
3	590.158	3	51.3655	3.1	13.9131	2.4	43.3085	2.4	28.5581	2.4	5.74322	3	582.334	3	186.658	3	36.4901
3.1	597.425	3.1	53.3188	3.2	14.4707	2.48	43.5521	2.48	29.4907	2.48	6.29244	3.1	592.853	3.1	194.784	3.1	41.3704
3.2	604.077	3.2	56.0079	3.3	15.0836	2.56	44.1186	2.56	30.7216	2.56	6.28721	3.2	585.435	3.2	203.815	3.2	44.7796
3.3	602.604	3.3	58.3922	3.4	15.7953	2.64	44.9053	2.64	32.1918	2.64	6.06905	3.3	572.013	3.3	211.557	3.3	48.1955
3.4	595.69	3.4	60.7385	3.5	16.4642	2.72	44.7473	2.72	33.5726	2.72	6.71609	3.4	553.101	3.4	219.933	3.4	50.7079
3.5	583.314	3.5	63.1595	3.6	17.2698	2.8	44.51	2.8	34.8206	2.8	7.29792	3.5	533.001	3.5	229.535	3.5	53.1352
3.6	566.294	3.6	66.9195	3.7	18.183	2.88	45.1798	2.88	36.1771	2.88	6.90144	3.6	508.627	3.6	237.231	3.6	56.1422
3.7	545.717	3.7	71.2956	3.8	18.5435	2.96	92.688	2.96	37.0813	2.96	7.44825	3.7	481.512	3.7	245.886	3.7	59.1218
3.8	521.834	3.8	74.0442	3.9	19.3992	3.04	188.497	3.04	37.7867	3.04	7.33716	3.8	451.801	3.8	253.202	3.8	62.9974
3.9	495.279	3.9	76.8517	4	19.816	3.12	280.262	3.12	39.7528	3.12	7.63884	3.9	419.302	3.9	264.296	3.9	75.5039
4	464.529	4	79.7322	4.1	20.7594	3.2	320.964	3.2	41.1376	3.2	7.60664	4	384.633	4	274.835	4	83.8324
4.1	431.538	4.1	83.1328	4.2	21.333	3.28	339.341	3.28	42.6076	3.28	7.88739	4.1	348.533	4.1	286.636	4.1	87.9732
4.2	396.599	4.2	87.4456	4.3	21.9178	3.36	340.19	3.36	43.7873	3.36	8.05665	4.2	311.595	4.2	300.732	4.2	91.824
4.3	359.363	4.3	100.533	4.4	22.4963	3.44	336.593	3.44	45.1086	3.44	8.57931	4.3	273.544	4.3	312.36	4.3	95.7114
4.4	320.234	4.4	320.141	4.5	23.1421	3.52	330.247	3.52	46.9619	3.52	8.19894	4.4	234.572	4.4	321.61	4.4	99.0107
4.5	280.015	4.5	416.342	4.6	23.856	3.6	322.214	3.6	49.0268	3.6	8.58152	4.5	195.764	4.5	332.25	4.5	101.931
4.6	239.162	4.6	454.245	4.7	24.3712	3.68	312.941	3.68	50.3895	3.68	9.5077	4.6	156.905	4.6	340.53	4.6	104.947
4.7	197.224	4.7	489.157	4.8	25.1293	3.76	302.139	3.76	51.8734	3.76	9.33422	4.7	118.132	4.7	351.182	4.7	108.051
4.8	155.569	4.8	539.64	4.9	25.8086	3.84	289.649	3.84	52.7518	3.84	9.876	4.8	80.9819	4.8	361.581	4.8	110.422
4.9	115.177	4.9	571.249	5	26.8004	3.92	276.314	3.92	53.9706	3.92	9.89794	4.9	45.4453	4.9	371.894	4.9	113.231
5	76.2664	5	599.274	5.1	27.1438	4	261.454	4	55.402	4	10.4502	5	11.6516	5	382.2	5	115.769
5.1	39.7844	5.1	624.59	5.2	27.702	4.08	245.415	4.08	57.1076	4.08	10.62	5.1	-20.1369	5.1	393.086	5.1	118.787
5.2	6.38088	5.2	647.461	5.3	28.6935	4.16	228.846	4.16	59.442	4.16	10.9326	5.2	-50.122	5.2	404.54	5.2	121.463
5.3	-24.0093	5.3	669.545	5.4	29.5565	4.24	210.664	4.24	60.9985	4.24	10.6023	5.3	-78.2077	5.3	414.248	5.3	124.385
5.4	-50.2487	5.4	690.394	5.5	30.4723	4.32	192.784	4.32	61.3855	4.32	11.1202	5.4	-103.947	5.4	425.315	5.4	127.128
5.5	-72.0126	5.5	715.695	5.6	32.0335	4.4	172.509	4.4	61.0476	4.4	11.4311	5.5	-127.807	5.5	435.202	5.5	130.192
5.6	-89.1929	5.6	736.383	5.7	33.5202	4.48	153.16	4.48	79.38	4.48	11.6883	5.6	-149.489	5.6	445.81	5.6	131.55
5.7	-101.349	5.7	752.987	5.8	35.4067	4.56	132.629	4.56	158.467	4.56	12.0153	5.7	-169.003	5.7	456.871	5.7	134.35
5.8	-107.045	5.8	769.645	5.9	36.608	4.64	111.731	4.64	243.7	4.64	11.8829	5.8	-185.75	5.8	467.219	5.8	137.487
5.9	-106.353	5.9	785.564	6	37.8662	4.72	90.5035	4.72	292.095	4.72	12.2808	5.9	-200.172	5.9	476.688	5.9	140.748
6	-97.2437	6	800.474	6.1	39.2201	4.8	70.3605	4.8	319.6	4.8	12.9198	6	-211.3	6	486.671	6	143.372
6.1	-74.3626	6.1	815.127	6.2	39.9205	4.88	50.0917	4.88	332.679	4.88	12.8982	6.1	-219.539	6.1	498.077	6.1	147.139
6.2	-32.6762	6.2	829.138	6.3	41.4199	4.96	30.846	4.96	347.174	4.96	12.915	6.2	-224.483	6.2	513.153	6.2	150.467
6.3	-32.5719	6.3	842.834	6.4	42.3885	5.04	12.3466	5.04	358.095	5.04	13.2221	6.3	-228.631	6.3	520.879	6.3	153.643
6.4	-34.61	6.4	858.204	6.5	43.3705	5.12	-3.77978	5.12	367.702	5.12	13.731	6.4	-224.884	6.4	550.536	6.4	157.013
6.5	-32.9544	6.5	876.561	6.6	44.2053	5.2	-18.7693	5.2	376.043	5.2	14.2133	6.5	-155.541	6.5	611.204	6.5	160.593
6.6	-31.8166	6.6	901.572	6.7	45.7167	5.28	-31.4486	5.28	384.586	5.28	13.9446	6.6	-71.838	6.6	621.315	6.6	163.792
6.7	-32.7725	6.7	925.924	6.8	47.3388	5.36	-42.219	5.36	394.933	5.36	14.0675	6.7	-70.3469	6.7	630.062	6.7	166.904
6.8	-30.4352	6.8	941.187	6.9	49.0506	5.44	-51.0531	5.44	405.135	5.44	14.6371	6.8	-72.0827	6.8	636.681	6.8	169.682
6.9	-30.488	6.9	956.464	7	50.4053	5.52	-57.9863	5.52	411.466	5.52	15.0136	6.9	-73.3915	6.9	645.058	6.9	172.722
7	-32.1539	7	979.703	7.1	50.8239	5.6	-62.8062	5.6	417.766	5.6	15.587	7	-74.6551	7	652.423	7	176.08
7.1	-32.767	7.1	998.729	7.2	50.104	5.68	-64.8779	5.68	422.985	5.68	15.2763	7.1	-75.9447	7.1	658.755	7.1	179.261
7.2	-33.2378	7.2	1030.61	7.3	50.1806	5.76	-61.7536	5.76	428.432	5.76	16.185	7.2	-76.0312	7.2	664.043	7.2	182.975
7.3	-33.8285	7.3	1082.14	7.4	51.6567	5.84	-55.8796	5.84	433.989	5.84	16.635	7.3	-75.6589	7.3	669.37	7.3	186.77
7.4	-33.8926	7.4	1100.9	7.5	51.8119	5.92	-20.7364	5.92	438.459	5.92	16.6949	7.4	-74.6612	7.4	673.707	7.4	190.486
7.5	-34.1544	7.5	1101.95	7.6	53.0953	6	-18.0683	6	443.257	6	17.0202	7.5	-73.7644	7.5	677.288	7.5	194.247
7.6	-33.6419	7.6	1095.72	7.7	54.2632	6.08	-19.6884	6.08	447.886	6.08	17.7338	7.6	-72.8435	7.6	681.001	7.6	198.291
7.7	-32.882	7.7	1098.88	7.8	55.4719	6.16	-21.3216	6.16	451.978	6.16	17.7109	7.7	-71.3083	7.7	684.435	7.7	202.973
7.8	-32.4833	7.8	1104.86	7.9	56.9003	6.24	-22.4967	6.24	455.589	6.24	18.1695	7.8	-69.4402	7.8	688.356	7.8	207.25
7.9	-32.203	7.9	1108.43	8	58.7838	6.32	-24.0533	6.32	460.082	6.32	18.0951	7.9	-67.4431	7.9	693.418	7.9	208.874
8	-31.6525	8	1111.32	8.1	60.4872	6.4	-25.2928	6.4	463.265	6.4	18.6922	8	-65.1741	8	702.364	8	212.641
8.1	-31.1637	8.1	1113.22	8.2	61.8253	6.48	-26.6168	6.48	467.34	6.48	19.1923	8.1	-62.7942	8.1	701.786	8.1	216.679
8.2	-30.3432	8.2	1114.32	8.3	233.358	6.56	-27.4555	6.56	470.893	6.56	19.6463	8.2	-60.5441	8.2	702.578	8.2	220.809
8.3	-30.1772	8.3	1114.9	8.4	307.054	6.64	-28.1234	6.64	474.889	6.64	19.9211	8.3	-58.1136	8.3	703.941	8.3	224.715
8.4	-29.2764	8.4	1115.18	8.5	335.441	6.72	-28.9103	6.72	477.701	6.72	19.6407	8.4	-55.4596	8.4	705.305	8.4	228.489
8.5	-28.4801	8.5	1114.57	8.6	362.525	6.8	-29.3557	6.8	481.721	6.8	20.4812	8.5	-52.6231	8.5	707.812	8.5	232.92
8.6	-27.7211	8.6	1113.81	8.7	387.448	6.88	-29.7055	6.88	484.308	6.88	20.4379	8.6	-49.7648	8.6	710.371	8.6	238.075
8.7	-26.4044	8.7	1112.5	8.8	407.055	6.96	-29.8736	6.96	487.11	6.96	21.5349	8.7	-46.8408	8.7	710.276	8.7	242.657
8.8	-25.4902	8.8	1111.32	8.9	422.564	7.04	-29.6729	7.04	490.815	7.04	21.2697	8.8	-43.6458	8.8	710.604	8.8	247.229
8.9	-24.0968	8.9	1109.25	9	436.073	7.12	-29.5642	7.12	494.281	7.12	21.9203	8.9	-40.3883	8.9	709.613	8.9	252.023
9	-22.7363	9	1107.03	9.1	448.453	7.2	-29.5081	7.2	496.333	7.2	22.6124	9	-37.3406	9	708.179	9	256.681
9.1	-21.1848	9.1	1103.47	9.2	459.537	7.28	-29.5121	7.28	499.03	7.28	22.6165	9.1	-33.7714	9.1	706.726	9.1	260.921
9.2	-19.9003	9.2	1100.42	9.3	469.17	7.36	-29.2613	7.36	501.527	7.36	23.1764	9.2	-30.3919	9.2	704.846	9.2	264.725
9.3	-17.996	9.3	1096.7	9.4	479.616	7.44	-28.9049	7.44	503.305	7.44	23.4474	9.3	-26.7953	9.3	702.556	9.3	268.875
9.4	-16.6125	9.4	1092.4	9.5	489.62	7.52	-28.832	7.52	505.286	7.52	23.8176	9.4	-23.1461	9.4	699.65	9.4	272.979
9.5	-14.4183	9.5	1086.99	9.6	499.38	7.6	-28.4454	7.6	507.393	7.6	25.0468	9.5	-19.4417	9.5	696.014	9.5	277.163
9.6	-12.5233	9.6	1081.4	9.7	508.926	7.68	-27.9202	7.68	509.425	7.68	24.7035	9.6	-15.5428	9.6	692.788	9.6	281.789
9.7	-10.2063	9.7	1076.87	9.8	517.26	7.76	-27.3118	7.76	511.535	7.76	24.5656	9.7	-11.5656	9.7	689.391	9.7	287.194
		9.8	1070.91	9.9	525.335	7.84	-26.9223	7.84	513.048	7.84	24.7834	9.8	-7.50536	9.8	685.557	9.8	290.539
		9.9	1065.13	10	533.355	7.92	-26.355	7.92	514.52	7.92	25.7204	9.9	-3.29115	9.9	681.464	9.9	293.681
		10	1058.37	10.1	540.705	8	-25.5347	8	516.218	8	26.4035	10	1.2231	10	676.73	10	297.299
		10.1	1050.69	10.2	548.495	8.08	-25.4031	8.08	517.715	8.08	26.414	10.1	6.33225	10.1	674.273	10.1	302.093
		10.2	1043.32	10.3	555.94	8.16	-24.8522	8.16	518.444	8.16	26.7348	10.2	12.7666	10.2	670.415	10.2	305.948
		10.3	1034.59	10.4	562.887	8.24	-24.1627	8.24	519.705	8.24	27.2959	10.3	19.7099	10.3	662.323	10.3	309.543
		10.4	1025.68	10.5	570.081	8.32	-23.2502	8.32	520.211	8.32	27.4609	10.4	27.9857	10.4	656.956	10.4	313.286
		10.5	1017.18	10.6	576.942	8.4	-22.8226	8.4	521.136	8.4	27.9145	10.5	37.1831	10.5	650.812	10.5	317.078
		10.6	1007.38	10.7	583.265	8.48	-22.184	8.48	521.415	8.48	28.3911			10.6	644.528	10.6	320.783
		10.7	997.394	10.8	589.746	8.56	-21.3751	8.56	522.413	8.56	28.2852			10.7	637.981	10.7	324.279
		10.8	986.866	10.9	597.062	8.64	-20.5333	8.64	522.434	8.64	29.0532			10.8	630.858	10.8	327.559
		10.9	975.775	11	603.355	8.72	-19.2835	8.72	522.678	8.72	28.9832			10.9	623.915	10.9	331.193
		11	964.901	11.1	609.492	8.8	-18.5248	8.8	523.182	8.8	28.9013			11	616.544	11	334.935
		11.1	953.06	11.2	616.682	8.88	-17.0729	8.88	522.741	8.88	30.0511			11.1	609.029	11.1	339.82
		11.2	940.554	11.3	622.884	8.96	-16.4953	8.96	522.498	8.96	30.0321			11.2	600.74	11.2	343.527
		11.3	927.645	11.4	628.958	9.04	-15.3045	9.04	521.903	9.04	30.1712			11.3	591.97	11.3	347.436
		11.4	914.849	11.5	635.74	9.12	-14.3141	9.12	522.252	9.12	30.363			11.4	583.633	11.4	351.305
		11.5	901.22	11.6	642.05	9.2	-13.15	9.2	521.32	9.2	31.1634			11.5	574.612	11.5	355.19
		11.6	887.67	11.7	648.363	9.28	-12.0987	9.28	520.864	9.28	31.7917			11.6	565.001	11.6	359.908
		11.7	873.251	11.8	654.62	9.36	-10.5597	9.36	519.914	9.36	31.2819			11.7	555.902	11.7	362.837
		11.8	858.622	11.9	661.079	9.44	-9.41795	9.44	519.129	9.44	31.7329			11.8	546.522	11.8	365.335
		11.9	843.492	12	668.026	9.52	-8.54531	9.52	517.989	9.52	31.9453			11.9	537	11.9	369.16
		12	827.882	12.1	673.504	9.6	-7.0681	9.6	516.897	9.6	32.2276			12	527.148	12	372.8
		12.1	812.432	12.2	679.913	9.68	-5.71204	9.68	515.3	9.68	32.6597			12.1	516.59	12.1	376.588
		12.2	796.318	12.3	685.965	9.76	-4.61459	9.76	513.962	9.76	32.6352			12.2	505.901	12.2	380.164
		12.3	779.973	12.4	692.598	9.84	-3.14442	9.84	512.164	9.84	33.2927			12.3	495.517	12.3	384.007
		12.4	763.586	12.5	698.648	9.92	-2.04114	9.92	509.509	9.92	34.0226			12.4	484.989	12.4	388.012
		12.5	746.204	12.6	704.802	10	-0.480202	10	507.993	10	33.9586			12.5	473.932	12.5	391.747
		12.6	728.643	12.7	711.365			10.08	505.605	10.08	34.1323			12.6	463.416	12.6	395.612
		12.7	711.017	12.8	717.04			10.16	502.73	10.16	34.4493			12.7	452.985	12.7	399.649
		12.8	693.003	12.9	723.205			10.24	500.324	10.24	34.7007			12.8	441.969	12.8	403.206
		12.9	675.166	13	729.002			10.32	497.677	10.32	34.7878			12.9	430.363	12.9	407.545
		13	657.432	13.1	734.918			10.4	494.715	10.4	34.7701			13	418.607	13	412.06
		13.1	638.143	13.2	740.75			10.48	492.175	10.48	35.1305			13.1	406.038	13.1	415.561
		13.2	619.842	13.3	747.276			10.56	488.903	10.56	35.3664			13.2	394.211	13.2	419.722
		13.3	600.726	13.4	753.096			10.64	486.063	10.64	35.8057			13.3	382.397	13.3	423.279
		13.4	582.028	13.5	758.427			10.72	482.098	10.72	35.7947			13.4	369.606	13.4	426.811
		13.5	562.369	13.6	764.362			10.8	478.435	10.8	35.8816			13.5	357.456	13.5	430.461
		13.6	543.198	13.7	770.342			10.88	474.582	10.88	36.4246			13.6	345.051	13.6	434.089
		13.7	523.426	13.8	775.918			10.96	470.442	10.96	36.6538			13.7	332.914	13.7	437.696
		13.8	504.549	13.9	781.498			11.04	466.647	11.04	36.8728			13.8	320.779	13.8	441.39
		13.9	484.704	14	786.921			11.12	461.967	11.12	37.2761			13.9	308.449	13.9	444.819
		14	465.202	14.1	792.774			11.2	457.971	11.2	37.608			14	296.322	14	447.949
		14.1	445.538	14.2	798.41			11.28	453.832	11.28	37.868			14.1	283.953	14.1	450.744
		14.2	426.084	14.3	803.611			11.36	448.882	11.36	38.4088			14.2	271.999	14.2	453.785
		14.3	406.112	14.4	809.373			11.44	444.416	11.44	38.3009			14.3	259.528	14.3	457.264
		14.4	386.27	14.5	814.927			11.52	439.094	11.52	38.09			14.4	247.378	14.4	460.733
		14.5	366.966	14.6	820.947			11.6	433.98	11.6	38.0119			14.5	234.988	14.5	464.454
		14.6	347.507	14.7	826.533			11.68	429.026	11.68	38.6052			14.6	222.796	14.6	468.541
		14.7	328.316	14.8	832			11.76	423.324	11.76	39.2281			14.7	210.415	14.7	472.026
		14.8	309.254	14.9	837.387			11.84	417.745	11.84	39.2108			14.8	198.38	14.8	476.502
		14.9	290.062	15	842.963			11.92	412.003	11.92	39.4167			14.9	185.901	14.9	485.814
		15	271.099	15.1	848.286			12	406.482	12	39.5435			15	173.796	15	488.921
		15.1	252.455	15.2	854.125			12.08	400.127	12.08	40.1136			15.1	161.88	15.1	491.212
		15.2	234.099	15.3	860.086			12.16	394.506	12.16	40.3338			15.2	149.62	15.2	494.813
		15.3	215.766	15.4	865.758			12.24	388.429	12.24	42.7177			15.3	137.585	15.3	498.809
		15.4	197.225	15.5	870.65			12.32	382.095	12.32	42.7597			15.4	126.138	15.4	502.369
		15.5	180.08	15.6	876.178			12.4	375.267	12.4	43.2918			15.5	114.843	15.5	505.999
		15.6	162.37	15.7	880.421			12.48	369.223	12.48	43.8455			15.6	103.584	15.6	509.592
		15.7	145.402	15.8	885.414			12.56	362.36	12.56	43.7954			15.7	92.5361	15.7	513.051
		15.8	128.594	15.9	890.462			12.64	355.716	12.64	44.0961			15.8	81.7107	15.8	516.127
		15.9	112.131	16	894.702			12.72	348.753	12.72	44.5523			15.9	71.0801	15.9	519.842
		16	96.1719	16.1	899.186			12.8	341.72	12.8	44.2532			16	60.8156	16	523.038
		16.1	80.6275	16.2	904.352			12.88	335.112	12.88	45.2621			16.1	50.6164	16.1	526.191
		16.2	65.8361	16.3	908.923			12.96	327.522	12.96	45.4338			16.2	40.8607	16.2	529.58
		16.3	50.6896	16.4	913.259			13.04	320.007	13.04	45.7957			16.3	31.2817	16.3	532.461
		16.4	36.7142	16.5	917.66			13.12	313.247	13.12	45.7506			16.4	22.1411	16.4	535.705
		16.5	23.2506	16.6	922.409			13.2	305.193	13.2	46.3266			16.5	13.2384	16.5	539.468
		16.6	9.80125	16.7	926.629			13.28	298.038	13.28	45.7566			16.6	4.66533	16.6	542.949
		16.7	-2.55197	16.8	931.328			13.36	290.11	13.36	46.6152			16.7	-3.5861	16.7	546.419
		16.8	-14.6531	16.9	935.616			13.44	282.279	13.44	46.7373			16.8	-11.683	16.8	549.447
		16.9	-26.1034	17	940.241			13.52	274.304	13.52	46.7259			16.9	-19.2295	16.9	553.439
		17	-36.4297	17.1	945.177			13.6	266.424	13.6	47.1753			17	-26.7457	17	556.931
		17.1	-46.5383	17.2	949.932			13.68	258.442	13.68	47.6577			17.1	-33.7089	17.1	559.86
		17.2	-55.5774	17.3	953.762			13.76	250.192	13.76	50.9488			17.2	-40.4687	17.2	563.59
		17.3	-64.4813	17.4	958.329			13.84	242.063	13.84	65.8576			17.3	-46.8819	17.3	568.497
		17.4	-72.0269	17.5	962.4			13.92	234.183	13.92	105.987			17.4	-53.4557	17.4	573.324
		17.5	-78.2535	17.6	966.657			14	225.86	14	152.016			17.5	-59.5147	17.5	576.408
		17.6	-83.9211	17.7	971.48			14.08	217.59	14.08	262.65			17.6	-65.7708	17.6	579.861
		17.7	-87.9346	17.8	975.158			14.16	209.373	14.16	281.702			17.7	-71.7355	17.7	583.474
		17.8	-89.5985	17.9	979.636			14.24	200.931	14.24	297.27			17.8	-77.585	17.8	586.766
		17.9	-87.8451	18	983.856			14.32	192.703	14.32	324.822			17.9	-82.8508	17.9	589.667
		18	-84.0802	18.1	987.831			14.4	184.163	14.4	336.652			18	-87.7545	18	592.519
		18.1	-78.6492	18.2	991.989			14.48	175.749	14.48	344.098			18.1	-92.6553	18.1	597.822
		18.2	-71.0624	18.3	996.044			14.56	167.048	14.56	351.535			18.2	-97.5826	18.2	599.174
		18.3	-53.4536	18.4	1000.02			14.64	158.962	14.64	371.837			18.3	-101.753	18.3	601.571
		18.4	-33.3779	18.5	1004.13			14.72	150.88	14.72	426.98			18.4	-105.421	18.4	604.881
		18.5	-33.7153	18.6	1008.05			14.8	142.337	14.8	435.643			18.5	-108.845	18.5	607.733
		18.6	-34.1817	18.7	1011.89			14.88	134.047	14.88	444.157			18.6	-111.889	18.6	610.758
		18.7	-34.941	18.8	1015.9			14.96	125.697	14.96	449.326			18.7	-114.237	18.7	614.079
		18.8	-35.9694	18.9	1019.75			15.04	117.631	15.04	453.052			18.8	-116.082	18.8	617.015
		18.9	-36.9309	19	1023.34			15.12	109.802	15.12	458.458			18.9	-116.589	18.9	619.952
		19	-33.8488	19.1	1027.09			15.2	101.465	15.2	463.39			19	-115.822	19	622.695
		19.1	-34.5134	19.2	1029.95			15.28	93.8094	15.28	467.122			19.1	-111.829	19.1	626.021
		19.2	-35.4348	19.3	1033.56			15.36	85.9453	15.36	471.156			19.2	-93.2107	19.2	629.032
		19.3	-36.4323	19.4	1037.67			15.44	78.3807	15.44	474.083			19.3	-64.0276	19.3	631.79
		19.4	-36.6498	19.5	1042.17			15.52	71.0772	15.52	477.524			19.4	-55.8163	19.4	634.159
		19.5	-37.5055	19.6	1046.19			15.6	62.8808	15.6	480.212			19.5	-53.4872	19.5	636.736
		19.6	-38.7238	19.7	1050.37			15.68	55.7564	15.68	483.142			19.6	-52.2786	19.6	640.242
		19.7	-39.0584	19.8	1054.62			15.76	48.9083	15.76	485.77			19.7	-51.3567	19.7	643.671
		19.8	-39.4298	19.9	1059.72			15.84	41.7625	15.84	488.431			19.8	-51.6145	19.8	645.481
		19.9	-39.9866	20	1080.24			15.92	35.2579	15.92	490.856			19.9	-52.0437	19.9	647.089
		20	-40.2983	20.1	1085.61			16	28.2814	16	493.361			20	-52.518	20	649.146
		20.1	-40.198	20.2	1090.56			16.08	22.2059	16.08	495.663			20.1	-53.7933	20.1	651.073
		20.2	-39.0827	20.3	1094.03			16.16	15.9916	16.16	498.298			20.2	-55.7172	20.2	652.953
		20.3	-38.3039	20.4	1107.61			16.24	10.6748	16.24	500.832			20.3	-56.8513	20.3	656.171
		20.4	-38.9805	20.5	1111			16.32	4.52623	16.32	502.715			20.4	-57.7141	20.4	659.747
		20.5	-37.9848	20.6	1111.08			16.4	-0.641206	16.4	504.653			20.5	-58.6292	20.5	662.155
		20.6	-38.2611	20.7	1110.57			16.48	-5.39828	16.48	507.248			20.6	-59.3381	20.6	664.249
		20.7	-37.7491	20.8	1111.98			16.56	-10.4172	16.56	509.419			20.7	-59.6122	20.7	666.79
		20.8	-38.6797	20.9	1113.28			16.64	-14.4095	16.64	511.476			20.8	-59.9361	20.8	668.852
		20.9	-39.5277	21	1117.32			16.72	-18.8606	16.72	513.762			20.9	-60.5458	20.9	670.661
		21	-40.4786	21.1	1118.51			16.8	-22.32	16.8	515.35			21	-60.8428	21	672.778
		21.1	-41.1489	21.2	1120.01			16.88	-25.6492	16.88	517.696			21.1	-61.3117	21.1	676.604
		21.2	-42.1957	21.3	1121.34			16.96	-28.8145	16.96	519.748			21.2	-61.6555	21.2	679.623
		21.3	-43.3295	21.4	1122.27			17.04	-31.2075	17.04	521.53			21.3	-61.0077	21.3	681.487
		21.4	-43.9932	21.5	1122.82			17.12	-33.1482	17.12	523.451			21.4	-60.9863	21.4	683.087
		21.5	-44.6968	21.6	1123.54			17.2	-34.5839	17.2	525.498			21.5	-59.9345	21.5	684.926
		21.6	-45.3289	21.7	1124.48			17.28	-34.1714	17.28	527.692			21.6	-60.4118	21.6	686.935
		21.7	-45.6303	21.8	1126.45			17.36	-34.148	17.36	529.131			21.7	-60.7483	21.7	688.745
		21.8	-46.1461	21.9	1127.85			17.44	-29.8691	17.44	531.35			21.8	-61.0851	21.8	691.096
		21.9	-46.8991	22	1162.4			17.52	-18.7129	17.52	533.468			21.9	-61.143	21.9	695.058
		22	-47.1135	22.1	1161.32			17.6	-16.8773	17.6	535.468			22	-61.4107	22	696.359
		22.1	-47.8703	22.2	1148.79			17.68	-16.9045	17.68	537.447			22.1	-61.7455	22.1	697.652
		22.2	-48.4047	22.3	1140.97			17.76	-17.1043	17.76	539.239			22.2	-62.2094	22.2	698.28
		22.3	-48.7618	22.4	1136.29			17.84	-16.8545	17.84	540.641			22.3	-62.3785	22.3	700.363
		22.4	-49.1163	22.5	1133.21			17.92	-16.8493	17.92	542.859			22.4	-62.4016	22.4	701.14
		22.5	-49.4625	22.6	1130.79			18	-17.276	18	543.928			22.5	-62.3972	22.5	702.544
		22.6	-49.8354	22.7	1129.35			18.08	-17.9341	18.08	546.485			22.6	-62.8196	22.6	705.513
		22.7	-50.3097	22.8	1128.32			18.16	-18.729	18.16	548.343			22.7	-63.044	22.7	706.653
		22.8	-50.6119	22.9	1127.35			18.24	-19.016	18.24	550.16			22.8	-63.4887	22.8	708.165
		22.9	-50.8864	23	1127.26			18.32	-19.403	18.32	551.88			22.9	-63.7594	22.9	712.135
		23	-51.2147	23.1	1127.2			18.4	-20.074	18.4	553.401			23	-64.1684	23	715.074
		23.1	-51.2538	23.2	1126.94			18.48	-21.0318	18.48	554.923			23.1	-64.3827	23.1	717.649
		23.2	-51.7579	23.3	1127.49			18.56	-21.6627	18.56	556.693			23.2	-64.4327	23.2	719.785
		23.3	-52.0164	23.4	1128.12			18.64	-22.3239	18.64	558.303			23.3	-64.3992	23.3	721.199
		23.4	-52.2086	23.5	1128.42			18.72	-23.0611	18.72	560.141			23.4	-64.3636	23.4	722.638
		23.5	-52.3094	23.6	1129.12			18.8	-23.7771	18.8	562.001			23.5	-64.1958	23.5	724.341
		23.6	-52.7275	23.7	1130.39			18.88	-24.0369	18.88	563.72			23.6	-64.0896	23.6	725.445
		23.7	-52.7294	23.8	1130.41			18.96	-24.9231	18.96	565.105			23.7	-63.962	23.7	729.262
		23.8	-52.8328	23.9	1130.92			19.04	-25.6985	19.04	567.739			23.8	-63.6816	23.8	730.774
		23.9	-52.6879	24	1131.92			19.12	-26.1946	19.12	569.376			23.9	-63.3365	23.9	730.986
		24	-52.756	24.1	1132.4			19.2	-26.423	19.2	571.024			24	-63.1035	24	732.42
		24.1	-52.9603	24.2	1132.59			19.28	-25.9998	19.28	572.883			24.1	-62.879	24.1	733.522
		24.2	-53.0798	24.3	1133.16			19.36	-26.0588	19.36	574.327			24.2	-62.6773	24.2	735.922
		24.3	-52.9453	24.4	1133.91			19.44	-26.0249	19.44	575.747			24.3	-62.1855	24.3	739.024
		24.4	-53.1741	24.5	1134.14			19.52	-25.9944	19.52	577.614			24.4	-62.0177	24.4	740.697
		24.5	-53.2508	24.6	1134.39			19.6	-26.4031	19.6	579.168			24.5	-61.6004	24.5	742.073
		24.6	-53.41	24.7	1134.69			19.68	-26.7565	19.68	580.465			24.6	-61.5097	24.6	744.118
		24.7	-53.4528	24.8	1135.26			19.76	-26.9066	19.76	582.332			24.7	-61.1162	24.7	745.525
		24.8	-53.0716	24.9	1135.3			19.84	-27.8646	19.84	583.768			24.8	-61.0442	24.8	747.395
		24.9	-53.2337	25	1135.91			19.92	-27.9516	19.92	584.991			24.9	-60.705	24.9	747.802
		25	-53.6913	25.1	1135.97			20	-28.2621	20	586.967			25	-60.755	25	748.25
								20.08	-28.4766	20.08	588.927
								20.16	-27.7006	20.16	589.642
								20.24	-27.7418	20.24	591.1
								20.32	-27.694	20.32	592.461
								20.4	-27.7441	20.4	593.818
								20.48	-27.8835	20.48	595.485
								20.56	-28.249	20.56	596.725
								20.64	-28.2492	20.64	598.253
								20.72	-28.5455	20.72	599.091
								20.8	-29.1879	20.8	600.498
								20.88	-29.2891	20.88	601.196
								20.96	-29.1231	20.96	602.621
								21.04	-29.6157	21.04	604.183
								21.12	-29.5847	21.12	605.066
								21.2	-29.4036	21.2	606.386
								21.28	-29.3348	21.28	607.393
								21.36	-29.3931	21.36	608.272
								21.44	-29.3416	21.44	609.413
								21.52	-29.4467	21.52	610.474
								21.6	-29.5248	21.6	611.362
								21.68	-29.7365	21.68	612.641
								21.76	-29.7455	21.76	613.142
								21.84	-29.687	21.84	614.437
								21.92	-30.1358	21.92	615.694
								22	-30.2334	22	616.308
								22.08	-30.1728	22.08	617.221
								22.16	-30.6176	22.16	618.104
								22.24	-30.9972	22.24	619.224
								22.32	-31.3264	22.32	620.197
								22.4	-31.3403	22.4	620.795
								22.48	-31.6631	22.48	621.407
								22.56	-31.7815	22.56	622.512
								22.64	-32.3834	22.64	623.18
								22.72	-32.4937	22.72	623.875
								22.8	-32.5535	22.8	624.678
								22.88	-32.707	22.88	625.434
								22.96	-32.7676	22.96	626.27
								23.04	-33.508	23.04	626.896
								23.12	-33.5457	23.12	626.829
								23.2	-33.5475	23.2	627.875
								23.28	-33.7199	23.28	628.784
								23.36	-33.5746	23.36	628.895
								23.44	-33.856	23.44	629.425
								23.52	-34.1251	23.52	629.647
								23.6	-34.1844	23.6	630.396
								23.68	-34.365	23.68	631.122
								23.76	-34.8766	23.76	631.466
								23.84	-34.9832	23.84	631.686
								23.92	-34.9116	23.92	631.833
								24	-34.8647	24	632.212
								24.08	-35.0279	24.08	632.442
								24.16	-35.5471	24.16	632.191
								24.24	-35.0863	24.24	632.475
								24.32	-35.4061	24.32	632.528
								24.4	-35.3743	24.4	633.087
								24.48	-34.9454	24.48	633.739
								24.56	-35.0122	24.56	633.615
								24.64	-35.434	24.64	633.987
								24.72	-35.2215	24.72	634.313
								24.8	-34.9923	24.8	634.745
								24.88	-35.423	24.88	634.917
								24.96	-35.0977	24.96	635.515
								25.04	-35.7897	25.04	635.368

## Sheet: Supplementary figure 12
Supplementary Figure 12
Device 15				Device 12
time (s)	potential(V)	time (s)	condutance (nS)	time (s)	potential(V)	time (s)	condutance (nS)
0	-0.03	4	324.574	0	0.1	-4	244.248
0.1	-0.03	8	308.019	0.2	0.1	4	232.152
0.2	-0.03	12	313.481	0.4	0.1	12	234.489
0.3	-0.03	16	328.714	0.6	0.1	20	232.112
0.4	-0.03	20	305.679	0.8	0.1	28	231.698
0.5	-0.03	35	648.798	1	0.1	36	230.731
0.6	-0.03	39	658.3	1.2	0.1	44	222.958
0.7	-0.03	43	625.294	1.4	0.1	52	231.04
0.8	-0.03	47	677.424	1.6	0.1	60	237.395
0.9	-0.03	51	613.5	1.8	0.1	68	215.722
1	-0.03	55	661.98	2	0.1	76	231.415
1.1	0.03	59	604.867	2.2	0.1	96	354.381
1.2	0.03	63	647.471	2.4	0.1	104	349.675
1.3	0.03	67	602.957	2.6	0.1	112	327.733
1.4	0.03	71	647.733	2.8	0.1	120	328.275
1.5	0.03	75	630.793	3	0.1	128	311.504
1.6	0.03	79	622.897	3.2	0.1	136	308.256
1.7	0.03	83	650.765	3.4	0.1	144	307.962
1.8	0.03	87	621.805	3.6	0.1	152	310.185
1.9	0.03	91	659.499	3.8	0.1	160	296.411
2	0.03	95	606.638	4	0.1	168	315.345
2.1	0.03	99	659.952	4.2	-0.1	176	312.093
2.2	0.03	103	606.25	4.4	-0.1	184	315.899
2.3	0.03	107	658.426	4.6	-0.1	192	310.567
2.4	0.03	111	621.36	4.8	-0.1	200	312.098
2.5	0.03	115	644.198	5	-0.1	208	311.205
2.6	0.03	119	628.243	5.2	-0.1	216	300.701
2.7	0.03	123	626.219	5.4	-0.1	224	310.175
2.8	0.03	127	641.071	5.6	-0.1	232	313.322
2.9	0.03	140	163.158	5.8	-0.1	240	283.269
3	0.03	144	229.859	6	-0.1	248	307.962
3.1	0.03	148	357.1	6.2	-0.1	256	310.449
3.2	-0.03	152	489.783	6.4	-0.1	264	306.579
3.3	-0.03	156	449.034	6.6	-0.1	272	305.171
3.4	-0.03	160	476.053	6.8	-0.1	280	312.996
3.5	-0.03	164	464.871	7	-0.1	298	228.227
3.6	-0.03	168	466.023	7.2	-0.1	306	243.415
3.7	-0.03	172	481.911	7.4	-0.1	314	249.59
3.8	-0.03	176	455.328	7.6	-0.1	322	246.499
3.9	-0.03	180	490.986	7.8	-0.1	330	247.184
4	-0.03	184	439.078	8	0.1	338	249.114
4.1	-0.03	188	489.601	8.2	0.1	346	233.962
4.2	-0.03	192	446.614	8.4	0.1	354	246.214
4.3	-0.03	196	491.783	8.6	0.1	362	243.717
4.4	-0.03	200	464.871	8.8	0.1	370	253.502
4.5	-0.03			9	0.1	378	247.94
4.6	-0.03			9.2	0.1	386	249.44
4.7	-0.03			9.4	0.1	394	245.406
4.8	-0.03			9.6	0.1	402	247.07
4.9	-0.03			9.8	0.1
5	-0.03			10	0.1
5.1	0.03			10.2	0.1
5.2	0.03			10.4	0.1
5.3	0.03			10.6	0.1
5.4	0.03			10.8	0.1
5.5	0.03			11	0.1
5.6	0.03			11.2	0.1
5.7	0.03			11.4	0.1
5.8	0.03			11.6	0.1
5.9	0.03			11.8	0.1
6	0.03			12	0.1
6.1	0.03			12.2	-0.1
6.2	0.03			12.4	-0.1
6.3	0.03			12.6	-0.1
6.4	0.03			12.8	-0.1
6.5	0.03			13	-0.1
6.6	0.03			13.2	-0.1
6.7	0.03			13.4	-0.1
6.8	0.03			13.6	-0.1
6.9	0.03			13.8	-0.1
7	0.03			14	-0.1
7.1	0.03			14.2	-0.1
7.2	-0.03			14.4	-0.1
7.3	-0.03			14.6	-0.1
7.4	-0.03			14.8	-0.1
7.5	-0.03			15	-0.1
7.6	-0.03			15.2	-0.1
7.7	-0.03			15.4	-0.1
7.8	-0.03			15.6	-0.1
7.9	-0.03			15.8	-0.1
8	-0.03			16	0.1
8.1	-0.03			16.2	0.1
8.2	-0.03			16.4	0.1
8.3	-0.03			16.6	0.1
8.4	-0.03			16.8	0.1
8.5	-0.03			17	0.1
8.6	-0.03			17.2	0.1
8.7	-0.03			17.4	0.1
8.8	-0.03			17.6	0.1
8.9	-0.03			17.8	0.1
9	-0.03			18	0.1
9.1	0.03			18.2	0.1
9.2	0.03			18.4	0.1
9.3	0.03			18.6	0.1
9.4	0.03			18.8	0.1
9.5	0.03			19	0.1
9.6	0.03			19.2	0.1
9.7	0.03			19.4	0.1
9.8	0.03			19.6	0.1
9.9	0.03			19.8	0.1
10	0.03			20	0.1
10.1	0.03			20.2	-0.1
10.2	0.03			20.4	-0.1
10.3	0.03			20.6	-0.1
10.4	0.03			20.8	-0.1
10.5	0.03			21	-0.1
10.6	0.03			21.2	-0.1
10.7	0.03			21.4	-0.1
10.8	0.03			21.6	-0.1
10.9	0.03			21.8	-0.1
11	0.03			22	-0.1
11.1	0.03			22.2	-0.1
11.2	-0.03			22.4	-0.1
11.3	-0.03			22.6	-0.1
11.4	-0.03			22.8	-0.1
11.5	-0.03			23	-0.1
11.6	-0.03			23.2	-0.1
11.7	-0.03			23.4	-0.1
11.8	-0.03			23.6	-0.1
11.9	-0.03			23.8	-0.1
12	-0.03			24	0.1
12.1	-0.03			24.2	0.1
12.2	-0.03			24.4	0.1
12.3	-0.03			24.6	0.1
12.4	-0.03			24.8	0.1
12.5	-0.03			25	0.1
12.6	-0.03			25.2	0.1
12.7	-0.03			25.4	0.1
12.8	-0.03			25.6	0.1
12.9	-0.03			25.8	0.1
13	-0.03			26	0.1
13.1	0.03			26.2	0.1
13.2	0.03			26.4	0.1
13.3	0.03			26.6	0.1
13.4	0.03			26.8	0.1
13.5	0.03			27	0.1
13.6	0.03			27.2	0.1
13.7	0.03			27.4	0.1
13.8	0.03			27.6	0.1
13.9	0.03			27.8	0.1
14	0.03			28	0.1
14.1	0.03			28.2	-0.1
14.2	0.03			28.4	-0.1
14.3	0.03			28.6	-0.1
14.4	0.03			28.8	-0.1
14.5	0.03			29	-0.1
14.6	0.03			29.2	-0.1
14.7	0.03			29.4	-0.1
14.8	0.03			29.6	-0.1
14.9	0.03			29.8	-0.1
15	0.03			30	-0.1
15.1	0.03			30.2	-0.1
15.2	-0.03			30.4	-0.1
15.3	-0.03			30.6	-0.1
15.4	-0.03			30.8	-0.1
15.5	-0.03			31	-0.1
15.6	-0.03			31.2	-0.1
15.7	-0.03			31.4	-0.1
15.8	-0.03			31.6	-0.1
15.9	-0.03			31.8	-0.1
16	-0.03			32	0.1
16.1	-0.03			32.2	0.1
16.2	-0.03			32.4	0.1
16.3	-0.03			32.6	0.1
16.4	-0.03			32.8	0.1
16.5	-0.03			33	0.1
16.6	-0.03			33.2	0.1
16.7	-0.03			33.4	0.1
16.8	-0.03			33.6	0.1
16.9	-0.03			33.8	0.1
17	-0.03			34	0.1
17.1	0.03			34.2	0.1
17.2	0.03			34.4	0.1
17.3	0.03			34.6	0.1
17.4	0.03			34.8	0.1
17.5	0.03			35	0.1
17.6	0.03			35.2	0.1
17.7	0.03			35.4	0.1
17.8	0.03			35.6	0.1
17.9	0.03			35.8	0.1
18	0.03			36	0.1
18.1	0.03			36.2	-0.1
18.2	0.03			36.4	-0.1
18.3	0.03			36.6	-0.1
18.4	0.03			36.8	-0.1
18.5	0.03			37	-0.1
18.6	0.03			37.2	-0.1
18.7	0.03			37.4	-0.1
18.8	0.03			37.6	-0.1
18.9	0.03			37.8	-0.1
19	0.03			38	-0.1
19.1	0.03			38.2	-0.1
19.2	-0.03			38.4	-0.1
19.3	-0.03			38.6	-0.1
19.4	-0.03			38.8	-0.1
19.5	-0.03			39	-0.1
19.6	-0.03			39.2	-0.1
19.7	-0.03			39.4	-0.1
19.8	-0.03			39.6	-0.1
19.9	-0.03			39.8	-0.1
20	-0.03			40	0.1
20.1	-0.03			40.2	0.1
20.2	-0.03			40.4	0.1
20.3	-0.03			40.6	0.1
20.4	-0.03			40.8	0.1
20.5	-0.03			41	0.1
20.6	-0.03			41.2	0.1
20.7	-0.03			41.4	0.1
20.8	-0.03			41.6	0.1
20.9	-0.03			41.8	0.1
21	-0.03			42	0.1
21.1	0.03			42.2	0.1
21.2	0.03			42.4	0.1
21.3	0.03			42.6	0.1
21.4	0.03			42.8	0.1
21.5	0.03			43	0.1
21.6	0.03			43.2	0.1
21.7	0.03			43.4	0.1
21.8	0.03			43.6	0.1
21.9	0.03			43.8	0.1
22	0.03			44	0.1
22.1	0.03			44.2	-0.1
22.2	0.03			44.4	-0.1
22.3	0.03			44.6	-0.1
22.4	0.03			44.8	-0.1
22.5	0.03			45	-0.1
22.6	0.03			45.2	-0.1
22.7	0.03			45.4	-0.1
22.8	0.03			45.6	-0.1
22.9	0.03			45.8	-0.1
23	0.03			46	-0.1
23.1	0.03			46.2	-0.1
23.2	-0.03			46.4	-0.1
23.3	-0.03			46.6	-0.1
23.4	-0.03			46.8	-0.1
23.5	-0.03			47	-0.1
23.6	-0.03			47.2	-0.1
23.7	-0.03			47.4	-0.1
23.8	-0.03			47.6	-0.1
23.9	-0.03			47.8	-0.1
24	-0.03			48	0.1
24.1	-0.03			48.2	0.1
24.2	-0.03			48.4	0.1
24.3	-0.03			48.6	0.1
24.4	-0.03			48.8	0.1
24.5	-0.03			49	0.1
24.6	-0.03			49.2	0.1
24.7	-0.03			49.4	0.1
24.8	-0.03			49.6	0.1
24.9	-0.03			49.8	0.1
25	-0.03			50	0.1
25.1	1			50.2	0.1
25.2	1			50.4	0.1
25.3	1			50.6	0.1
25.4	1			50.8	0.1
25.5	1			51	0.1
25.6	1			51.2	0.1
25.7	1			51.4	0.1
25.8	1			51.6	0.1
25.9	1			51.8	0.1
26	1			52	0.1
26.1	1			52.2	-0.1
26.2	1			52.4	-0.1
26.3	1			52.6	-0.1
26.4	1			52.8	-0.1
26.5	1			53	-0.1
26.6	1			53.2	-0.1
26.7	1			53.4	-0.1
26.8	1			53.6	-0.1
26.9	1			53.8	-0.1
27	1			54	-0.1
27.1	1			54.2	-0.1
27.2	1			54.4	-0.1
27.3	1			54.6	-0.1
27.4	1			54.8	-0.1
27.5	1			55	-0.1
27.6	1			55.2	-0.1
27.7	1			55.4	-0.1
27.8	1			55.6	-0.1
27.9	1			55.8	-0.1
28	1			56	0.1
28.1	1			56.2	0.1
28.2	1			56.4	0.1
28.3	1			56.6	0.1
28.4	1			56.8	0.1
28.5	1			57	0.1
28.6	1			57.2	0.1
28.7	1			57.4	0.1
28.8	1			57.6	0.1
28.9	1			57.8	0.1
29	1			58	0.1
29.1	1			58.2	0.1
29.2	1			58.4	0.1
29.3	1			58.6	0.1
29.4	1			58.8	0.1
29.5	1			59	0.1
29.6	1			59.2	0.1
29.7	1			59.4	0.1
29.8	1			59.6	0.1
29.9	1			59.8	0.1
30	1			60	0.1
30.1	0.03			60.2	-0.1
30.2	0.03			60.4	-0.1
30.3	0.03			60.6	-0.1
30.4	0.03			60.8	-0.1
30.5	0.03			61	-0.1
30.6	0.03			61.2	-0.1
30.7	0.03			61.4	-0.1
30.8	0.03			61.6	-0.1
30.9	0.03			61.8	-0.1
31	0.03			62	-0.1
31.1	0.03			62.2	-0.1
31.2	0.03			62.4	-0.1
31.3	0.03			62.6	-0.1
31.4	0.03			62.8	-0.1
31.5	0.03			63	-0.1
31.6	0.03			63.2	-0.1
31.7	0.03			63.4	-0.1
31.8	0.03			63.6	-0.1
31.9	0.03			63.8	-0.1
32	0.03			64	0.1
32.1	0.03			64.2	0.1
32.2	-0.03			64.4	0.1
32.3	-0.03			64.6	0.1
32.4	-0.03			64.8	0.1
32.5	-0.03			65	0.1
32.6	-0.03			65.2	0.1
32.7	-0.03			65.4	0.1
32.8	-0.03			65.6	0.1
32.9	-0.03			65.8	0.1
33	-0.03			66	0.1
33.1	-0.03			66.2	0.1
33.2	-0.03			66.4	0.1
33.3	-0.03			66.6	0.1
33.4	-0.03			66.8	0.1
33.5	-0.03			67	0.1
33.6	-0.03			67.2	0.1
33.7	-0.03			67.4	0.1
33.8	-0.03			67.6	0.1
33.9	-0.03			67.8	0.1
34	-0.03			68	0.1
34.1	0.03			68.2	-0.1
34.2	0.03			68.4	-0.1
34.3	0.03			68.6	-0.1
34.4	0.03			68.8	-0.1
34.5	0.03			69	-0.1
34.6	0.03			69.2	-0.1
34.7	0.03			69.4	-0.1
34.8	0.03			69.6	-0.1
34.9	0.03			69.8	-0.1
35	0.03			70	-0.1
35.1	0.03			70.2	-0.1
35.2	0.03			70.4	-0.1
35.3	0.03			70.6	-0.1
35.4	0.03			70.8	-0.1
35.5	0.03			71	-0.1
35.6	0.03			71.2	-0.1
35.7	0.03			71.4	-0.1
35.8	0.03			71.6	-0.1
35.9	0.03			71.8	-0.1
36	0.03			72	0.1
36.1	0.03			72.2	0.1
36.2	-0.03			72.4	0.1
36.3	-0.03			72.6	0.1
36.4	-0.03			72.8	0.1
36.5	-0.03			73	0.1
36.6	-0.03			73.2	0.1
36.7	-0.03			73.4	0.1
36.8	-0.03			73.6	0.1
36.9	-0.03			73.8	0.1
37	-0.03			74	0.1
37.1	-0.03			74.2	0.1
37.2	-0.03			74.4	0.1
37.3	-0.03			74.6	0.1
37.4	-0.03			74.8	0.1
37.5	-0.03			75	0.1
37.6	-0.03			75.2	0.1
37.7	-0.03			75.4	0.1
37.8	-0.03			75.6	0.1
37.9	-0.03			75.8	0.1
38	-0.03			76	0.1
38.1	0.03			76.2	-0.1
38.2	0.03			76.4	-0.1
38.3	0.03			76.6	-0.1
38.4	0.03			76.8	-0.1
38.5	0.03			77	-0.1
38.6	0.03			77.2	-0.1
38.7	0.03			77.4	-0.1
38.8	0.03			77.6	-0.1
38.9	0.03			77.8	-0.1
39	0.03			78	-0.1
39.1	0.03			78.2	-0.1
39.2	0.03			78.4	-0.1
39.3	0.03			78.6	-0.1
39.4	0.03			78.8	-0.1
39.5	0.03			79	-0.1
39.6	0.03			79.2	-0.1
39.7	0.03			79.4	-0.1
39.8	0.03			79.6	-0.1
39.9	0.03			79.8	-0.1
40	0.03			80	1
40.1	0.03			80.2	1
40.2	-0.03			80.4	1
40.3	-0.03			80.6	1
40.4	-0.03			80.8	1
40.5	-0.03			81	1
40.6	-0.03			81.2	1
40.7	-0.03			81.4	1
40.8	-0.03			81.6	1
40.9	-0.03			81.8	1
41	-0.03			82	1
41.1	-0.03			82.2	1
41.2	-0.03			82.4	1
41.3	-0.03			82.6	1
41.4	-0.03			82.8	1
41.5	-0.03			83	1
41.6	-0.03			83.2	1
41.7	-0.03			83.4	1
41.8	-0.03			83.6	1
41.9	-0.03			83.8	1
42	-0.03			84	0.1
42.1	0.03			84.2	0.1
42.2	0.03			84.4	0.1
42.3	0.03			84.6	0.1
42.4	0.03			84.8	0.1
42.5	0.03			85	0.1
42.6	0.03			85.2	0.1
42.7	0.03			85.4	0.1
42.8	0.03			85.6	0.1
42.9	0.03			85.8	0.1
43	0.03			86	0.1
43.1	0.03			86.2	0.1
43.2	0.03			86.4	0.1
43.3	0.03			86.6	0.1
43.4	0.03			86.8	0.1
43.5	0.03			87	0.1
43.6	0.03			87.2	0.1
43.7	0.03			87.4	0.1
43.8	0.03			87.6	0.1
43.9	0.03			87.8	0.1
44	0.03			88	0.1
44.1	0.03			88.2	-0.1
44.2	-0.03			88.4	-0.1
44.3	-0.03			88.6	-0.1
44.4	-0.03			88.8	-0.1
44.5	-0.03			89	-0.1
44.6	-0.03			89.2	-0.1
44.7	-0.03			89.4	-0.1
44.8	-0.03			89.6	-0.1
44.9	-0.03			89.8	-0.1
45	-0.03			90	-0.1
45.1	-0.03			90.2	-0.1
45.2	-0.03			90.4	-0.1
45.3	-0.03			90.6	-0.1
45.4	-0.03			90.8	-0.1
45.5	-0.03			91	-0.1
45.6	-0.03			91.2	-0.1
45.7	-0.03			91.4	-0.1
45.8	-0.03			91.6	-0.1
45.9	-0.03			91.8	-0.1
46	-0.03			92	0.1
46.1	0.03			92.2	0.1
46.2	0.03			92.4	0.1
46.3	0.03			92.6	0.1
46.4	0.03			92.8	0.1
46.5	0.03			93	0.1
46.6	0.03			93.2	0.1
46.7	0.03			93.4	0.1
46.8	0.03			93.6	0.1
46.9	0.03			93.8	0.1
47	0.03			94	0.1
47.1	0.03			94.2	0.1
47.2	0.03			94.4	0.1
47.3	0.03			94.6	0.1
47.4	0.03			94.8	0.1
47.5	0.03			95	0.1
47.6	0.03			95.2	0.1
47.7	0.03			95.4	0.1
47.8	0.03			95.6	0.1
47.9	0.03			95.8	0.1
48	0.03			96	0.1
48.1	0.03			96.2	-0.1
48.2	-0.03			96.4	-0.1
48.3	-0.03			96.6	-0.1
48.4	-0.03			96.8	-0.1
48.5	-0.03			97	-0.1
48.6	-0.03			97.2	-0.1
48.7	-0.03			97.4	-0.1
48.8	-0.03			97.6	-0.1
48.9	-0.03			97.8	-0.1
49	-0.03			98	-0.1
49.1	-0.03			98.2	-0.1
49.2	-0.03			98.4	-0.1
49.3	-0.03			98.6	-0.1
49.4	-0.03			98.8	-0.1
49.5	-0.03			99	-0.1
49.6	-0.03			99.2	-0.1
49.7	-0.03			99.4	-0.1
49.8	-0.03			99.6	-0.1
49.9	-0.03			99.8	-0.1
50	-0.03			100	0.1
50.1	0.03			100.2	0.1
50.2	0.03			100.4	0.1
50.3	0.03			100.6	0.1
50.4	0.03			100.8	0.1
50.5	0.03			101	0.1
50.6	0.03			101.2	0.1
50.7	0.03			101.4	0.1
50.8	0.03			101.6	0.1
50.9	0.03			101.8	0.1
51	0.03			102	0.1
51.1	0.03			102.2	0.1
51.2	0.03			102.4	0.1
51.3	0.03			102.6	0.1
51.4	0.03			102.8	0.1
51.5	0.03			103	0.1
51.6	0.03			103.2	0.1
51.7	0.03			103.4	0.1
51.8	0.03			103.6	0.1
51.9	0.03			103.8	0.1
52	0.03			104	0.1
52.1	0.03			104.2	-0.1
52.2	-0.03			104.4	-0.1
52.3	-0.03			104.6	-0.1
52.4	-0.03			104.8	-0.1
52.5	-0.03			105	-0.1
52.6	-0.03			105.2	-0.1
52.7	-0.03			105.4	-0.1
52.8	-0.03			105.6	-0.1
52.9	-0.03			105.8	-0.1
53	-0.03			106	-0.1
53.1	-0.03			106.2	-0.1
53.2	-0.03			106.4	-0.1
53.3	-0.03			106.6	-0.1
53.4	-0.03			106.8	-0.1
53.5	-0.03			107	-0.1
53.6	-0.03			107.2	-0.1
53.7	-0.03			107.4	-0.1
53.8	-0.03			107.6	-0.1
53.9	-0.03			107.8	-0.1
54	-0.03			108	0.1
54.1	0.03			108.2	0.1
54.2	0.03			108.4	0.1
54.3	0.03			108.6	0.1
54.4	0.03			108.8	0.1
54.5	0.03			109	0.1
54.6	0.03			109.2	0.1
54.7	0.03			109.4	0.1
54.8	0.03			109.6	0.1
54.9	0.03			109.8	0.1
55	0.03			110	0.1
55.1	0.03			110.2	0.1
55.2	0.03			110.4	0.1
55.3	0.03			110.6	0.1
55.4	0.03			110.8	0.1
55.5	0.03			111	0.1
55.6	0.03			111.2	0.1
55.7	0.03			111.4	0.1
55.8	0.03			111.6	0.1
55.9	0.03			111.8	0.1
56	0.03			112	0.1
56.1	0.03			112.2	-0.1
56.2	-0.03			112.4	-0.1
56.3	-0.03			112.6	-0.1
56.4	-0.03			112.8	-0.1
56.5	-0.03			113	-0.1
56.6	-0.03			113.2	-0.1
56.7	-0.03			113.4	-0.1
56.8	-0.03			113.6	-0.1
56.9	-0.03			113.8	-0.1
57	-0.03			114	-0.1
57.1	-0.03			114.2	-0.1
57.2	-0.03			114.4	-0.1
57.3	-0.03			114.6	-0.1
57.4	-0.03			114.8	-0.1
57.5	-0.03			115	-0.1
57.6	-0.03			115.2	-0.1
57.7	-0.03			115.4	-0.1
57.8	-0.03			115.6	-0.1
57.9	-0.03			115.8	-0.1
58	-0.03			116	0.1
58.1	0.03			116.2	0.1
58.2	0.03			116.4	0.1
58.3	0.03			116.6	0.1
58.4	0.03			116.8	0.1
58.5	0.03			117	0.1
58.6	0.03			117.2	0.1
58.7	0.03			117.4	0.1
58.8	0.03			117.6	0.1
58.9	0.03			117.8	0.1
59	0.03			118	0.1
59.1	0.03			118.2	0.1
59.2	0.03			118.4	0.1
59.3	0.03			118.6	0.1
59.4	0.03			118.8	0.1
59.5	0.03			119	0.1
59.6	0.03			119.2	0.1
59.7	0.03			119.4	0.1
59.8	0.03			119.6	0.1
59.9	0.03			119.8	0.1
60	0.03			120	0.1
60.1	0.03			120.2	-0.1
60.2	-0.03			120.4	-0.1
60.3	-0.03			120.6	-0.1
60.4	-0.03			120.8	-0.1
60.5	-0.03			121	-0.1
60.6	-0.03			121.2	-0.1
60.7	-0.03			121.4	-0.1
60.8	-0.03			121.6	-0.1
60.9	-0.03			121.8	-0.1
61	-0.03			122	-0.1
61.1	-0.03			122.2	-0.1
61.2	-0.03			122.4	-0.1
61.3	-0.03			122.6	-0.1
61.4	-0.03			122.8	-0.1
61.5	-0.03			123	-0.1
61.6	-0.03			123.2	-0.1
61.7	-0.03			123.4	-0.1
61.8	-0.03			123.6	-0.1
61.9	-0.03			123.8	-0.1
62	-0.03			124	0.1
62.1	0.03			124.2	0.1
62.2	0.03			124.4	0.1
62.3	0.03			124.6	0.1
62.4	0.03			124.8	0.1
62.5	0.03			125	0.1
62.6	0.03			125.2	0.1
62.7	0.03			125.4	0.1
62.8	0.03			125.6	0.1
62.9	0.03			125.8	0.1
63	0.03			126	0.1
63.1	0.03			126.2	0.1
63.2	0.03			126.4	0.1
63.3	0.03			126.6	0.1
63.4	0.03			126.8	0.1
63.5	0.03			127	0.1
63.6	0.03			127.2	0.1
63.7	0.03			127.4	0.1
63.8	0.03			127.6	0.1
63.9	0.03			127.8	0.1
64	0.03			128	0.1
64.1	0.03			128.2	-0.1
64.2	-0.03			128.4	-0.1
64.3	-0.03			128.6	-0.1
64.4	-0.03			128.8	-0.1
64.5	-0.03			129	-0.1
64.6	-0.03			129.2	-0.1
64.7	-0.03			129.4	-0.1
64.8	-0.03			129.6	-0.1
64.9	-0.03			129.8	-0.1
65	-0.03			130	-0.1
65.1	-0.03			130.2	-0.1
65.2	-0.03			130.4	-0.1
65.3	-0.03			130.6	-0.1
65.4	-0.03			130.8	-0.1
65.5	-0.03			131	-0.1
65.6	-0.03			131.2	-0.1
65.7	-0.03			131.4	-0.1
65.8	-0.03			131.6	-0.1
65.9	-0.03			131.8	-0.1
66	-0.03			132	0.1
66.1	0.03			132.2	0.1
66.2	0.03			132.4	0.1
66.3	0.03			132.6	0.1
66.4	0.03			132.8	0.1
66.5	0.03			133	0.1
66.6	0.03			133.2	0.1
66.7	0.03			133.4	0.1
66.8	0.03			133.6	0.1
66.9	0.03			133.8	0.1
67	0.03			134	0.1
67.1	0.03			134.2	0.1
67.2	0.03			134.4	0.1
67.3	0.03			134.6	0.1
67.4	0.03			134.8	0.1
67.5	0.03			135	0.1
67.6	0.03			135.2	0.1
67.7	0.03			135.4	0.1
67.8	0.03			135.6	0.1
67.9	0.03			135.8	0.1
68	0.03			136	0.1
68.1	0.03			136.2	-0.1
68.2	-0.03			136.4	-0.1
68.3	-0.03			136.6	-0.1
68.4	-0.03			136.8	-0.1
68.5	-0.03			137	-0.1
68.6	-0.03			137.2	-0.1
68.7	-0.03			137.4	-0.1
68.8	-0.03			137.6	-0.1
68.9	-0.03			137.8	-0.1
69	-0.03			138	-0.1
69.1	-0.03			138.2	-0.1
69.2	-0.03			138.4	-0.1
69.3	-0.03			138.6	-0.1
69.4	-0.03			138.8	-0.1
69.5	-0.03			139	-0.1
69.6	-0.03			139.2	-0.1
69.7	-0.03			139.4	-0.1
69.8	-0.03			139.6	-0.1
69.9	-0.03			139.8	-0.1
70	-0.03			140	0.1
70.1	0.03			140.2	0.1
70.2	0.03			140.4	0.1
70.3	0.03			140.6	0.1
70.4	0.03			140.8	0.1
70.5	0.03			141	0.1
70.6	0.03			141.2	0.1
70.7	0.03			141.4	0.1
70.8	0.03			141.6	0.1
70.9	0.03			141.8	0.1
71	0.03			142	0.1
71.1	0.03			142.2	0.1
71.2	0.03			142.4	0.1
71.3	0.03			142.6	0.1
71.4	0.03			142.8	0.1
71.5	0.03			143	0.1
71.6	0.03			143.2	0.1
71.7	0.03			143.4	0.1
71.8	0.03			143.6	0.1
71.9	0.03			143.8	0.1
72	0.03			144	0.1
72.1	0.03			144.2	-0.1
72.2	-0.03			144.4	-0.1
72.3	-0.03			144.6	-0.1
72.4	-0.03			144.8	-0.1
72.5	-0.03			145	-0.1
72.6	-0.03			145.2	-0.1
72.7	-0.03			145.4	-0.1
72.8	-0.03			145.6	-0.1
72.9	-0.03			145.8	-0.1
73	-0.03			146	-0.1
73.1	-0.03			146.2	-0.1
73.2	-0.03			146.4	-0.1
73.3	-0.03			146.6	-0.1
73.4	-0.03			146.8	-0.1
73.5	-0.03			147	-0.1
73.6	-0.03			147.2	-0.1
73.7	-0.03			147.4	-0.1
73.8	-0.03			147.6	-0.1
73.9	-0.03			147.8	-0.1
74	-0.03			148	0.1
74.1	0.03			148.2	0.1
74.2	0.03			148.4	0.1
74.3	0.03			148.6	0.1
74.4	0.03			148.8	0.1
74.5	0.03			149	0.1
74.6	0.03			149.2	0.1
74.7	0.03			149.4	0.1
74.8	0.03			149.6	0.1
74.9	0.03			149.8	0.1
75	0.03			150	0.1
75.1	0.03			150.2	0.1
75.2	0.03			150.4	0.1
75.3	0.03			150.6	0.1
75.4	0.03			150.8	0.1
75.5	0.03			151	0.1
75.6	0.03			151.2	0.1
75.7	0.03			151.4	0.1
75.8	0.03			151.6	0.1
75.9	0.03			151.8	0.1
76	0.03			152	0.1
76.1	0.03			152.2	-0.1
76.2	-0.03			152.4	-0.1
76.3	-0.03			152.6	-0.1
76.4	-0.03			152.8	-0.1
76.5	-0.03			153	-0.1
76.6	-0.03			153.2	-0.1
76.7	-0.03			153.4	-0.1
76.8	-0.03			153.6	-0.1
76.9	-0.03			153.8	-0.1
77	-0.03			154	-0.1
77.1	-0.03			154.2	-0.1
77.2	-0.03			154.4	-0.1
77.3	-0.03			154.6	-0.1
77.4	-0.03			154.8	-0.1
77.5	-0.03			155	-0.1
77.6	-0.03			155.2	-0.1
77.7	-0.03			155.4	-0.1
77.8	-0.03			155.6	-0.1
77.9	-0.03			155.8	-0.1
78	-0.03			156	0.1
78.1	0.03			156.2	0.1
78.2	0.03			156.4	0.1
78.3	0.03			156.6	0.1
78.4	0.03			156.8	0.1
78.5	0.03			157	0.1
78.6	0.03			157.2	0.1
78.7	0.03			157.4	0.1
78.8	0.03			157.6	0.1
78.9	0.03			157.8	0.1
79	0.03			158	0.1
79.1	0.03			158.2	0.1
79.2	0.03			158.4	0.1
79.3	0.03			158.6	0.1
79.4	0.03			158.8	0.1
79.5	0.03			159	0.1
79.6	0.03			159.2	0.1
79.7	0.03			159.4	0.1
79.8	0.03			159.6	0.1
79.9	0.03			159.8	0.1
80	0.03			160	0.1
80.1	0.03			160.2	-0.1
80.2	-0.03			160.4	-0.1
80.3	-0.03			160.6	-0.1
80.4	-0.03			160.8	-0.1
80.5	-0.03			161	-0.1
80.6	-0.03			161.2	-0.1
80.7	-0.03			161.4	-0.1
80.8	-0.03			161.6	-0.1
80.9	-0.03			161.8	-0.1
81	-0.03			162	-0.1
81.1	-0.03			162.2	-0.1
81.2	-0.03			162.4	-0.1
81.3	-0.03			162.6	-0.1
81.4	-0.03			162.8	-0.1
81.5	-0.03			163	-0.1
81.6	-0.03			163.2	-0.1
81.7	-0.03			163.4	-0.1
81.8	-0.03			163.6	-0.1
81.9	-0.03			163.8	-0.1
82	-0.03			164	0.1
82.1	0.03			164.2	0.1
82.2	0.03			164.4	0.1
82.3	0.03			164.6	0.1
82.4	0.03			164.8	0.1
82.5	0.03			165	0.1
82.6	0.03			165.2	0.1
82.7	0.03			165.4	0.1
82.8	0.03			165.6	0.1
82.9	0.03			165.8	0.1
83	0.03			166	0.1
83.1	0.03			166.2	0.1
83.2	0.03			166.4	0.1
83.3	0.03			166.6	0.1
83.4	0.03			166.8	0.1
83.5	0.03			167	0.1
83.6	0.03			167.2	0.1
83.7	0.03			167.4	0.1
83.8	0.03			167.6	0.1
83.9	0.03			167.8	0.1
84	0.03			168	0.1
84.1	0.03			168.2	-0.1
84.2	-0.03			168.4	-0.1
84.3	-0.03			168.6	-0.1
84.4	-0.03			168.8	-0.1
84.5	-0.03			169	-0.1
84.6	-0.03			169.2	-0.1
84.7	-0.03			169.4	-0.1
84.8	-0.03			169.6	-0.1
84.9	-0.03			169.8	-0.1
85	-0.03			170	-0.1
85.1	-0.03			170.2	-0.1
85.2	-0.03			170.4	-0.1
85.3	-0.03			170.6	-0.1
85.4	-0.03			170.8	-0.1
85.5	-0.03			171	-0.1
85.6	-0.03			171.2	-0.1
85.7	-0.03			171.4	-0.1
85.8	-0.03			171.6	-0.1
85.9	-0.03			171.8	-0.1
86	-0.03			172	0.1
86.1	0.03			172.2	0.1
86.2	0.03			172.4	0.1
86.3	0.03			172.6	0.1
86.4	0.03			172.8	0.1
86.5	0.03			173	0.1
86.6	0.03			173.2	0.1
86.7	0.03			173.4	0.1
86.8	0.03			173.6	0.1
86.9	0.03			173.8	0.1
87	0.03			174	0.1
87.1	0.03			174.2	0.1
87.2	0.03			174.4	0.1
87.3	0.03			174.6	0.1
87.4	0.03			174.8	0.1
87.5	0.03			175	0.1
87.6	0.03			175.2	0.1
87.7	0.03			175.4	0.1
87.8	0.03			175.6	0.1
87.9	0.03			175.8	0.1
88	0.03			176	0.1
88.1	0.03			176.2	-0.1
88.2	-0.03			176.4	-0.1
88.3	-0.03			176.6	-0.1
88.4	-0.03			176.8	-0.1
88.5	-0.03			177	-0.1
88.6	-0.03			177.2	-0.1
88.7	-0.03			177.4	-0.1
88.8	-0.03			177.6	-0.1
88.9	-0.03			177.8	-0.1
89	-0.03			178	-0.1
89.1	-0.03			178.2	-0.1
89.2	-0.03			178.4	-0.1
89.3	-0.03			178.6	-0.1
89.4	-0.03			178.8	-0.1
89.5	-0.03			179	-0.1
89.6	-0.03			179.2	-0.1
89.7	-0.03			179.4	-0.1
89.8	-0.03			179.6	-0.1
89.9	-0.03			179.8	-0.1
90	-0.03			180	0.1
90.1	0.03			180.2	0.1
90.2	0.03			180.4	0.1
90.3	0.03			180.6	0.1
90.4	0.03			180.8	0.1
90.5	0.03			181	0.1
90.6	0.03			181.2	0.1
90.7	0.03			181.4	0.1
90.8	0.03			181.6	0.1
90.9	0.03			181.8	0.1
91	0.03			182	0.1
91.1	0.03			182.2	0.1
91.2	0.03			182.4	0.1
91.3	0.03			182.6	0.1
91.4	0.03			182.8	0.1
91.5	0.03			183	0.1
91.6	0.03			183.2	0.1
91.7	0.03			183.4	0.1
91.8	0.03			183.6	0.1
91.9	0.03			183.8	0.1
92	0.03			184	0.1
92.1	0.03			184.2	-0.1
92.2	-0.03			184.4	-0.1
92.3	-0.03			184.6	-0.1
92.4	-0.03			184.8	-0.1
92.5	-0.03			185	-0.1
92.6	-0.03			185.2	-0.1
92.7	-0.03			185.4	-0.1
92.8	-0.03			185.6	-0.1
92.9	-0.03			185.8	-0.1
93	-0.03			186	-0.1
93.1	-0.03			186.2	-0.1
93.2	-0.03			186.4	-0.1
93.3	-0.03			186.6	-0.1
93.4	-0.03			186.8	-0.1
93.5	-0.03			187	-0.1
93.6	-0.03			187.2	-0.1
93.7	-0.03			187.4	-0.1
93.8	-0.03			187.6	-0.1
93.9	-0.03			187.8	-0.1
94	-0.03			188	0.1
94.1	0.03			188.2	0.1
94.2	0.03			188.4	0.1
94.3	0.03			188.6	0.1
94.4	0.03			188.8	0.1
94.5	0.03			189	0.1
94.6	0.03			189.2	0.1
94.7	0.03			189.4	0.1
94.8	0.03			189.6	0.1
94.9	0.03			189.8	0.1
95	0.03			190	0.1
95.1	0.03			190.2	0.1
95.2	0.03			190.4	0.1
95.3	0.03			190.6	0.1
95.4	0.03			190.8	0.1
95.5	0.03			191	0.1
95.6	0.03			191.2	0.1
95.7	0.03			191.4	0.1
95.8	0.03			191.6	0.1
95.9	0.03			191.8	0.1
96	0.03			192	0.1
96.1	0.03			192.2	-0.1
96.2	-0.03			192.4	-0.1
96.3	-0.03			192.6	-0.1
96.4	-0.03			192.8	-0.1
96.5	-0.03			193	-0.1
96.6	-0.03			193.2	-0.1
96.7	-0.03			193.4	-0.1
96.8	-0.03			193.6	-0.1
96.9	-0.03			193.8	-0.1
97	-0.03			194	-0.1
97.1	-0.03			194.2	-0.1
97.2	-0.03			194.4	-0.1
97.3	-0.03			194.6	-0.1
97.4	-0.03			194.8	-0.1
97.5	-0.03			195	-0.1
97.6	-0.03			195.2	-0.1
97.7	-0.03			195.4	-0.1
97.8	-0.03			195.6	-0.1
97.9	-0.03			195.8	-0.1
98	-0.03			196	0.1
98.1	0.03			196.2	0.1
98.2	0.03			196.4	0.1
98.3	0.03			196.6	0.1
98.4	0.03			196.8	0.1
98.5	0.03			197	0.1
98.6	0.03			197.2	0.1
98.7	0.03			197.4	0.1
98.8	0.03			197.6	0.1
98.9	0.03			197.8	0.1
99	0.03			198	0.1
99.1	0.03			198.2	0.1
99.2	0.03			198.4	0.1
99.3	0.03			198.6	0.1
99.4	0.03			198.8	0.1
99.5	0.03			199	0.1
99.6	0.03			199.2	0.1
99.7	0.03			199.4	0.1
99.8	0.03			199.6	0.1
99.9	0.03			199.8	0.1
100	0.03			200	0.1
100.1	0.03			200.2	-0.1
100.2	-0.03			200.4	-0.1
100.3	-0.03			200.6	-0.1
100.4	-0.03			200.8	-0.1
100.5	-0.03			201	-0.1
100.6	-0.03			201.2	-0.1
100.7	-0.03			201.4	-0.1
100.8	-0.03			201.6	-0.1
100.9	-0.03			201.8	-0.1
101	-0.03			202	-0.1
101.1	-0.03			202.2	-0.1
101.2	-0.03			202.4	-0.1
101.3	-0.03			202.6	-0.1
101.4	-0.03			202.8	-0.1
101.5	-0.03			203	-0.1
101.6	-0.03			203.2	-0.1
101.7	-0.03			203.4	-0.1
101.8	-0.03			203.6	-0.1
101.9	-0.03			203.8	-0.1
102	-0.03			204	0.1
102.1	0.03			204.2	0.1
102.2	0.03			204.4	0.1
102.3	0.03			204.6	0.1
102.4	0.03			204.8	0.1
102.5	0.03			205	0.1
102.6	0.03			205.2	0.1
102.7	0.03			205.4	0.1
102.8	0.03			205.6	0.1
102.9	0.03			205.8	0.1
103	0.03			206	0.1
103.1	0.03			206.2	0.1
103.2	0.03			206.4	0.1
103.3	0.03			206.6	0.1
103.4	0.03			206.8	0.1
103.5	0.03			207	0.1
103.6	0.03			207.2	0.1
103.7	0.03			207.4	0.1
103.8	0.03			207.6	0.1
103.9	0.03			207.8	0.1
104	0.03			208	0.1
104.1	0.03			208.2	-0.1
104.2	-0.03			208.4	-0.1
104.3	-0.03			208.6	-0.1
104.4	-0.03			208.8	-0.1
104.5	-0.03			209	-0.1
104.6	-0.03			209.2	-0.1
104.7	-0.03			209.4	-0.1
104.8	-0.03			209.6	-0.1
104.9	-0.03			209.8	-0.1
105	-0.03			210	-0.1
105.1	-0.03			210.2	-0.1
105.2	-0.03			210.4	-0.1
105.3	-0.03			210.6	-0.1
105.4	-0.03			210.8	-0.1
105.5	-0.03			211	-0.1
105.6	-0.03			211.2	-0.1
105.7	-0.03			211.4	-0.1
105.8	-0.03			211.6	-0.1
105.9	-0.03			211.8	-0.1
106	-0.03			212	0.1
106.1	0.03			212.2	0.1
106.2	0.03			212.4	0.1
106.3	0.03			212.6	0.1
106.4	0.03			212.8	0.1
106.5	0.03			213	0.1
106.6	0.03			213.2	0.1
106.7	0.03			213.4	0.1
106.8	0.03			213.6	0.1
106.9	0.03			213.8	0.1
107	0.03			214	0.1
107.1	0.03			214.2	0.1
107.2	0.03			214.4	0.1
107.3	0.03			214.6	0.1
107.4	0.03			214.8	0.1
107.5	0.03			215	0.1
107.6	0.03			215.2	0.1
107.7	0.03			215.4	0.1
107.8	0.03			215.6	0.1
107.9	0.03			215.8	0.1
108	0.03			216	0.1
108.1	0.03			216.2	-0.1
108.2	-0.03			216.4	-0.1
108.3	-0.03			216.6	-0.1
108.4	-0.03			216.8	-0.1
108.5	-0.03			217	-0.1
108.6	-0.03			217.2	-0.1
108.7	-0.03			217.4	-0.1
108.8	-0.03			217.6	-0.1
108.9	-0.03			217.8	-0.1
109	-0.03			218	-0.1
109.1	-0.03			218.2	-0.1
109.2	-0.03			218.4	-0.1
109.3	-0.03			218.6	-0.1
109.4	-0.03			218.8	-0.1
109.5	-0.03			219	-0.1
109.6	-0.03			219.2	-0.1
109.7	-0.03			219.4	-0.1
109.8	-0.03			219.6	-0.1
109.9	-0.03			219.8	-0.1
110	-0.03			220	0.1
110.1	0.03			220.2	0.1
110.2	0.03			220.4	0.1
110.3	0.03			220.6	0.1
110.4	0.03			220.8	0.1
110.5	0.03			221	0.1
110.6	0.03			221.2	0.1
110.7	0.03			221.4	0.1
110.8	0.03			221.6	0.1
110.9	0.03			221.8	0.1
111	0.03			222	0.1
111.1	0.03			222.2	0.1
111.2	0.03			222.4	0.1
111.3	0.03			222.6	0.1
111.4	0.03			222.8	0.1
111.5	0.03			223	0.1
111.6	0.03			223.2	0.1
111.7	0.03			223.4	0.1
111.8	0.03			223.6	0.1
111.9	0.03			223.8	0.1
112	0.03			224	0.1
112.1	0.03			224.2	-0.1
112.2	-0.03			224.4	-0.1
112.3	-0.03			224.6	-0.1
112.4	-0.03			224.8	-0.1
112.5	-0.03			225	-0.1
112.6	-0.03			225.2	-0.1
112.7	-0.03			225.4	-0.1
112.8	-0.03			225.6	-0.1
112.9	-0.03			225.8	-0.1
113	-0.03			226	-0.1
113.1	-0.03			226.2	-0.1
113.2	-0.03			226.4	-0.1
113.3	-0.03			226.6	-0.1
113.4	-0.03			226.8	-0.1
113.5	-0.03			227	-0.1
113.6	-0.03			227.2	-0.1
113.7	-0.03			227.4	-0.1
113.8	-0.03			227.6	-0.1
113.9	-0.03			227.8	-0.1
114	-0.03			228	0.1
114.1	0.03			228.2	0.1
114.2	0.03			228.4	0.1
114.3	0.03			228.6	0.1
114.4	0.03			228.8	0.1
114.5	0.03			229	0.1
114.6	0.03			229.2	0.1
114.7	0.03			229.4	0.1
114.8	0.03			229.6	0.1
114.9	0.03			229.8	0.1
115	0.03			230	0.1
115.1	0.03			230.2	0.1
115.2	0.03			230.4	0.1
115.3	0.03			230.6	0.1
115.4	0.03			230.8	0.1
115.5	0.03			231	0.1
115.6	0.03			231.2	0.1
115.7	0.03			231.4	0.1
115.8	0.03			231.6	0.1
115.9	0.03			231.8	0.1
116	0.03			232	0.1
116.1	0.03			232.2	-0.1
116.2	-0.03			232.4	-0.1
116.3	-0.03			232.6	-0.1
116.4	-0.03			232.8	-0.1
116.5	-0.03			233	-0.1
116.6	-0.03			233.2	-0.1
116.7	-0.03			233.4	-0.1
116.8	-0.03			233.6	-0.1
116.9	-0.03			233.8	-0.1
117	-0.03			234	-0.1
117.1	-0.03			234.2	-0.1
117.2	-0.03			234.4	-0.1
117.3	-0.03			234.6	-0.1
117.4	-0.03			234.8	-0.1
117.5	-0.03			235	-0.1
117.6	-0.03			235.2	-0.1
117.7	-0.03			235.4	-0.1
117.8	-0.03			235.6	-0.1
117.9	-0.03			235.8	-0.1
118	-0.03			236	0.1
118.1	0.03			236.2	0.1
118.2	0.03			236.4	0.1
118.3	0.03			236.6	0.1
118.4	0.03			236.8	0.1
118.5	0.03			237	0.1
118.6	0.03			237.2	0.1
118.7	0.03			237.4	0.1
118.8	0.03			237.6	0.1
118.9	0.03			237.8	0.1
119	0.03			238	0.1
119.1	0.03			238.2	0.1
119.2	0.03			238.4	0.1
119.3	0.03			238.6	0.1
119.4	0.03			238.8	0.1
119.5	0.03			239	0.1
119.6	0.03			239.2	0.1
119.7	0.03			239.4	0.1
119.8	0.03			239.6	0.1
119.9	0.03			239.8	0.1
120	0.03			240	0.1
120.1	0.03			240.2	-0.1
120.2	-0.03			240.4	-0.1
120.3	-0.03			240.6	-0.1
120.4	-0.03			240.8	-0.1
120.5	-0.03			241	-0.1
120.6	-0.03			241.2	-0.1
120.7	-0.03			241.4	-0.1
120.8	-0.03			241.6	-0.1
120.9	-0.03			241.8	-0.1
121	-0.03			242	-0.1
121.1	-0.03			242.2	-0.1
121.2	-0.03			242.4	-0.1
121.3	-0.03			242.6	-0.1
121.4	-0.03			242.8	-0.1
121.5	-0.03			243	-0.1
121.6	-0.03			243.2	-0.1
121.7	-0.03			243.4	-0.1
121.8	-0.03			243.6	-0.1
121.9	-0.03			243.8	-0.1
122	-0.03			244	0.1
122.1	0.03			244.2	0.1
122.2	0.03			244.4	0.1
122.3	0.03			244.6	0.1
122.4	0.03			244.8	0.1
122.5	0.03			245	0.1
122.6	0.03			245.2	0.1
122.7	0.03			245.4	0.1
122.8	0.03			245.6	0.1
122.9	0.03			245.8	0.1
123	0.03			246	0.1
123.1	0.03			246.2	0.1
123.2	0.03			246.4	0.1
123.3	0.03			246.6	0.1
123.4	0.03			246.8	0.1
123.5	0.03			247	0.1
123.6	0.03			247.2	0.1
123.7	0.03			247.4	0.1
123.8	0.03			247.6	0.1
123.9	0.03			247.8	0.1
124	0.03			248	0.1
124.1	0.03			248.2	-0.1
124.2	-0.03			248.4	-0.1
124.3	-0.03			248.6	-0.1
124.4	-0.03			248.8	-0.1
124.5	-0.03			249	-0.1
124.6	-0.03			249.2	-0.1
124.7	-0.03			249.4	-0.1
124.8	-0.03			249.6	-0.1
124.9	-0.03			249.8	-0.1
125	-0.03			250	-0.1
125.1	-0.03			250.2	-0.1
125.2	-0.03			250.4	-0.1
125.3	-0.03			250.6	-0.1
125.4	-0.03			250.8	-0.1
125.5	-0.03			251	-0.1
125.6	-0.03			251.2	-0.1
125.7	-0.03			251.4	-0.1
125.8	-0.03			251.6	-0.1
125.9	-0.03			251.8	-0.1
126	-0.03			252	0.1
126.1	0.03			252.2	0.1
126.2	0.03			252.4	0.1
126.3	0.03			252.6	0.1
126.4	0.03			252.8	0.1
126.5	0.03			253	0.1
126.6	0.03			253.2	0.1
126.7	0.03			253.4	0.1
126.8	0.03			253.6	0.1
126.9	0.03			253.8	0.1
127	0.03			254	0.1
127.1	0.03			254.2	0.1
127.2	0.03			254.4	0.1
127.3	0.03			254.6	0.1
127.4	0.03			254.8	0.1
127.5	0.03			255	0.1
127.6	0.03			255.2	0.1
127.7	0.03			255.4	0.1
127.8	0.03			255.6	0.1
127.9	0.03			255.8	0.1
128	0.03			256	0.1
128.1	0.03			256.2	-0.1
128.2	-0.03			256.4	-0.1
128.3	-0.03			256.6	-0.1
128.4	-0.03			256.8	-0.1
128.5	-0.03			257	-0.1
128.6	-0.03			257.2	-0.1
128.7	-0.03			257.4	-0.1
128.8	-0.03			257.6	-0.1
128.9	-0.03			257.8	-0.1
129	-0.03			258	-0.1
129.1	-0.03			258.2	-0.1
129.2	-0.03			258.4	-0.1
129.3	-0.03			258.6	-0.1
129.4	-0.03			258.8	-0.1
129.5	-0.03			259	-0.1
129.6	-0.03			259.2	-0.1
129.7	-0.03			259.4	-0.1
129.8	-0.03			259.6	-0.1
129.9	-0.03			259.8	-0.1
130	-0.03			260	0.1
130.1	-1			260.2	0.1
130.2	-1			260.4	0.1
130.3	-1			260.6	0.1
130.4	-1			260.8	0.1
130.5	-1			261	0.1
130.6	-1			261.2	0.1
130.7	-1			261.4	0.1
130.8	-1			261.6	0.1
130.9	-1			261.8	0.1
131	-1			262	0.1
131.1	-1			262.2	0.1
131.2	-1			262.4	0.1
131.3	-1			262.6	0.1
131.4	-1			262.8	0.1
131.5	-1			263	0.1
131.6	-1			263.2	0.1
131.7	-1			263.4	0.1
131.8	-1			263.6	0.1
131.9	-1			263.8	0.1
132	-1			264	0.1
132.1	-1			264.2	-0.1
132.2	-1			264.4	-0.1
132.3	-1			264.6	-0.1
132.4	-1			264.8	-0.1
132.5	-1			265	-0.1
132.6	-1			265.2	-0.1
132.7	-1			265.4	-0.1
132.8	-1			265.6	-0.1
132.9	-1			265.8	-0.1
133	-1			266	-0.1
133.1	-1			266.2	-0.1
133.2	-1			266.4	-0.1
133.3	-1			266.6	-0.1
133.4	-1			266.8	-0.1
133.5	-1			267	-0.1
133.6	-1			267.2	-0.1
133.7	-1			267.4	-0.1
133.8	-1			267.6	-0.1
133.9	-1			267.8	-0.1
134	-1			268	0.1
134.1	-1			268.2	0.1
134.2	-1			268.4	0.1
134.3	-1			268.6	0.1
134.4	-1			268.8	0.1
134.5	-1			269	0.1
134.6	-1			269.2	0.1
134.7	-1			269.4	0.1
134.8	-1			269.6	0.1
134.9	-1			269.8	0.1
135	-1			270	0.1
135.1	0.03			270.2	0.1
135.2	0.03			270.4	0.1
135.3	0.03			270.6	0.1
135.4	0.03			270.8	0.1
135.5	0.03			271	0.1
135.6	0.03			271.2	0.1
135.7	0.03			271.4	0.1
135.8	0.03			271.6	0.1
135.9	0.03			271.8	0.1
136	0.03			272	0.1
136.1	0.03			272.2	-0.1
136.2	0.03			272.4	-0.1
136.3	0.03			272.6	-0.1
136.4	0.03			272.8	-0.1
136.5	0.03			273	-0.1
136.6	0.03			273.2	-0.1
136.7	0.03			273.4	-0.1
136.8	0.03			273.6	-0.1
136.9	0.03			273.8	-0.1
137	0.03			274	-0.1
137.1	0.03			274.2	-0.1
137.2	-0.03			274.4	-0.1
137.3	-0.03			274.6	-0.1
137.4	-0.03			274.8	-0.1
137.5	-0.03			275	-0.1
137.6	-0.03			275.2	-0.1
137.7	-0.03			275.4	-0.1
137.8	-0.03			275.6	-0.1
137.9	-0.03			275.8	-0.1
138	-0.03			276	0.1
138.1	-0.03			276.2	0.1
138.2	-0.03			276.4	0.1
138.3	-0.03			276.6	0.1
138.4	-0.03			276.8	0.1
138.5	-0.03			277	0.1
138.6	-0.03			277.2	0.1
138.7	-0.03			277.4	0.1
138.8	-0.03			277.6	0.1
138.9	-0.03			277.8	0.1
139	-0.03			278	0.1
139.1	0.03			278.2	0.1
139.2	0.03			278.4	0.1
139.3	0.03			278.6	0.1
139.4	0.03			278.8	0.1
139.5	0.03			279	0.1
139.6	0.03			279.2	0.1
139.7	0.03			279.4	0.1
139.8	0.03			279.6	0.1
139.9	0.03			279.8	0.1
140	0.03			280	0.1
140.1	0.03			280.2	-0.1
140.2	0.03			280.4	-0.1
140.3	0.03			280.6	-0.1
140.4	0.03			280.8	-0.1
140.5	0.03			281	-0.1
140.6	0.03			281.2	-0.1
140.7	0.03			281.4	-0.1
140.8	0.03			281.6	-0.1
140.9	0.03			281.8	-0.1
141	0.03			282	-0.1
141.1	0.03			282.2	-0.1
141.2	-0.03			282.4	-0.1
141.3	-0.03			282.6	-0.1
141.4	-0.03			282.8	-0.1
141.5	-0.03			283	-0.1
141.6	-0.03			283.2	-0.1
141.7	-0.03			283.4	-0.1
141.8	-0.03			283.6	-0.1
141.9	-0.03			283.8	-0.1
142	-0.03			284	-1
142.1	-0.03			284.2	-1
142.2	-0.03			284.4	-1
142.3	-0.03			284.6	-1
142.4	-0.03			284.8	-1
142.5	-0.03			285	-1
142.6	-0.03			285.2	-1
142.7	-0.03			285.4	-1
142.8	-0.03			285.6	-1
142.9	-0.03			285.8	-1
143	-0.03			286	-1
143.1	0.03			286.2	-1
143.2	0.03			286.4	-1
143.3	0.03			286.6	-1
143.4	0.03			286.8	-1
143.5	0.03			287	-1
143.6	0.03			287.2	-1
143.7	0.03			287.4	-1
143.8	0.03			287.6	-1
143.9	0.03			287.8	-1
144	0.03			288	0.1
144.1	0.03			288.2	0.1
144.2	0.03			288.4	0.1
144.3	0.03			288.6	0.1
144.4	0.03			288.8	0.1
144.5	0.03			289	0.1
144.6	0.03			289.2	0.1
144.7	0.03			289.4	0.1
144.8	0.03			289.6	0.1
144.9	0.03			289.8	0.1
145	0.03			290	0.1
145.1	0.03			290.2	0.1
145.2	-0.03			290.4	0.1
145.3	-0.03			290.6	0.1
145.4	-0.03			290.8	0.1
145.5	-0.03			291	0.1
145.6	-0.03			291.2	0.1
145.7	-0.03			291.4	0.1
145.8	-0.03			291.6	0.1
145.9	-0.03			291.8	0.1
146	-0.03			292	0.1
146.1	-0.03			292.2	-0.1
146.2	-0.03			292.4	-0.1
146.3	-0.03			292.6	-0.1
146.4	-0.03			292.8	-0.1
146.5	-0.03			293	-0.1
146.6	-0.03			293.2	-0.1
146.7	-0.03			293.4	-0.1
146.8	-0.03			293.6	-0.1
146.9	-0.03			293.8	-0.1
147	-0.03			294	-0.1
147.1	0.03			294.2	-0.1
147.2	0.03			294.4	-0.1
147.3	0.03			294.6	-0.1
147.4	0.03			294.8	-0.1
147.5	0.03			295	-0.1
147.6	0.03			295.2	-0.1
147.7	0.03			295.4	-0.1
147.8	0.03			295.6	-0.1
147.9	0.03			295.8	-0.1
148	0.03			296	0.1
148.1	0.03			296.2	0.1
148.2	0.03			296.4	0.1
148.3	0.03			296.6	0.1
148.4	0.03			296.8	0.1
148.5	0.03			297	0.1
148.6	0.03			297.2	0.1
148.7	0.03			297.4	0.1
148.8	0.03			297.6	0.1
148.9	0.03			297.8	0.1
149	0.03			298	0.1
149.1	0.03			298.2	0.1
149.2	-0.03			298.4	0.1
149.3	-0.03			298.6	0.1
149.4	-0.03			298.8	0.1
149.5	-0.03			299	0.1
149.6	-0.03			299.2	0.1
149.7	-0.03			299.4	0.1
149.8	-0.03			299.6	0.1
149.9	-0.03			299.8	0.1
150	-0.03			300	0.1
150.1	-0.03			300.2	-0.1
150.2	-0.03			300.4	-0.1
150.3	-0.03			300.6	-0.1
150.4	-0.03			300.8	-0.1
150.5	-0.03			301	-0.1
150.6	-0.03			301.2	-0.1
150.7	-0.03			301.4	-0.1
150.8	-0.03			301.6	-0.1
150.9	-0.03			301.8	-0.1
151	-0.03			302	-0.1
151.1	0.03			302.2	-0.1
151.2	0.03			302.4	-0.1
151.3	0.03			302.6	-0.1
151.4	0.03			302.8	-0.1
151.5	0.03			303	-0.1
151.6	0.03			303.2	-0.1
151.7	0.03			303.4	-0.1
151.8	0.03			303.6	-0.1
151.9	0.03			303.8	-0.1
152	0.03			304	0.1
152.1	0.03			304.2	0.1
152.2	0.03			304.4	0.1
152.3	0.03			304.6	0.1
152.4	0.03			304.8	0.1
152.5	0.03			305	0.1
152.6	0.03			305.2	0.1
152.7	0.03			305.4	0.1
152.8	0.03			305.6	0.1
152.9	0.03			305.8	0.1
153	0.03			306	0.1
153.1	0.03			306.2	0.1
153.2	-0.03			306.4	0.1
153.3	-0.03			306.6	0.1
153.4	-0.03			306.8	0.1
153.5	-0.03			307	0.1
153.6	-0.03			307.2	0.1
153.7	-0.03			307.4	0.1
153.8	-0.03			307.6	0.1
153.9	-0.03			307.8	0.1
154	-0.03			308	0.1
154.1	-0.03			308.2	-0.1
154.2	-0.03			308.4	-0.1
154.3	-0.03			308.6	-0.1
154.4	-0.03			308.8	-0.1
154.5	-0.03			309	-0.1
154.6	-0.03			309.2	-0.1
154.7	-0.03			309.4	-0.1
154.8	-0.03			309.6	-0.1
154.9	-0.03			309.8	-0.1
155	-0.03			310	-0.1
155.1	0.03			310.2	-0.1
155.2	0.03			310.4	-0.1
155.3	0.03			310.6	-0.1
155.4	0.03			310.8	-0.1
155.5	0.03			311	-0.1
155.6	0.03			311.2	-0.1
155.7	0.03			311.4	-0.1
155.8	0.03			311.6	-0.1
155.9	0.03			311.8	-0.1
156	0.03			312	0.1
156.1	0.03			312.2	0.1
156.2	0.03			312.4	0.1
156.3	0.03			312.6	0.1
156.4	0.03			312.8	0.1
156.5	0.03			313	0.1
156.6	0.03			313.2	0.1
156.7	0.03			313.4	0.1
156.8	0.03			313.6	0.1
156.9	0.03			313.8	0.1
157	0.03			314	0.1
157.1	0.03			314.2	0.1
157.2	-0.03			314.4	0.1
157.3	-0.03			314.6	0.1
157.4	-0.03			314.8	0.1
157.5	-0.03			315	0.1
157.6	-0.03			315.2	0.1
157.7	-0.03			315.4	0.1
157.8	-0.03			315.6	0.1
157.9	-0.03			315.8	0.1
158	-0.03			316	0.1
158.1	-0.03			316.2	-0.1
158.2	-0.03			316.4	-0.1
158.3	-0.03			316.6	-0.1
158.4	-0.03			316.8	-0.1
158.5	-0.03			317	-0.1
158.6	-0.03			317.2	-0.1
158.7	-0.03			317.4	-0.1
158.8	-0.03			317.6	-0.1
158.9	-0.03			317.8	-0.1
159	-0.03			318	-0.1
159.1	0.03			318.2	-0.1
159.2	0.03			318.4	-0.1
159.3	0.03			318.6	-0.1
159.4	0.03			318.8	-0.1
159.5	0.03			319	-0.1
159.6	0.03			319.2	-0.1
159.7	0.03			319.4	-0.1
159.8	0.03			319.6	-0.1
159.9	0.03			319.8	-0.1
160	0.03			320	0.1
160.1	0.03			320.2	0.1
160.2	0.03			320.4	0.1
160.3	0.03			320.6	0.1
160.4	0.03			320.8	0.1
160.5	0.03			321	0.1
160.6	0.03			321.2	0.1
160.7	0.03			321.4	0.1
160.8	0.03			321.6	0.1
160.9	0.03			321.8	0.1
161	0.03			322	0.1
161.1	0.03			322.2	0.1
161.2	-0.03			322.4	0.1
161.3	-0.03			322.6	0.1
161.4	-0.03			322.8	0.1
161.5	-0.03			323	0.1
161.6	-0.03			323.2	0.1
161.7	-0.03			323.4	0.1
161.8	-0.03			323.6	0.1
161.9	-0.03			323.8	0.1
162	-0.03			324	0.1
162.1	-0.03			324.2	-0.1
162.2	-0.03			324.4	-0.1
162.3	-0.03			324.6	-0.1
162.4	-0.03			324.8	-0.1
162.5	-0.03			325	-0.1
162.6	-0.03			325.2	-0.1
162.7	-0.03			325.4	-0.1
162.8	-0.03			325.6	-0.1
162.9	-0.03			325.8	-0.1
163	-0.03			326	-0.1
163.1	0.03			326.2	-0.1
163.2	0.03			326.4	-0.1
163.3	0.03			326.6	-0.1
163.4	0.03			326.8	-0.1
163.5	0.03			327	-0.1
163.6	0.03			327.2	-0.1
163.7	0.03			327.4	-0.1
163.8	0.03			327.6	-0.1
163.9	0.03			327.8	-0.1
164	0.03			328	0.1
164.1	0.03			328.2	0.1
164.2	0.03			328.4	0.1
164.3	0.03			328.6	0.1
164.4	0.03			328.8	0.1
164.5	0.03			329	0.1
164.6	0.03			329.2	0.1
164.7	0.03			329.4	0.1
164.8	0.03			329.6	0.1
164.9	0.03			329.8	0.1
165	0.03			330	0.1
165.1	0.03			330.2	0.1
165.2	-0.03			330.4	0.1
165.3	-0.03			330.6	0.1
165.4	-0.03			330.8	0.1
165.5	-0.03			331	0.1
165.6	-0.03			331.2	0.1
165.7	-0.03			331.4	0.1
165.8	-0.03			331.6	0.1
165.9	-0.03			331.8	0.1
166	-0.03			332	0.1
166.1	-0.03			332.2	-0.1
166.2	-0.03			332.4	-0.1
166.3	-0.03			332.6	-0.1
166.4	-0.03			332.8	-0.1
166.5	-0.03			333	-0.1
166.6	-0.03			333.2	-0.1
166.7	-0.03			333.4	-0.1
166.8	-0.03			333.6	-0.1
166.9	-0.03			333.8	-0.1
167	-0.03			334	-0.1
167.1	0.03			334.2	-0.1
167.2	0.03			334.4	-0.1
167.3	0.03			334.6	-0.1
167.4	0.03			334.8	-0.1
167.5	0.03			335	-0.1
167.6	0.03			335.2	-0.1
167.7	0.03			335.4	-0.1
167.8	0.03			335.6	-0.1
167.9	0.03			335.8	-0.1
168	0.03			336	0.1
168.1	0.03			336.2	0.1
168.2	0.03			336.4	0.1
168.3	0.03			336.6	0.1
168.4	0.03			336.8	0.1
168.5	0.03			337	0.1
168.6	0.03			337.2	0.1
168.7	0.03			337.4	0.1
168.8	0.03			337.6	0.1
168.9	0.03			337.8	0.1
169	0.03			338	0.1
169.1	0.03			338.2	0.1
169.2	-0.03			338.4	0.1
169.3	-0.03			338.6	0.1
169.4	-0.03			338.8	0.1
169.5	-0.03			339	0.1
169.6	-0.03			339.2	0.1
169.7	-0.03			339.4	0.1
169.8	-0.03			339.6	0.1
169.9	-0.03			339.8	0.1
170	-0.03			340	0.1
170.1	-0.03			340.2	-0.1
170.2	-0.03			340.4	-0.1
170.3	-0.03			340.6	-0.1
170.4	-0.03			340.8	-0.1
170.5	-0.03			341	-0.1
170.6	-0.03			341.2	-0.1
170.7	-0.03			341.4	-0.1
170.8	-0.03			341.6	-0.1
170.9	-0.03			341.8	-0.1
171	-0.03			342	-0.1
171.1	0.03			342.2	-0.1
171.2	0.03			342.4	-0.1
171.3	0.03			342.6	-0.1
171.4	0.03			342.8	-0.1
171.5	0.03			343	-0.1
171.6	0.03			343.2	-0.1
171.7	0.03			343.4	-0.1
171.8	0.03			343.6	-0.1
171.9	0.03			343.8	-0.1
172	0.03			344	0.1
172.1	0.03			344.2	0.1
172.2	0.03			344.4	0.1
172.3	0.03			344.6	0.1
172.4	0.03			344.8	0.1
172.5	0.03			345	0.1
172.6	0.03			345.2	0.1
172.7	0.03			345.4	0.1
172.8	0.03			345.6	0.1
172.9	0.03			345.8	0.1
173	0.03			346	0.1
173.1	0.03			346.2	0.1
173.2	-0.03			346.4	0.1
173.3	-0.03			346.6	0.1
173.4	-0.03			346.8	0.1
173.5	-0.03			347	0.1
173.6	-0.03			347.2	0.1
173.7	-0.03			347.4	0.1
173.8	-0.03			347.6	0.1
173.9	-0.03			347.8	0.1
174	-0.03			348	0.1
174.1	-0.03			348.2	-0.1
174.2	-0.03			348.4	-0.1
174.3	-0.03			348.6	-0.1
174.4	-0.03			348.8	-0.1
174.5	-0.03			349	-0.1
174.6	-0.03			349.2	-0.1
174.7	-0.03			349.4	-0.1
174.8	-0.03			349.6	-0.1
174.9	-0.03			349.8	-0.1
175	-0.03			350	-0.1
175.1	0.03			350.2	-0.1
175.2	0.03			350.4	-0.1
175.3	0.03			350.6	-0.1
175.4	0.03			350.8	-0.1
175.5	0.03			351	-0.1
175.6	0.03			351.2	-0.1
175.7	0.03			351.4	-0.1
175.8	0.03			351.6	-0.1
175.9	0.03			351.8	-0.1
176	0.03			352	0.1
176.1	0.03			352.2	0.1
176.2	0.03			352.4	0.1
176.3	0.03			352.6	0.1
176.4	0.03			352.8	0.1
176.5	0.03			353	0.1
176.6	0.03			353.2	0.1
176.7	0.03			353.4	0.1
176.8	0.03			353.6	0.1
176.9	0.03			353.8	0.1
177	0.03			354	0.1
177.1	0.03			354.2	0.1
177.2	-0.03			354.4	0.1
177.3	-0.03			354.6	0.1
177.4	-0.03			354.8	0.1
177.5	-0.03			355	0.1
177.6	-0.03			355.2	0.1
177.7	-0.03			355.4	0.1
177.8	-0.03			355.6	0.1
177.9	-0.03			355.8	0.1
178	-0.03			356	0.1
178.1	-0.03			356.2	-0.1
178.2	-0.03			356.4	-0.1
178.3	-0.03			356.6	-0.1
178.4	-0.03			356.8	-0.1
178.5	-0.03			357	-0.1
178.6	-0.03			357.2	-0.1
178.7	-0.03			357.4	-0.1
178.8	-0.03			357.6	-0.1
178.9	-0.03			357.8	-0.1
179	-0.03			358	-0.1
179.1	0.03			358.2	-0.1
179.2	0.03			358.4	-0.1
179.3	0.03			358.6	-0.1
179.4	0.03			358.8	-0.1
179.5	0.03			359	-0.1
179.6	0.03			359.2	-0.1
179.7	0.03			359.4	-0.1
179.8	0.03			359.6	-0.1
179.9	0.03			359.8	-0.1
180	0.03			360	0.1
180.1	0.03			360.2	0.1
180.2	0.03			360.4	0.1
180.3	0.03			360.6	0.1
180.4	0.03			360.8	0.1
180.5	0.03			361	0.1
180.6	0.03			361.2	0.1
180.7	0.03			361.4	0.1
180.8	0.03			361.6	0.1
180.9	0.03			361.8	0.1
181	0.03			362	0.1
181.1	0.03			362.2	0.1
181.2	-0.03			362.4	0.1
181.3	-0.03			362.6	0.1
181.4	-0.03			362.8	0.1
181.5	-0.03			363	0.1
181.6	-0.03			363.2	0.1
181.7	-0.03			363.4	0.1
181.8	-0.03			363.6	0.1
181.9	-0.03			363.8	0.1
182	-0.03			364	0.1
182.1	-0.03			364.2	-0.1
182.2	-0.03			364.4	-0.1
182.3	-0.03			364.6	-0.1
182.4	-0.03			364.8	-0.1
182.5	-0.03			365	-0.1
182.6	-0.03			365.2	-0.1
182.7	-0.03			365.4	-0.1
182.8	-0.03			365.6	-0.1
182.9	-0.03			365.8	-0.1
183	-0.03			366	-0.1
183.1	0.03			366.2	-0.1
183.2	0.03			366.4	-0.1
183.3	0.03			366.6	-0.1
183.4	0.03			366.8	-0.1
183.5	0.03			367	-0.1
183.6	0.03			367.2	-0.1
183.7	0.03			367.4	-0.1
183.8	0.03			367.6	-0.1
183.9	0.03			367.8	-0.1
184	0.03			368	0.1
184.1	0.03			368.2	0.1
184.2	0.03			368.4	0.1
184.3	0.03			368.6	0.1
184.4	0.03			368.8	0.1
184.5	0.03			369	0.1
184.6	0.03			369.2	0.1
184.7	0.03			369.4	0.1
184.8	0.03			369.6	0.1
184.9	0.03			369.8	0.1
185	0.03			370	0.1
185.1	0.03			370.2	0.1
185.2	-0.03			370.4	0.1
185.3	-0.03			370.6	0.1
185.4	-0.03			370.8	0.1
185.5	-0.03			371	0.1
185.6	-0.03			371.2	0.1
185.7	-0.03			371.4	0.1
185.8	-0.03			371.6	0.1
185.9	-0.03			371.8	0.1
186	-0.03			372	0.1
186.1	-0.03			372.2	-0.1
186.2	-0.03			372.4	-0.1
186.3	-0.03			372.6	-0.1
186.4	-0.03			372.8	-0.1
186.5	-0.03			373	-0.1
186.6	-0.03			373.2	-0.1
186.7	-0.03			373.4	-0.1
186.8	-0.03			373.6	-0.1
186.9	-0.03			373.8	-0.1
187	-0.03			374	-0.1
187.1	0.03			374.2	-0.1
187.2	0.03			374.4	-0.1
187.3	0.03			374.6	-0.1
187.4	0.03			374.8	-0.1
187.5	0.03			375	-0.1
187.6	0.03			375.2	-0.1
187.7	0.03			375.4	-0.1
187.8	0.03			375.6	-0.1
187.9	0.03			375.8	-0.1
188	0.03			376	0.1
188.1	0.03			376.2	0.1
188.2	0.03			376.4	0.1
188.3	0.03			376.6	0.1
188.4	0.03			376.8	0.1
188.5	0.03			377	0.1
188.6	0.03			377.2	0.1
188.7	0.03			377.4	0.1
188.8	0.03			377.6	0.1
188.9	0.03			377.8	0.1
189	0.03			378	0.1
189.1	0.03			378.2	0.1
189.2	-0.03			378.4	0.1
189.3	-0.03			378.6	0.1
189.4	-0.03			378.8	0.1
189.5	-0.03			379	0.1
189.6	-0.03			379.2	0.1
189.7	-0.03			379.4	0.1
189.8	-0.03			379.6	0.1
189.9	-0.03			379.8	0.1
190	-0.03			380	0.1
190.1	-0.03			380.2	-0.1
190.2	-0.03			380.4	-0.1
190.3	-0.03			380.6	-0.1
190.4	-0.03			380.8	-0.1
190.5	-0.03			381	-0.1
190.6	-0.03			381.2	-0.1
190.7	-0.03			381.4	-0.1
190.8	-0.03			381.6	-0.1
190.9	-0.03			381.8	-0.1
191	-0.03			382	-0.1
191.1	0.03			382.2	-0.1
191.2	0.03			382.4	-0.1
191.3	0.03			382.6	-0.1
191.4	0.03			382.8	-0.1
191.5	0.03			383	-0.1
191.6	0.03			383.2	-0.1
191.7	0.03			383.4	-0.1
191.8	0.03			383.6	-0.1
191.9	0.03			383.8	-0.1
192	0.03			384	0.1
192.1	0.03			384.2	0.1
192.2	0.03			384.4	0.1
192.3	0.03			384.6	0.1
192.4	0.03			384.8	0.1
192.5	0.03			385	0.1
192.6	0.03			385.2	0.1
192.7	0.03			385.4	0.1
192.8	0.03			385.6	0.1
192.9	0.03			385.8	0.1
193	0.03			386	0.1
193.1	0.03			386.2	0.1
193.2	-0.03			386.4	0.1
193.3	-0.03			386.6	0.1
193.4	-0.03			386.8	0.1
193.5	-0.03			387	0.1
193.6	-0.03			387.2	0.1
193.7	-0.03			387.4	0.1
193.8	-0.03			387.6	0.1
193.9	-0.03			387.8	0.1
194	-0.03			388	0.1
194.1	-0.03			388.2	-0.1
194.2	-0.03			388.4	-0.1
194.3	-0.03			388.6	-0.1
194.4	-0.03			388.8	-0.1
194.5	-0.03			389	-0.1
194.6	-0.03			389.2	-0.1
194.7	-0.03			389.4	-0.1
194.8	-0.03			389.6	-0.1
194.9	-0.03			389.8	-0.1
195	-0.03			390	-0.1
195.1	0.03			390.2	-0.1
195.2	0.03			390.4	-0.1
195.3	0.03			390.6	-0.1
195.4	0.03			390.8	-0.1
195.5	0.03			391	-0.1
195.6	0.03			391.2	-0.1
195.7	0.03			391.4	-0.1
195.8	0.03			391.6	-0.1
195.9	0.03			391.8	-0.1
196	0.03			392	0.1
196.1	0.03			392.2	0.1
196.2	0.03			392.4	0.1
196.3	0.03			392.6	0.1
196.4	0.03			392.8	0.1
196.5	0.03			393	0.1
196.6	0.03			393.2	0.1
196.7	0.03			393.4	0.1
196.8	0.03			393.6	0.1
196.9	0.03			393.8	0.1
197	0.03			394	0.1
197.1	0.03			394.2	0.1
197.2	-0.03			394.4	0.1
197.3	-0.03			394.6	0.1
197.4	-0.03			394.8	0.1
197.5	-0.03			395	0.1
197.6	-0.03			395.2	0.1
197.7	-0.03			395.4	0.1
197.8	-0.03			395.6	0.1
197.9	-0.03			395.8	0.1
198	-0.03			396	0.1
198.1	-0.03			396.2	-0.1
198.2	-0.03			396.4	-0.1
198.3	-0.03			396.6	-0.1
198.4	-0.03			396.8	-0.1
198.5	-0.03			397	-0.1
198.6	-0.03			397.2	-0.1
198.7	-0.03			397.4	-0.1
198.8	-0.03			397.6	-0.1
198.9	-0.03			397.8	-0.1
199	-0.03			398	-0.1
199.1	0.03			398.2	-0.1
199.2	0.03			398.4	-0.1
199.3	0.03			398.6	-0.1
199.4	0.03			398.8	-0.1
199.5	0.03			399	-0.1
199.6	0.03			399.2	-0.1
[truncated: 6 more rows]

## Sheet: Supplementary figure 13
Supplementary Figure 13
KCl		CaCl2		AlCl3
Voltage (V)	Current (nA)	Voltage (V)	Current (nA)	Voltage (V)	Current (nA)
0.860441	30.2066	0.975688	135.214	0.890717	180.806
0.890717	33.6119	0.987477	137.192	0.917479	187.309
0.917479	33.7423	0.995369	133.692	0.94062	191.835
0.94062	36.1815	0.999332	134.47	0.960048	196.324
0.960048	38.7769	0.999352	137.477	0.975688	199.626
0.975688	44.1754	0.995428	140.939	0.987477	202.482
0.987477	46.5051	0.987575	141.623	0.995369	204.535
0.995369	50.8892	0.975825	137.965	0.999332	204.623
0.999332	51.4367	0.960223	138.302	0.999352	204.298
0.999352	114.434	0.940832	136.439	0.995428	203.533
0.995428	285.366	0.917728	134.064	0.987575	202.717
0.987575	292.655	0.891003	128.947	0.975825	199.557
0.975825	285.133	0.86076	124.593	0.960223	196.185
0.960223	273.288	0.827121	119.054	0.940832	191.882
0.940832	258.802	0.790218	112.78	0.917728	186.719
0.917728	245.089	0.750195	105.682	0.891003	180.101
0.891003	234.32	0.707213	99.5104	0.86076	173.507
0.86076	220.828	0.661439	92.2654	0.827121	166.558
0.827121	207.561	0.613054	83.9893	0.790218	159.04
0.790218	199.073	0.562251	76.458	0.750195	150.099
0.750195	184.109	0.509228	67.9096	0.707213	140.674
0.707213	170.295	0.454196	59.458	0.661439	130.552
0.661439	159.609	0.397371	51.4968	0.613054	120.741
0.613054	145.753	0.338978	41.4508	0.562251	109.424
0.562251	132.143	0.279247	32.5288	0.509228	98.469
0.509228	117.487	0.218414	24.0095	0.454196	86.9387
0.454196	103.831	0.156719	13.8146	0.397371	75.4812
0.397371	85.613	0.0944055	4.13099	0.338978	61.8785
0.338978	72.1144	0.0317195	-5.07282	0.279247	49.9634
0.279247	52.3914	-0.0310916	-13.8975	0.218414	36.0808
0.218414	39.8137	-0.0937801	-22.4706	0.156719	24.5072
0.156719	22.699	-0.156099	-30.5537	0.0944055	11.225
0.0944055	5.40229	-0.217801	-40.1212	0.0317195	-0.450389
0.0317195	-8.20257	-0.278644	-46.2064	-0.0310916	-13.2456
-0.0310916	-20.4003	-0.338387	-52.8428	-0.0937801	-25.1201
-0.0937801	-30.8671	-0.396794	-58.8498	-0.156099	-36.3486
-0.156099	-33.6171	-0.453636	-61.97	-0.217801	-47.1347
-0.217801	-30.0364	-0.508687	-62.882	-0.278644	-57.0399
-0.278644	-14.5896	-0.561731	-59.0802	-0.338387	-67.1059
-0.338387	-12.8749	-0.612558	-56.2201	-0.396794	-76.6876
-0.396794	-15.48	-0.660968	-57.3463	-0.453636	-83.4535
-0.453636	-17.5086	-0.706768	-58.6606	-0.508687	-92.0183
-0.508687	-21.0829	-0.74978	-60.0206	-0.561731	-96.4556
-0.561731	-17.478	-0.789833	-62.8969	-0.612558	-93.1821
-0.612558	-21.1425	-0.826768	-64.2061	-0.660968	-105.604
-0.660968	-21.867	-0.860441	-66.9856	-0.706768	-111.012
-0.706768	-21.9604	-0.890717	-69.2788	-0.74978	-97.0629
-0.74978	-23.2211	-0.917479	-69.8354	-0.789833	-89.3004
-0.789833	-24.8037	-0.94062	-71.7963	-0.826768	-92.7897
-0.826768	-26.8903	-0.960048	-72.3783	-0.860441	-96.1217
-0.860441	-27.3862	-0.975688	-73.6376	-0.890717	-99.8924
-0.890717	-26.8694	-0.987477	-73.9662	-0.917479	-103.254
-0.917479	-29.555	-0.995369	-73.8618	-0.94062	-106.088
-0.94062	-30.6594	-0.999332	-74.5205	-0.960048	-106.707
-0.960048	-28.2943	-0.999352	-74.067	-0.975688	-108.104
-0.975688	-31.5305	-0.995428	-73.5851	-0.987477	-110.379
-0.987477	-30.075	-0.987575	-73.7063	-0.995369	-110.728
-0.995369	-31.8525	-0.975825	-72.308	-0.999332	-110.267
-0.999332	-31.6851	-0.960223	-72.0003	-0.999352	-109.686
-0.999352	-30.6627	-0.940832	-70.9897	-0.995428	-109.569
-0.995428	-28.7982	-0.917728	-68.4899	-0.987575	-108.342
-0.987575	-29.0591	-0.891003	-68.1858	-0.975825	-107.392
-0.975825	-27.1013	-0.86076	-65.1372	-0.960223	-106.22
-0.960223	-27.0224	-0.827121	-63.4625	-0.940832	-103.435
-0.940832	-26.5732	-0.790218	-60.444	-0.917728	-100.815
-0.917728	-25.4445	-0.750195	-58.3837	-0.891003	-97.1948
-0.891003	-23.6509	-0.707213	-55.3279	-0.86076	-94.3866
-0.86076	-23.2758	-0.661439	-53.1518	-0.827121	-90.2898
-0.827121	-20.8881	-0.613054	-48.6611	-0.790218	-86.9093
-0.790218	-19.6403	-0.562251	-46.1819	-0.750195	-83.0201
-0.750195	-16.7616	-0.509228	-42.459	-0.707213	-80.1764
-0.707213	-14.4801	-0.454196	-39.4838	-0.661439	-75.2954
-0.661439	-15.6361	-0.397371	-33.9543	-0.613054	-69.9865
-0.613054	-12.9941	-0.338978	-32.0923	-0.562251	-65.5809
-0.562251	-11.0797	-0.279247	-27.2897	-0.509228	-60.389
-0.509228	-10.5919	-0.218414	-22.9187	-0.454196	-55.1508
-0.454196	-10.3117	-0.156719	-19.3644	-0.397371	-49.4271
-0.397371	-6.86463	-0.0944055	-14.8894	-0.338978	-43.9267
-0.338978	-6.82277	-0.0317195	-10.3861	-0.279247	-38.1777
-0.279247	-4.91969	0.0310916	-6.28036	-0.218414	-32.2533
-0.218414	-2.51751	0.0937801	-2.15655	-0.156719	-25.6305
-0.156719	-3.47227	0.156099	2.66231	-0.0944055	-18.3538
-0.0944055	-0.884927	0.217801	6.79481	-0.0317195	-10.9865
-0.0317195	0.549622	0.278644	10.9102	0.0310916	-2.85273
0.0310916	2.1661	0.338387	15.6798	0.0937801	4.39809
0.0937801	1.92621	0.396794	19.5861	0.156099	13.2844
0.156099	4.15129	0.453636	23.9419	0.217801	22.8748
0.217801	4.46364	0.508687	28.6263	0.278644	30.9071
0.278644	7.5678	0.561731	33.5217	0.338387	40.3119
0.338387	8.72542	0.612558	39.0056	0.396794	50.3118
0.396794	9.6673	0.660968	44.5081	0.453636	60.7142
0.453636	11.6154	0.706768	49.508	0.508687	88.9838
0.508687	13.7922	0.74978	54.1742	0.561731	107.61
0.561731	15.5697	0.789833	61.2188	0.612558	119.078
0.612558	17.6579	0.826768	71.5027	0.660968	130.41
0.660968	19.1569	0.860441	82.8395	0.706768	141.528
0.706768	22.6249	0.890717	103.33	0.74978	150.452
0.74978	23.9033	0.917479	127.695	0.789833	159.842
0.789833	25.6518	0.94062	133.641	0.826768	167.7
0.826768	27.447	0.960048	137.365	0.860441	175.931
0.860441	30.49	0.975688	141.019	0.890717	182.228

## Sheet: Supplementary figure 14
Supplementary figure 14
Device 16										Device 11						Device 7
3 mM		10 mM		30 mM		100 mM		300 mM		10 mM		100 mM		1M		C (mM)	G (nS)
Voltage (V)	Current (nA)	Voltage (V)	Current (nA)	Voltage (V)	Current (nA)	Voltage (V)	Current (nA)	Voltage (V)	Current (nA)	Voltage (V)	Current (nA)	Voltage (V)	Current (nA)	Voltage (V)	Current (nA)	1	0.928115
0.115974	0.18903	0.718123	0.376262	-0.99463	-1.84107	0.288026	6.27213	-0.946085	-19.602	-0.572321	-5.95029	-0.956683	-75.1286	-0.885223	-31.9335	3	1.73877
0.122213	0.190882	0.722481	0.367681	-0.99396	-1.85617	0.294037	6.55371	-0.944031	-19.5403	-0.602819	-6.20539	-0.945038	-74.2082	-0.867066	-30.8608	10	2.1941
0.128446	0.188741	0.726811	0.350888	-0.993251	-1.82473	0.300036	6.7705	-0.94194	-19.5241	-0.63246	-6.48284	-0.93205	-73.0701	-0.847678	-30.6334	30	2.89736
0.134675	0.195712	0.731112	0.358294	-0.992502	-1.81324	0.306024	6.98787	-0.939812	-19.588	-0.661202	-6.68778	-0.917738	-71.7358	-0.827085	-29.2694	100	7.13179
0.140898	0.191494	0.735384	0.372173	-0.991715	-1.81871	0.312	7.21558	-0.937646	-19.6302	-0.689005	-7.13401	-0.902121	-70.3805	-0.805316	-28.7595	300	15.5337
0.147116	0.191864	0.739628	0.380899	-0.990888	-1.83861	0.317963	7.48533	-0.935444	-19.7591	-0.715828	-7.49495	-0.885223	-68.9677	-0.782403	-27.9056	1000	103.517
0.153327	0.195358	0.743842	0.376327	-0.990023	-1.82275	0.323914	7.69483	-0.933204	-19.302	-0.741635	-7.92664	-0.867066	-67.2714	-0.758378	-26.3233
0.159533	0.2008	0.748027	0.365797	-0.989118	-1.82407	0.329852	7.91771	-0.930928	-19.345	-0.766387	-8.42635	-0.847678	-65.7041	-0.733276	-25.9154
0.165733	0.198385	0.752182	0.375667	-0.988174	-1.81773	0.335777	8.1786	-0.928615	-19.5521	-0.79005	-8.85349	-0.827085	-63.666	-0.707132	-25.8644
0.171926	0.203038	0.756307	0.379483	-0.987191	-1.83415	0.341689	8.39635	-0.926265	-19.5965	-0.812591	-9.1433	-0.805316	-61.6162	-0.679982	-25.105
0.178112	0.210525	0.760403	0.375071	-0.986169	-1.83719	0.347587	8.713	-0.923879	-19.497	-0.833977	-8.26314	-0.782403	-59.7231	-0.651867	-23.2608
0.184291	0.204712	0.764468	0.369436	-0.985108	-1.83051	0.353471	8.94454	-0.921457	-19.5416	-0.854178	-4.6754	-0.758378	-57.6691	-0.622825	-23.8294
0.190463	0.207884	0.768504	0.380787	-0.984009	-1.80857	0.359342	9.169	-0.918998	-19.6976	-0.873165	-3.1762	-0.733276	-55.8297	-0.592898	-22.4414
0.196627	0.202716	0.772509	0.374845	-0.98287	-1.80903	0.365198	9.47003	-0.916502	-19.6059	-0.890911	-2.84277	-0.707132	-53.6176	-0.562128	-21.2064
0.202784	0.210605	0.776483	0.368631	-0.981693	-1.81737	0.37104	9.7689	-0.913971	-19.782	-0.907391	-2.76554	-0.679982	-50.9031	-0.53056	-19.6959
0.208932	0.213004	0.780427	0.361933	-0.980477	-1.82491	0.376868	10.0243	-0.911403	-19.4875	-0.922582	-2.6973	-0.651867	-48.6322	-0.498237	-18.0162
0.215073	0.21302	0.78434	0.377631	-0.979222	-1.8322	0.38268	10.2906	-0.908799	-19.2203	-0.936461	-2.7054	-0.622825	-46.6036	-0.465207	-16.66
0.221205	0.219026	0.788222	0.367584	-0.977928	-1.81534	0.388477	10.6176	-0.90616	-19.5064	-0.94901	-2.69833	-0.592898	-44.4834	-0.431515	-15.3052
0.227328	0.220378	0.792073	0.366667	-0.976596	-1.81583	0.394259	10.8821	-0.903485	-19.5041	-0.96021	-2.6756	-0.562128	-42.1131	-0.397211	-14.0328
0.233442	0.227398	0.795893	0.380352	-0.975226	-1.80646	0.400026	11.1719	-0.900774	-19.3487	-0.970046	-2.70289	-0.53056	-39.2649	-0.362342	-12.9226
0.239547	0.224001	0.799682	0.388982	-0.973817	-1.81258	0.405776	11.45	-0.898027	-19.3273	-0.978504	-2.67075	-0.498237	-36.6618	-0.326958	-12.4034
0.245642	0.218961	0.803438	0.371529	-0.972369	-1.79108	0.411511	11.7859	-0.895246	-19.587	-0.98557	-2.62868	-0.465207	-34.0112	-0.291109	-11.8779
0.251728	0.226206	0.807163	0.375119	-0.970883	-1.78925	0.417229	12.0593	-0.892428	-19.3441	-0.991236	-2.55015	-0.431515	-30.9956	-0.254847	-10.9907
0.257804	0.222777	0.810856	0.366699	-0.969359	-1.79337	0.422931	12.3335	-0.889576	-19.4597	-0.995494	-2.44876	-0.397211	-28.1857	-0.218222	-10.3541
0.26387	0.21967	0.814518	0.380529	-0.967796	-1.79639	0.428616	12.7003	-0.886688	-18.9121	-0.998337	-2.42041	-0.362342	-25.1486	-0.181288	-8.70391
0.269925	0.22421	0.818147	0.383057	-0.966196	-1.75656	0.434285	13.0212	-0.883766	-19.1789	-0.999761	-2.27856	-0.326958	-22.4767	-0.144095	-6.32193
0.275969	0.230827	0.821743	0.378307	-0.964557	-1.76564	0.439936	13.3398	-0.880808	-19.2101	-0.999765	-2.25075	-0.291109	-19.7382	-0.106699	-4.81952
0.282003	0.228798	0.825307	0.383491	-0.96288	-1.76569	0.445569	13.6623	-0.877816	-19.1786	-0.998348	-2.25894	-0.254847	-17.2004	-0.06915	-2.09622
0.288026	0.237123	0.828839	0.376391	-0.961165	-1.7839	0.451186	13.9624	-0.874789	-18.9918	-0.995512	-2.22319	-0.218222	-14.2748	-0.0315031	-1.87733
0.294037	0.23226	0.832338	0.381881	-0.959412	-1.75122	0.456784	14.3422	-0.871727	-18.9226	-0.991261	-2.14561	-0.181288	-11.6868	0.00618853	1.27787
0.300036	0.242581	0.835804	0.383282	-0.957621	-1.76334	0.462364	14.716	-0.868632	-18.8971	-0.985602	-2.06557	-0.144095	-8.97359	0.0438714	2.75154
0.306024	0.238282	0.839237	0.368727	-0.955792	-1.76308	0.467926	14.9889	-0.865502	-18.9243	-0.978542	-2.0095	-0.106699	-6.97972	0.0814919	4.3954
0.312	0.236108	0.842637	0.382139	-0.953926	-1.75618	0.47347	15.4426	-0.862337	-18.9005	-0.970092	-1.90518	-0.06915	-4.49478	0.118997	7.7649
0.317963	0.237477	0.846004	0.380384	-0.952022	-1.77778	0.478995	15.7509	-0.859139	-19.0362	-0.960263	-1.83754	-0.0315031	-1.72397	0.156332	8.077
0.323914	0.234675	0.849337	0.383395	-0.95008	-1.76621	0.484501	16.1231	-0.855907	-18.6353	-0.94907	-1.75733	0.00618853	0.497322	0.193445	10.3898
0.329852	0.238588	0.852637	0.367745	-0.948101	-1.75043	0.489988	16.5075	-0.85264	-18.7667	-0.936527	-1.64522	0.0438714	2.99377	0.230284	13.9336
0.335777	0.248393	0.855903	0.372881	-0.946085	-1.72742	0.495455	16.899	-0.849341	-18.7986	-0.922654	-1.6629	0.0814919	4.92003	0.266795	15.8819
0.341689	0.24052	0.859136	0.362094	-0.944031	-1.75027	0.500903	17.2631	-0.846007	-18.72	-0.90747	-1.56264	0.118997	7.57885	0.302928	17.1899
0.347587	0.244207	0.862334	0.366377	-0.94194	-1.74732	0.506331	17.6716	-0.842641	-18.6648	-0.890996	-1.50317	0.156332	10.4489	0.338629	20.1832
0.353471	0.248876	0.865498	0.372575	-0.939812	-1.71721	0.51174	18.0479	-0.839241	-18.5632	-0.873257	-1.45629	0.193445	12.9537	0.37385	23.2899
0.359342	0.247314	0.868629	0.376085	-0.937646	-1.72578	0.517127	18.4254	-0.835808	-18.4838	-0.854276	-1.40815	0.230284	14.7802	0.408539	24.9811
0.365198	0.253207	0.871724	0.387822	-0.935444	-1.71607	0.522495	18.837	-0.832342	-18.3666	-0.834081	-1.37191	0.266795	17.0397	0.442648	26.0257
0.37104	0.25121	0.874786	0.374926	-0.933204	-1.71835	0.527842	19.2633	-0.828843	-18.4444	-0.812701	-1.30825	0.302928	18.1824	0.476127	29.5067
0.376868	0.248216	0.877813	0.375345	-0.930928	-1.71906	0.533168	19.6523	-0.825311	-18.2571	-0.790166	-1.18461	0.338629	19.2895	0.50893	30.461
0.38268	0.246606	0.880805	0.375119	-0.928615	-1.68435	0.538473	20.1404	-0.821747	-18.4331	-0.766508	-1.13418	0.37385	20.8214	0.54101	32.7069
0.388477	0.245205	0.883763	0.37235	-0.926265	-1.71684	0.543757	20.5912	-0.81815	-18.1705	-0.741761	-1.07021	0.408539	21.7406	0.572321	33.8772
0.394259	0.245768	0.886685	0.386776	-0.923879	-1.70425	0.549019	20.9922	-0.814521	-18.2291	-0.71596	-1.01732	0.442648	23.0039	0.602819	36.837
0.400026	0.246525	0.889573	0.372769	-0.921457	-1.69393	0.55426	21.4517	-0.81086	-18.4523	-0.689141	-0.95809	0.476127	23.439	0.63246	39.7613
0.405776	0.249826	0.892425	0.401218	-0.918998	-1.71687	0.559479	21.8811	-0.807167	-18.3719	-0.661343	-0.913033	0.50893	24.5469	0.661202	41.9245
0.411511	0.251114	0.895243	0.38296	-0.916502	-1.67891	0.564675	22.3437	-0.803442	-18.1269	-0.632606	-0.858984	0.54101	25.6158	0.689005	43.5408
0.417229	0.260307	0.898025	0.380996	-0.913971	-1.67838	0.56985	22.7791	-0.799685	-17.8918	-0.602969	-0.831485	0.572321	26.1903	0.715828	45.3655
0.422931	0.246251	0.900771	0.365829	-0.911403	-1.64515	0.575002	23.2633	-0.795897	-18.0831	-0.572476	-0.818331	0.602819	26.932	0.741635	49.165
0.428616	0.255348	0.903482	0.366988	-0.908799	-1.6531	0.580131	23.7786	-0.792077	-18.1715	-0.541169	-0.7602	0.63246	26.8947	0.766387	52.363
0.434285	0.257731	0.906157	0.372221	-0.90616	-1.68042	0.585237	24.2122	-0.788226	-17.8413	-0.509092	-0.644317	0.661202	27.3824	0.79005	54.2159
0.439936	0.249101	0.908797	0.357022	-0.903485	-1.62652	0.59032	24.6436	-0.784344	-17.8701	-0.476293	-0.586533	0.689005	26.8758	0.812591	56.3276
0.445569	0.256942	0.9114	0.394891	-0.900774	-1.66175	0.59538	25.12	-0.780431	-17.8556	-0.442817	-0.46268	0.715828	27.0804	0.833977	58.8863
0.451186	0.256169	0.913968	0.381576	-0.898027	-1.61238	0.600417	25.5027	-0.776487	-17.689	-0.408711	-0.435784	0.741635	27.0742	0.854178	60.4661
0.456784	0.260677	0.9165	0.37813	-0.895246	-1.6298	0.605429	25.9406	-0.772513	-17.5994	-0.374024	-0.479473	0.766387	26.8208	0.873165	63.0294
0.462364	0.255042	0.918995	0.370837	-0.892428	-1.63231	0.610418	26.3951	-0.768508	-17.5756	-0.338807	-0.474409	0.79005	26.8185	0.890911	66.1414
0.467926	0.254205	0.921454	0.374443	-0.889576	-1.60844	0.615383	26.8204	-0.764472	-17.782	-0.303107	-0.395107	0.812591	26.8169	0.907391	67.6763
0.47347	0.259293	0.923877	0.377808	-0.886688	-1.62742	0.620323	27.338	-0.760407	-17.7492	-0.266977	-0.229328	0.833977	26.8936	0.922582	69.0551
0.478995	0.252981	0.926263	0.396227	-0.883766	-1.6151	0.625239	27.7268	-0.756311	-17.242	-0.230467	-0.116642	0.854178	27.1129	0.936461	71.1967
0.484501	0.245736	0.928613	0.383186	-0.880808	-1.61747	0.63013	28.1385	-0.752186	-17.2536	-0.193631	0.0407964	0.873165	26.6601	0.94901	75.8828
0.489988	0.255332	0.930926	0.390721	-0.877816	-1.61359	0.634997	28.5831	-0.748031	-17.4722	-0.156518	0.184283	0.890911	26.5227	0.96021	79.0327
0.495455	0.257248	0.933202	0.400284	-0.874789	-1.58026	0.639838	29.0768	-0.743846	-17.294	-0.119184	0.311348	0.907391	26.4815	0.970046	80.4074
0.500903	0.264059	0.935441	0.379241	-0.871727	-1.59108	0.644654	29.5339	-0.739632	-17.0448	-0.0816797	0.46241	0.922582	26.1431	0.978504	88.2773
0.506331	0.256765	0.937644	0.379949	-0.868632	-1.5764	0.649445	29.9438	-0.735389	-17.1109	-0.0440597	0.569969	0.936461	25.9108	0.98557	123.704
0.51174	0.241937	0.939809	0.381817	-0.865502	-1.5541	0.654209	30.3964	-0.731116	-17.2317	-0.00637701	0.683212	0.94901	25.7435	0.991236	141.733
0.517127	0.25559	0.941938	0.385906	-0.862337	-1.55323	0.658949	30.8992	-0.726815	-16.9791	0.0313147	0.762675	0.96021	25.6419	0.995494	170.666
0.522495	0.257651	0.944029	0.383379	-0.859139	-1.55328	0.663662	31.3611	-0.722486	-16.9185	0.0689619	0.806613	0.970046	26.1524	0.998337	175.508
0.527842	0.249745	0.946083	0.388676	-0.855907	-1.55634	0.668349	31.8325	-0.718127	-16.8213	0.106511	0.879395	0.978504	25.9529	0.999761	175.979
0.533168	0.259325	0.948099	0.363334	-0.85264	-1.55009	0.673009	32.2084	-0.713741	-16.5925	0.143909	0.976264	0.98557	26.0387	0.999765	176.26
0.538473	0.259051	0.950079	0.374185	-0.849341	-1.5323	0.677643	32.6945	-0.709326	-16.7624	0.181102	1.10169	0.991236	25.9941	0.998348	179.832
0.543757	0.255735	0.95202	0.383443	-0.846007	-1.54502	0.68225	33.1109	-0.704883	-16.805	0.218038	1.36046	0.995494	25.6005	0.995512	181.826
0.549019	0.257345	0.953924	0.384168	-0.842641	-1.53082	0.68683	33.5469	-0.700412	-16.3438	0.254665	1.62609	0.998337	25.4429	0.991261	181.695
0.55426	0.261547	0.95579	0.384796	-0.839241	-1.5089	0.691384	34.0543	-0.695914	-16.618	0.290929	1.77011	0.999761	25.7202	0.985602	181.618
0.559479	0.254607	0.957619	0.378259	-0.835808	-1.52246	0.695909	34.5652	-0.691388	-16.3819	0.32678	1.91166	0.999765	25.371	0.978542	182.023
0.564675	0.254817	0.95941	0.386873	-0.832342	-1.48023	0.700408	34.9744	-0.686835	-16.4418	0.362166	2.01405	0.998348	25.7089	0.970092	180.9
0.56985	0.261289	0.961163	0.37784	-0.828843	-1.4882	0.704878	35.5112	-0.682255	-16.4199	0.397038	2.19045	0.995512	26.1554	0.960263	179.512
0.575002	0.254205	0.962878	0.375554	-0.825311	-1.48426	0.709321	36.0233	-0.677648	-16.4169	0.431345	2.28941	0.991261	25.5282	0.94907	176.381
0.580131	0.257071	0.964555	0.379434	-0.821747	-1.45366	0.713736	36.5503	-0.673014	-16.3365	0.46504	2.38665	0.985602	25.3421	0.936527	174.213
0.585237	0.25625	0.966194	0.372382	-0.81815	-1.4782	0.718123	36.9981	-0.668353	-15.8456	0.498074	2.50905	0.978542	25.1328	0.922654	170.957
0.59032	0.258005	0.967795	0.397531	-0.814521	-1.44016	0.722481	37.4521	-0.663666	-16.0081	0.5304	2.54589	0.970092	24.8501	0.90747	167.712
0.59538	0.244802	0.969357	0.365684	-0.81086	-1.45168	0.726811	38.0158	-0.658953	-15.8237	0.561972	2.68226	0.960263	24.6288	0.890996	163.279
0.600417	0.254624	0.970882	0.38676	-0.807167	-1.4243	0.731112	38.4184	-0.654214	-15.9548	0.592746	2.75938	0.94907	24.5934	0.873257	160.964
0.605429	0.247346	0.972368	0.374556	-0.803442	-1.42375	0.735384	38.8914	-0.649449	-15.7744	0.622677	2.82112	0.936527	23.8978	0.854276	156.793
0.610418	0.25699	0.973815	0.379177	-0.799685	-1.43945	0.739628	39.3405	-0.644659	-15.5608	0.651724	2.87713	0.922654	23.4029	0.834081	152.846
0.615383	0.249246	0.975224	0.377357	-0.795897	-1.40122	0.743842	40.0053	-0.639843	-15.658	0.679844	2.94469	0.90747	23.2159	0.812701	148.482
0.620323	0.25662	0.976595	0.386551	-0.792077	-1.40857	0.748027	40.4328	-0.635002	-15.4552	0.706998	2.92921	0.890996	23.0442	0.790166	144.703
0.625239	0.254978	0.977927	0.38362	-0.788226	-1.40358	0.752182	40.9493	-0.630135	-15.6099	0.733148	2.99788	0.873257	23.0891	0.766508	141.845
0.63013	0.24923	0.979221	0.381543	-0.784344	-1.36724	0.756307	41.34	-0.625244	-15.4674	0.758256	2.9484	0.854276	23.0892	0.741761	137.538
0.634997	0.255284	0.980475	0.376762	-0.780431	-1.37216	0.760403	41.9091	-0.620328	-15.3259	0.782286	3.06401	0.834081	22.7352	0.71596	131.937
0.639838	0.257812	0.981692	0.382171	-0.776487	-1.37878	0.764468	42.4044	-0.615388	-15.2961	0.805204	3.05356	0.812701	22.8645	0.689141	128.089
0.644654	0.257071	0.982869	0.382751	-0.772513	-1.35622	0.768504	42.9293	-0.610423	-15.1712	0.826979	3.05692	0.790166	21.9726	0.661343	122.52
0.649445	0.245962	0.984007	0.377245	-0.768508	-1.37368	0.772509	43.3454	-0.605434	-15.0778	0.847578	3.1648	0.766508	20.8942	0.632606	119.775
0.654209	0.255525	0.985107	0.361772	-0.764472	-1.35112	0.776483	43.827	-0.600422	-14.928	0.866972	3.10505	0.741761	19.997	0.602969	113.156
0.658949	0.243901	0.986168	0.390769	-0.760407	-1.34376	0.780427	44.337	-0.595385	-14.9013	0.885135	3.14721	0.71596	19.4325	0.572476	109.528
0.663662	0.247072	0.98719	0.370031	-0.756311	-1.30956	0.78434	44.9241	-0.590325	-14.782	0.90204	3.12104	0.689141	19.2819	0.541169	103.452
0.668349	0.25047	0.988173	0.379016	-0.752186	-1.32391	0.788222	45.4293	-0.585242	-14.6989	0.917663	3.14854	0.661343	18.6117	0.509092	97.6195
0.673009	0.249697	0.989117	0.376069	-0.748031	-1.33	0.792073	45.9451	-0.580136	-14.6097	0.931982	3.14817	0.632606	18.4211	0.476293	91.9208
0.677643	0.25348	0.990022	0.381253	-0.743846	-1.28384	0.795893	46.5123	-0.575007	-14.6551	0.944976	3.14595	0.602969	18.0918	0.442817	85.5731
0.68225	0.24667	0.990887	0.382848	-0.739632	-1.29828	0.799682	46.8887	-0.569855	-14.4513	0.956628	3.10884	0.572476	17.7114	0.408711	78.58
0.68683	0.246831	0.991714	0.390849	-0.735389	-1.2848	0.803438	47.4678	-0.564681	-14.3484	0.96692	3.0607	0.541169	17.4527	0.374024	71.6668
0.691384	0.254994	0.992502	0.361064	-0.731116	-1.27458	0.807163	47.8327	-0.559484	-14.2565	0.975838	2.9746	0.509092	16.2942	0.338807	64.9693
0.695909	0.253223	0.99325	0.371786	-0.726815	-1.255	0.810856	48.3178	-0.554265	-14.3391	0.98337	2.79307	0.476293	15.6058	0.303107	58.3039
0.700408	0.256507	0.993959	0.369146	-0.722486	-1.25985	0.814518	48.7977	-0.549025	-14.2372	0.989504	2.68865	0.442817	14.79	0.266977	51.4877
0.704878	0.252434	0.994629	0.371448	-0.718127	-1.25891	0.818147	49.2214	-0.543762	-13.9685	0.994232	2.63909	0.408711	13.2707	0.230467	45.041
0.709321	0.245237	0.995259	0.369581	-0.713741	-1.21583	0.821743	49.6236	-0.538478	-14.2103	0.997547	2.60837	0.374024	12.1729	0.193631	37.2182
0.713736	0.253159	0.995851	0.380771	-0.709326	-1.23354	0.825307	50.1575	-0.533173	-13.9161	0.999444	2.51774	0.338807	10.7934	0.156518	29.8852
0.718123	0.243031	0.996403	0.381302	-0.704883	-1.21581	0.828839	50.6721	-0.527847	-13.6729	0.999922	2.4787	0.303107	9.94417	0.119184	22.9392
0.722481	0.247765	0.996915	0.363607	-0.700412	-1.23232	0.832338	51.0553	-0.5225	-13.7316	0.998978	2.45111	0.266977	9.1282	0.0816797	15.9488
0.726811	0.239715	0.997389	0.373896	-0.695914	-1.17113	0.835804	51.5359	-0.517133	-13.6561	0.996615	2.40917	0.230467	8.05881	0.0440597	7.81762
0.731112	0.249149	0.997823	0.377422	-0.691388	-1.21303	0.839237	52.0117	-0.511745	-13.5949	0.992835	2.37231	0.193631	7.01598	0.00637701	0.419074
0.735384	0.253078	0.998217	0.371529	-0.686835	-1.20449	0.842637	52.4301	-0.506337	-13.5196	0.987645	2.29352	0.156518	5.64382	-0.0313147	-6.66528
0.739628	0.260951	0.998572	0.364976	-0.682255	-1.17205	0.846004	52.9484	-0.500908	-13.2314	0.981051	2.22035	0.119184	4.13119	-0.0689619	-14.1075
0.743842	0.252772	0.998888	0.362802	-0.677648	-1.15455	0.849337	53.3943	-0.495461	-13.0222	0.973063	2.14662	0.0816797	2.51535	-0.106511	-21.8962
0.748027	0.245253	0.999164	0.362464	-0.673014	-1.14813	0.852637	53.875	-0.489993	-13.0079	0.963692	2.00433	0.0440597	1.27602	-0.143909	-29.5795
0.752182	0.24564	0.999401	0.380593	-0.668353	-1.14748	0.855903	54.3511	-0.484506	-13.0071	0.952951	1.8682	0.00637701	-0.89609	-0.181102	-37.2301
0.756307	0.236768	0.999599	0.37396	-0.663666	-1.14993	0.859136	54.7764	-0.479	-12.9245	0.940857	1.74939	-0.0313147	-2.59098	-0.218038	-43.8293
0.760403	0.235368	0.999757	0.362416	-0.658953	-1.11869	0.862334	55.2663	-0.473475	-12.7661	0.927426	1.7265	-0.0689619	-4.08687	-0.254665	-51.6871
0.764468	0.243015	0.999875	0.366506	-0.654214	-1.11306	0.865498	55.7496	-0.467932	-12.7746	0.912676	1.6202	-0.106511	-5.81147	-0.290929	-57.7339
0.768504	0.238362	0.999954	0.362046	-0.649449	-1.11924	0.868629	56.2506	-0.46237	-12.489	0.89663	1.5766	-0.143909	-7.81155	-0.32678	-65.1414
0.772509	0.247137	0.999993	0.354672	-0.644659	-1.10517	0.871724	56.694	-0.45679	-12.3339	0.879309	1.46571	-0.181102	-9.71236	-0.362166	-70.5571
0.776483	0.245607	0.999993	0.361853	-0.639843	-1.08545	0.874786	57.1634	-0.451191	-12.3869	0.860739	1.50134	-0.218038	-11.4344	-0.397038	-76.4056
0.780427	0.243305	0.999954	0.349359	-0.635002	-1.0603	0.877813	57.644	-0.445575	-12.2584	0.840946	1.44604	-0.254665	-14.0662	-0.431345	-81.7758
0.78434	0.242806	0.999875	0.368582	-0.630135	-1.05099	0.880805	58.0923	-0.439941	-12.1602	0.819958	1.3809	-0.290929	-16.4055	-0.46504	-87.3521
0.788222	0.234128	0.999757	0.360371	-0.625244	-1.05069	0.883763	58.5653	-0.43429	-12.1338	0.797804	1.19981	-0.32678	-19.1138	-0.498074	-90.5675
0.792073	0.243064	0.999599	0.354173	-0.620328	-1.02742	0.886685	59.0132	-0.428622	-11.7991	0.774517	1.21709	-0.362166	-21.9445	-0.5304	-95.3704
0.795893	0.224918	0.999401	0.350003	-0.615388	-1.02692	0.889573	59.5039	-0.422937	-11.7735	0.750129	1.14598	-0.397038	-24.7041	-0.561972	-97.9795
0.799682	0.243595	0.999165	0.353577	-0.610423	-1.02485	0.892425	59.9083	-0.417235	-11.6289	0.724675	1.09432	-0.431345	-27.0528	-0.592746	-100.559
0.803438	0.238861	0.998888	0.375119	-0.605434	-1.03236	0.895243	60.4061	-0.411517	-11.5478	0.698191	1.04314	-0.46504	-29.7302	-0.622677	-100.328
0.807163	0.24184	0.998573	0.355251	-0.600422	-1.00635	0.898025	60.8875	-0.405782	-11.6566	0.670716	1.02936	-0.498074	-31.9648	-0.651724	-100.019
0.810856	0.235689	0.998218	0.357505	-0.595385	-0.987525	0.900771	61.3034	-0.400031	-11.4529	0.642287	0.905736	-0.5304	-34.1484	-0.679844	-101.702
0.814518	0.241019	0.997823	0.36438	-0.590325	-0.940753	0.903482	61.8018	-0.394265	-11.2625	0.612945	0.919864	-0.561972	-37.0282	-0.706998	-101.271
0.818147	0.239457	0.997389	0.351468	-0.585242	-0.964517	0.906157	62.315	-0.388483	-11.2045	0.582733	0.807596	-0.592746	-39.4497	-0.733148	-98.1401
0.821743	0.229539	0.996916	0.336285	-0.580136	-0.987669	0.908797	62.7283	-0.382686	-11.2662	0.551692	0.767747	-0.622677	-42.4383	-0.758256	-94.7386
0.825307	0.236816	0.996403	0.363221	-0.575007	-0.948932	0.9114	63.1368	-0.376873	-10.7917	0.519867	0.642252	-0.651724	-44.979	-0.782286	-87.7775
0.828839	0.238298	0.995851	0.351242	-0.569855	-0.916264	0.913968	63.606	-0.371046	-10.6856	0.487304	0.546793	-0.679844	-47.574	-0.805204	-83.6987
0.832338	0.235206	0.99526	0.356572	-0.564681	-0.92045	0.9165	63.9553	-0.365204	-10.6305	0.454048	0.505503	-0.706998	-50.2933	-0.826979	-79.5911
0.835804	0.232646	0.99463	0.347555	-0.559484	-0.903754	0.918995	64.7213	-0.359348	-10.5872	0.420146	0.46745	-0.733148	-52.5834	-0.847578	-76.2053
0.839237	0.233468	0.99396	0.347829	-0.554265	-0.912786	0.921454	64.8701	-0.353477	-10.3008	0.385648	0.374092	-0.758256	-54.3199	-0.866972	-66.3919
0.842637	0.231004	0.993251	0.33065	-0.549025	-0.891743	0.923877	65.1322	-0.347593	-10.1781	0.350602	0.367257	-0.782286	-56.5951	-0.885135	-54.0793
0.846004	0.22846	0.992502	0.337138	-0.543762	-0.881213	0.926263	65.4762	-0.341695	-10.2724	0.315057	0.314343	-0.805204	-58.0956	-0.90204	-47.6625
0.849337	0.239956	0.991715	0.336736	-0.538478	-0.847161	0.928613	65.8831	-0.335783	-9.97201	0.279065	0.298596	-0.826979	-60.1401	-0.917663	-43.4535
0.852637	0.232051	0.990888	0.342645	-0.533173	-0.858802	0.930926	66.0988	-0.329858	-9.7941	0.242676	0.280258	-0.847578	-62.3761	-0.931982	-41.5609
0.855903	0.226641	0.990023	0.351291	-0.527847	-0.84861	0.933202	66.5387	-0.32392	-9.66562	0.205943	0.222474	-0.866972	-64.0935	-0.944976	-40.8156
0.859136	0.229845	0.989118	0.341872	-0.5225	-0.836744	0.935441	67.0021	-0.317969	-9.4312	0.168916	0.121983	-0.885135	-66.2607	-0.956628	-39.2794
0.862334	0.234724	0.988174	0.326899	-0.517133	-0.837388	0.937644	67.371	-0.312006	-9.62424	0.13165	-0.00310139	-0.90204	-68.3847	-0.96692	-39.0031
0.865498	0.220153	0.987191	0.34023	-0.511745	-0.813801	0.939809	67.6554	-0.30603	-9.41816	0.0941966	-0.165973	-0.917663	-69.7983	-0.975838	-37.8326
0.868629	0.231342	0.986169	0.336784	-0.506337	-0.822189	0.941938	67.9789	-0.300042	-9.12561	0.0566093	-0.344125	-0.931982	-70.6868	-0.98337	-37.9693
0.871724	0.230924	0.985108	0.310251	-0.500908	-0.772858	0.944029	68.3066	-0.294043	-9.22109	0.0189416	-0.594422	-0.944976	-71.895	-0.989504	-38.6878
0.874786	0.239538	0.984009	0.329056	-0.495461	-0.769444	0.946083	68.5244	-0.288032	-8.90954	-0.0187531	-0.8481	-0.956628	-72.4568	-0.994232	-37.2517
0.877813	0.2335	0.98287	0.312907	-0.489993	-0.756065	0.948099	68.7844	-0.282009	-8.70941	-0.0564211	-1.13963	-0.96692	-73.6568	-0.997547	-37.9063
0.880805	0.230859	0.981693	0.328605	-0.484506	-0.751009	0.950079	69.2097	-0.275975	-8.73501	-0.0940089	-1.46369	-0.975838	-74.8779	-0.999444	-37.5211
0.883763	0.233113	0.980477	0.3188	-0.479	-0.727599	0.95202	69.4726	-0.269931	-8.3734	-0.131463	-1.80725	-0.98337	-75.7717	-0.999922	-37.0323
0.886685	0.226995	0.979222	0.328492	-0.473475	-0.707329	0.953924	69.8754	-0.263876	-8.25844	-0.168731	-2.17368	-0.989504	-76.3949	-0.998978	-36.9218
0.889573	0.226319	0.977928	0.326915	-0.467932	-0.701468	0.95579	70.053	-0.25781	-8.19887	-0.205758	-2.54046	-0.994232	-77.4122	-0.996615	-37.2172
0.892425	0.229523	0.976596	0.320893	-0.46237	-0.697121	0.957619	70.4485	-0.251734	-7.7421	-0.242493	-2.90532	-0.997547	-78.1505	-0.992835	-36.4991
0.895243	0.22524	0.975226	0.324902	-0.45679	-0.682615	0.95941	70.7804	-0.245648	-7.85625	-0.278884	-3.28429	-0.999444	-78.5835	-0.987645	-35.9077
0.898025	0.225884	0.973817	0.32144	-0.451191	-0.688572	0.961163	71.2379	-0.239553	-7.59607	-0.314878	-3.6673	-0.999922	-79.1765	-0.981051	-35.3787
0.900771	0.226963	0.972369	0.314807	-0.445575	-0.661314	0.962878	71.669	-0.233448	-7.47194	-0.350425	-4.00931	-0.998978	-78.9652	-0.973063	-33.832
0.903482	0.219171	0.970883	0.301299	-0.439941	-0.650221	0.964555	72.0809	-0.227334	-7.22447	-0.385474	-4.35245	-0.996615	-78.4561	-0.963692	-33.5082
0.906157	0.229765	0.969359	0.316272	-0.43429	-0.634249	0.966194	72.4421	-0.221211	-7.16732	-0.419975	-4.65764	-0.992835	-77.7222	-0.952951	-33.5441
0.908797	0.221537	0.967796	0.30402	-0.428622	-0.628517	0.967795	72.6975	-0.215079	-7.02499	-0.45388	-4.95083	-0.987645	-77.4585	-0.940857	-32.4619
0.9114	0.236221	0.966196	0.310701	-0.422937	-0.649866	0.969357	72.9814	-0.208939	-6.84949	-0.487139	-5.27308	-0.981051	-76.9187	-0.927426	-32.6065
0.913968	0.22334	0.964557	0.299029	-0.417235	-0.595994	0.970882	73.3282	-0.20279	-6.80151	-0.519706	-5.57731	-0.973063	-76.1814	-0.912676	-32.1258
0.9165	0.224661	0.96288	0.308979	-0.411517	-0.599311	0.972368	73.4228	-0.196633	-6.71908	-0.551535	-5.89039	-0.963692	-75.4449	-0.89663	-30.5227
0.918995	0.222326	0.961165	0.29122	-0.405782	-0.581746	0.973815	73.687	-0.190469	-6.40866	-0.582579	-6.26534	-0.952951	-75.0223	-0.879309	-30.1783
0.921454	0.213181	0.959412	0.303617	-0.400031	-0.577012	0.975224	74.0787	-0.184297	-6.38451	-0.612796	-6.63527	-0.940857	-73.6139	-0.860739	-29.721
0.923877	0.230779	0.957621	0.301685	-0.394265	-0.572858	0.976595	74.276	-0.178118	-6.04206			-0.927426	-72.8015	-0.840946	-28.4859
0.926263	0.211024	0.955792	0.290656	-0.388483	-0.533734	0.977927	74.5913	-0.171932	-5.73438			-0.912676	-71.0406	-0.819958	-27.9342
0.928613	0.210702	0.953926	0.300381	-0.382686	-0.546276	0.979221	74.8941	-0.165739	-5.69831			-0.89663	-70.2777
0.930926	0.228782	0.952022	0.281479	-0.376873	-0.552507	0.980475	75.494	-0.159539	-5.70604			-0.879309	-68.3892
0.933202	0.218269	0.95008	0.286889	-0.371046	-0.517795	0.981692	75.9345	-0.153334	-5.40577			-0.860739	-67.1945
0.935441	0.21273	0.948101	0.29869	-0.365204	-0.518278	0.982869	76.2274	-0.147122	-5.14526			-0.840946	-65.3681
0.937644	0.2117	0.946085	0.288048	-0.359348	-0.492195	0.984007	76.0965	-0.140904	-5.17102			-0.819958	-63.4291
0.939809	0.216144	0.944031	0.276037	-0.353477	-0.480667	0.985107	76.2848	-0.134681	-4.79282			-0.797804	-62.0761
0.941938	0.216176	0.94194	0.283218	-0.347593	-0.490907	0.986168	76.454	-0.128452	-4.6513			-0.774517	-59.9965
0.944029	0.213004	0.939812	0.293249	-0.341695	-0.486318	0.98719	76.6268	-0.122219	-4.32559			-0.750129	-57.8711
0.946083	0.209913	0.937646	0.279982	-0.335783	-0.42512	0.988173	76.7645	-0.11598	-4.18793			-0.724675	-55.5096
0.948099	0.209607	0.935444	0.263237	-0.329858	-0.460509	0.989117	76.9754	-0.109737	-4.05687			-0.698191	-53.1287
0.950079	0.219943	0.933204	0.292266	-0.32392	-0.416909	0.990022	77.1168	-0.10349	-3.89394			-0.670716	-50.6818
0.95202	0.220507	0.930928	0.273236	-0.317969	-0.413077	0.990887	77.3365	-0.0972385	-3.35473			-0.642287	-48.6642
0.953924	0.216755	0.928615	0.271175	-0.312006	-0.416587	0.991714	77.5991	-0.0909832	-3.44345			-0.612945	-45.7373
0.95579	0.21616	0.926265	0.278114	-0.30603	-0.35774	0.992502	77.8359	-0.0847243	-3.23897			-0.582733	-43.8873
0.957619	0.203167	0.923879	0.264896	-0.300042	-0.375177	0.99325	78.0305	-0.0784621	-2.89104			-0.551692	-41.0165
0.95941	0.209977	0.921457	0.265781	-0.294043	-0.370379	0.993959	78.3382	-0.0721968	-2.50705			-0.519867	-38.4236
0.961163	0.218011	0.918998	0.265105	-0.288032	-0.359962	0.994629	78.5637	-0.0659286	-2.60993			-0.487304	-35.441
0.962878	0.220974	0.916502	0.271352	-0.282009	-0.375338	0.995259	78.7093	-0.0596579	-2.30965			-0.454048	-33.0221
0.964555	0.202539	0.913971	0.254591	-0.275975	-0.3423	0.995851	79.3253	-0.0533847	-2.06702			-0.420146	-30.3925
0.966194	0.216643	0.911403	0.259824	-0.269931	-0.342525	0.996403	80.0277	-0.0471095	-1.71152			-0.385648	-27.2321
0.967795	0.200655	0.908799	0.254044	-0.263876	-0.32797	0.996915	80.4119	-0.0408324	-1.53554			-0.350602	-24.5619
0.969357	0.208657	0.90616	0.260533	-0.25781	-0.300149	0.997389	80.4312	-0.0345537	-1.24348			-0.315057	-21.8614
0.970882	0.213133	0.903485	0.264751	-0.251734	-0.286769	0.997823	80.5542	-0.0282737	-1.02693			-0.279065	-18.9825
0.972368	0.203811	0.900774	0.259969	-0.245648	-0.271039	0.998217	80.7385	-0.0219925	-0.685764			-0.242676	-16.2635
0.973815	0.206467	0.898027	0.23804	-0.239553	-0.26476	0.998572	80.7523	-0.0157104	-0.519447			-0.205943	-13.0828
0.975224	0.209784	0.895246	0.250631	-0.233448	-0.264921	0.998888	80.9624	-0.00942776	-0.368103			-0.168916	-10.88
0.976595	0.211957	0.892428	0.250309	-0.227334	-0.261363	0.999164	81.2875	-0.00314472	-0.0803881			-0.13165	-8.35469
0.977927	0.210315	0.889576	0.239747	-0.221211	-0.259721	0.999401	81.4297	0.00313844	0.281067			-0.0941966	-5.29054
0.979221	0.200059	0.886688	0.253078	-0.215079	-0.226618	0.999599	81.5473	0.00942148	0.582628			-0.0566093	-2.99245
0.980475	0.205968	0.883766	0.225417	-0.208939	-0.229967	0.999757	81.7784	0.0157042	0.871308			-0.0189416	-0.473615
0.981692	0.203279	0.880808	0.239006	-0.20279	-0.197605	0.999875	81.8721	0.0219862	1.32244
0.982869	0.200832	0.877816	0.236028	-0.196633	-0.19709	0.999954	81.97	0.0282674	1.50212
0.984007	0.192524	0.874789	0.235062	-0.190469	-0.187832	0.999993	82.1191	0.0345474	1.68502
0.985107	0.206564	0.871727	0.237589	-0.184297	-0.185353	0.999993	82.3536	0.0408261	1.94682
0.986168	0.198546	0.868632	0.252257	-0.178118	-0.165147	0.999954	82.5803	0.0471032	2.21054
0.98719	0.207031	0.865502	0.238217	-0.171932	-0.121917	0.999875	82.8352	0.0533785	2.36913
0.988173	0.191687	0.862337	0.216981	-0.165739	-0.146293	0.999757	83.0971	0.0596516	2.94424
0.989117	0.196759	0.859139	0.215886	-0.159539	-0.117747	0.999599	83.3284	0.0659224	3.37605
0.990022	0.203601	0.855907	0.214823	-0.153334	-0.109955	0.999401	83.3731	0.0721905	3.56555
0.990887	0.189835	0.85264	0.230827	-0.147122	-0.0779308	0.999165	83.5035	0.0784558	3.93248
0.991714	0.203762	0.849341	0.232566	-0.140904	-0.0902637	0.998888	83.6666	0.0847181	4.33644
0.992502	0.189884	0.846007	0.233129	-0.134681	-0.0834693	0.998573	83.8112	0.0909769	4.68228
0.99325	0.189578	0.842641	0.226786	-0.128452	-0.0772385	0.998218	84.095	0.0972322	5.14501
0.993959	0.196356	0.839241	0.217947	-0.122219	-0.0475815	0.997823	84.2625	0.103484	5.24338
0.994629	0.194923	0.835808	0.207498	-0.11598	-0.0212573	0.997389	84.3422	0.109731	5.99286
0.995259	0.194167	0.832342	0.210154	-0.109737	-0.0234469	0.996916	84.42	0.115974	6.0777
0.995851	0.190673	0.828843	0.198691	-0.10349	-0.0395635	0.996403	84.4222	0.122213	6.53463
0.996403	0.188177	0.825311	0.216433	-0.0972385	0.00218497	0.995851	84.4629	0.128446	7.02183
0.996915	0.188032	0.821747	0.204455	-0.0909832	-0.0234952	0.99526	84.6315	0.134675	7.28508
0.997389	0.184023	0.81815	0.206161	-0.0847243	-0.0208708	0.99463	84.9624	0.140898	7.80721
0.997823	0.174186	0.814521	0.214179	-0.0784621	0.0476687	0.99396	85.2084	0.147116	8.44415
0.998217	0.176698	0.81086	0.186615	-0.0721968	0.00933356	0.993251	85.3511	0.153327	8.59597
0.998572	0.178742	0.807167	0.198836	-0.0659286	0.0194929	0.992502	85.4489	0.159533	9.13083
0.998888	0.181769	0.803442	0.192476	-0.0596579	0.0610803	0.991715	85.4122	0.165733	9.39874
0.999164	0.181141	0.799685	0.180562	-0.0533847	0.0377991	0.990888	85.2323	0.171926	9.86984
0.999401	0.184458	0.795897	0.181093	-0.0471095	0.0684221	0.990023	85.3654	0.178112	10.4797
0.999599	0.181608	0.792077	0.209591	-0.0408324	0.115629	0.989118	85.4184	0.184291	10.7752
0.999757	0.182767	0.788226	0.183476	-0.0345537	0.0864707	0.988174	85.5384	0.190463	11.3311
0.999875	0.177213	0.784344	0.171626	-0.0282737	0.100559	0.987191	85.4868	0.196627	11.7441
0.999954	0.173816	0.780431	0.186197	-0.0219925	0.123083	0.986169	85.6178	0.202784	12.2768
0.999993	0.172608	0.776487	0.18924	-0.0157104	0.116643	0.985108	85.6225	0.208932	12.7473
0.999993	0.176166	0.772513	0.187195	-0.00942776	0.143128	0.984009	85.7158	0.215073	13.5267
0.999954	0.177486	0.768508	0.171433	-0.00314472	0.101541	0.98287	85.7926	0.221205	13.8194
0.999875	0.167295	0.764472	0.185826	0.00313844	0.149423	0.981693	85.7834	0.227328	14.5134
0.999757	0.162272	0.760407	0.164188	0.00942148	0.124613	0.980477	85.638	0.233442	14.8491
0.999599	0.170322	0.756311	0.178002	0.0157042	0.191301	0.979222	85.5258	0.239547	15.3524
0.999401	0.163527	0.752186	0.169485	0.0219862	0.169662	0.977928	85.4719	0.245642	15.9709
0.999165	0.163286	0.748031	0.188129	0.0282674	0.176907	0.976596	85.484	0.251728	16.6013
0.998888	0.165363	0.743846	0.17359	0.0345474	0.18515	0.975226	85.502	0.257804	17.1585
0.998573	0.156363	0.739632	0.174524	0.0408261	0.231697	0.973817	85.4594	0.26387	17.8693
0.998218	0.174508	0.735389	0.169581	0.0471032	0.197564	0.972369	85.5225	0.269925	18.4238
0.997823	0.161032	0.731116	0.158729	0.0533785	0.222036	0.970883	85.5471	0.275969	18.983
0.997389	0.153706	0.726815	0.166264	0.0596516	0.226689	0.969359	85.5886	0.282003	19.5779
0.996916	0.14952	0.722486	0.162916	0.0659224	0.204245	0.967796	85.7039	0.288026	20.3082
0.996403	0.150534	0.718127	0.17066	0.0721905	0.250727	0.966196	85.8717	0.294037	20.845
0.995851	0.15633	0.713741	0.151098	0.0784558	0.268567	0.964557	85.5703	0.300036	21.5148
0.99526	0.149198	0.709326	0.159599	0.0847181	0.236237	0.96288	85.5436	0.306024	22.1492
0.99463	0.152595	0.704883	0.150905	0.0909769	0.274492	0.961165	85.4586	0.312	22.7132
0.99396	0.156314	0.700412	0.155026	0.0972322	0.298288	0.959412	85.4232	0.317963	23.3551
0.993251	0.14696	0.695914	0.147669	0.103484	0.260806	0.957621	85.3342	0.323914	23.9938
0.992502	0.150808	0.691388	0.15142	0.109731	0.29927	0.955792	85.3949	0.329852	24.8437
0.991715	0.140101	0.686835	0.145157	0.115974	0.293764	0.953926	85.3764	0.335777	25.6188
0.990888	0.144352	0.682255	0.146574	0.122213	0.317673	0.952022	85.1269	0.341689	26.3547
0.990023	0.148457	0.677648	0.127543	0.128446	0.323373	0.95008	85.0868	0.347587	26.8017
0.989118	0.151855	0.673014	0.137735	0.134675	0.328589	0.948101	85.0389	0.353471	27.5729
0.988174	0.141856	0.668353	0.143676	0.140898	0.351226	0.946085	85.0181	0.359342	28.5737
0.987191	0.134949	0.663666	0.137251	0.147116	0.317431	0.944031	84.9218	0.365198	29.3357
0.986169	0.139473	0.658953	0.127253	0.153327	0.363173	0.94194	84.8427	0.37104	30.0944
0.985108	0.13862	0.654214	0.131809	0.159533	0.350019	0.939812	84.8754	0.376868	30.9302
0.984009	0.137316	0.649449	0.132776	0.165733	0.369742	0.937646	84.8708	0.38268	31.827
0.98287	0.130119	0.644659	0.130602	0.171926	0.376439	0.935444	84.8414	0.388477	32.3047
0.981693	0.143193	0.639843	0.119847	0.178112	0.373155	0.933204	84.7481	0.394259	33.2312
0.980477	0.134241	0.635002	0.135706	0.184291	0.402039	0.930928	84.7399	0.400026	34.2267
0.979222	0.123952	0.630135	0.122809	0.190463	0.426061	0.928615	84.6391	0.405776	35.0585
0.977928	0.123389	0.625244	0.132019	0.196627	0.430489	0.926265	84.4466	0.411511	35.807
0.976596	0.130248	0.620328	0.12735	0.202784	0.423759	0.923879	84.3112	0.417229	36.6292
0.975226	0.126657	0.615388	0.119944	0.208932	0.444609	0.921457	84.4099	0.422931	37.4612
0.973817	0.122471	0.610423	0.112875	0.215073	0.442789	0.918998	84.439	0.428616	38.5046
0.972369	0.117206	0.605434	0.124838	0.221205	0.446734	0.916502	84.4844	0.434285	39.3863
0.970883	0.116224	0.600422	0.120958	0.227328	0.456829	0.913971	84.3384	0.439936	40.4191
0.969359	0.11872	0.595385	0.118752	0.233442	0.450002	0.911403	84.331	0.445569	41.2098
0.967796	0.113825	0.590325	0.10584	0.239547	0.481704	0.908799	84.2452	0.451186	42.1274
0.966196	0.117206	0.585242	0.104068	0.245642	0.473702	0.90616	84.2559	0.456784	43.2362
0.964557	0.113648	0.580136	0.108818	0.251728	0.499028	0.903485	84.2895	0.462364	44.1898
0.96288	0.101508	0.575007	0.110267	0.257804	0.503874	0.900774	84.4786	0.467926	45.3682
0.961165	0.111056	0.569855	0.109704	0.26387	0.517093	0.898027	84.9518	0.47347	46.1507
0.959412	0.118768	0.564681	0.099657	0.269925	0.501009	0.895246	85.21	0.478995	47.241
0.957621	0.112843	0.559484	0.105968	0.275969	0.528589	0.892428	85.3001	0.484501	48.084
0.955792	0.100172	0.554265	0.10877	0.282003	0.538523	0.889576	85.5122	0.489988	49.2092
0.953926	0.099335	0.549025	0.103924	0.288026	0.515821	0.886688	85.6641	0.495455	50.1248
0.952022	0.0907856	0.543762	0.0886604	0.294037	0.544608	0.883766	85.5613	0.500903	51.5281
0.95008	0.102185	0.538478	0.107643	0.300036	0.507433	0.880808	85.3261	0.506331	52.3753
0.948101	0.103135	0.533173	0.0956802	0.306024	0.55414	0.877816	85.2367	0.51174	53.2536
0.946085	0.102185	0.527847	0.0926855	0.312	0.557714	0.874789	85.1655	0.517127	54.4497
0.944031	0.0935388	0.5225	0.0939735	0.317963	0.538394	0.871727	85.339	0.522495	55.2111
0.94194	0.0899806	0.517133	0.0848768	0.323914	0.578162	0.868632	85.3668	0.527842	56.2914
0.939812	0.091494	0.511745	0.0905924	0.329852	0.556297	0.865502	85.2142	0.533168	57.252
0.937646	0.0876944	0.506337	0.0865673	0.335777	0.580384	0.862337	85.0913	0.538473	58.2705
0.935444	0.0929109	0.500908	0.0851022	0.341689	0.562255	0.859139	84.9961	0.543757	58.9927
0.933204	0.077535	0.495461	0.0785654	0.347587	0.598561	0.855907	84.8765	0.549019	59.8982
0.930928	0.090045	0.489993	0.0550749	0.353471	0.587613	0.85264	84.6923	0.55426	60.8729
0.928615	0.0879842	0.484506	0.0789357	0.359342	0.607255	0.849341	84.3817	0.559479	61.0114
0.926265	0.0837176	0.479	0.0638979	0.365198	0.62268	0.846007	84.2105	0.564675	61.3033
0.923879	0.0787425	0.473475	0.0644453	0.37104	0.612375	0.842641	84.1149	0.56985	61.3558
0.921457	0.0718032	0.467932	0.0756029	0.376868	0.604985	0.839241	83.7008	0.575002	60.5405
0.918998	0.0742505	0.46237	0.068406	0.38268	0.615257	0.835808	83.0245	0.580131	57.734
0.916502	0.0740734	0.45679	0.068873	0.388477	0.620892	0.832342	82.3581	0.585237	50.2025
0.913971	0.0755385	0.451191	0.0642682	0.394259	0.636784	0.828843	82.0043	0.59032	43.522
0.911403	0.0863097	0.445575	0.0649444	0.400026	0.634417	0.825311	81.7135	0.59538	43.2542
0.908799	0.0598245	0.439941	0.0562985	0.405776	0.63878	0.821747	81.3034	0.600417	43.4003
0.90616	0.0616922	0.43429	0.0477975	0.411511	0.653077	0.81815	80.9808	0.605429	43.6447
0.903485	0.0811737	0.428622	0.0490533	0.417229	0.653351	0.814521	80.6884	0.610418	44.5478
0.900774	0.0661037	0.422937	0.0604202	0.422931	0.68114	0.81086	80.454	0.615383	45.2262
0.898027	0.0674883	0.417235	0.0574899	0.428616	0.63424	0.807167	79.9607	0.620323	45.5658
0.895246	0.0656207	0.411517	0.0670536	0.434285	0.641437	0.803442	79.3525	0.625239	46.3756
0.892428	0.066313	0.405782	0.0490211	0.439936	0.662737	0.799685	78.6851	0.63013	47.0889
0.889576	0.0547851	0.400031	0.0468959	0.445569	0.67404	0.795897	78.2874	0.634997	48.0786
0.886688	0.0651376	0.394265	0.0481034	0.451186	0.661514	0.792077	77.9127	0.639838	49.0296
0.883766	0.0631734	0.388483	0.0323411	0.456784	0.695083	0.788226	77.6472	0.644654	49.8813
0.880808	0.0625938	0.382686	0.0312462	0.462364	0.703713	0.784344	77.2796	0.649445	50.7173
0.877816	0.0512752	0.376873	0.0444486	0.467926	0.683088	0.780431	77.1935	0.654209	51.8356
0.874789	0.0466221	0.371046	0.0421462	0.47347	0.698126	0.776487	79.6678	0.658949	52.5308
0.871727	0.0638013	0.365204	0.0378474	0.478995	0.725593	0.772513	80.3544	0.663662	53.7733
0.868632	0.0505668	0.359348	0.0296201	0.484501	0.730391	0.768508	81.2484	0.668349	54.6108
0.865502	0.0531589	0.353477	0.0271245	0.489988	0.736767	0.764472	82.2366	0.673009	55.7925
0.862337	0.047234	0.347593	0.0303446	0.495455	0.74171	0.760407	82.676	0.677643	57.622
0.859139	0.0481195	0.341695	0.0189938	0.500903	0.76388	0.756311	83.0634	0.68225	59.4848
0.855907	0.0374288	0.335783	0.0213284	0.506331	0.732034	0.752186	82.8872	0.68683	62.2982
0.85264	0.0401176	0.329858	0.00619397	0.51174	0.707191	0.748031	82.8001	0.691384	65.0953
0.849341	0.0489567	0.32392	0.0117325	0.517127	0.715241	0.743846	82.5529	0.695909	67.9906
0.846007	0.0441749	0.317969	0.00825483	0.522495	0.728878	0.739632	82.0908	0.700408	73.3986
0.842641	0.0376542	0.312006	0.0249188	0.527842	0.728186	0.735389	82.1342	0.704878	76.5627
0.839241	0.034901	0.30603	0.0104445	0.533168	0.763993	0.731116	81.6752	0.709321	79.0808
0.835808	0.0436758	0.300042	-0.0038205	0.538473	0.71677	0.726815	81.0317	0.713736	81.374
0.832342	0.0342087	0.294043	0.0122799	0.543757	0.731808	0.722486	80.457	0.718123	85.249
0.828843	0.0432089	0.288032	-0.00425521	0.549019	0.78399	0.718127	79.8282	0.722481	88.8964
0.825311	0.0351264	0.282009	0.00149265	0.55426	0.731535	0.713741	79.239	0.726811	90.6942
0.821747	0.0241298	0.275975	-0.0143341	0.559479	0.766617	0.709326	78.5531	0.731112	91.9783
0.81815	0.0307471	0.269931	0.00376281	0.564675	0.738426	0.704883	77.8987	0.735384	93.371
0.814521	0.0301353	0.263876	-0.00742699	0.56985	0.76132	0.700412	77.1166	0.739628	95.231
0.81086	0.0399244	0.25781	-0.00330528	0.575002	0.786453	0.695914	76.4374	0.743842	97.0971
0.807167	0.0209259	0.251734	-0.0200175	0.580131	0.726479	0.691388	75.8065	0.748027	98.8431
0.803442	0.0246612	0.245648	-0.0214183	0.585237	0.75686	0.686835	75.1161	0.752182	100.313
0.799685	0.0273016	0.239553	-0.0138672	0.59032	0.779321	0.682255	74.4711	0.756307	102.665
0.795897	0.0219724	0.233448	-0.0369874	0.59538	0.766875	0.677648	73.798	0.760403	104.236
0.792077	0.0222461	0.227334	-0.0281482	0.600417	0.770755	0.673014	73.0326	0.764468	106.062
0.788226	0.0138256	0.221211	-0.0244129	0.605429	0.792233	0.668353	72.2626	0.768504	108.08
0.784344	0.0160957	0.215079	-0.0199531	0.610418	0.761288	0.663666	71.6055	0.772509	109.904
0.780431	0.0233892	0.208939	-0.0348943	0.615383	0.764669	0.658953	70.8282	0.776483	111.873
0.776487	0.0182693	0.20279	-0.0434598	0.620323	0.764009	0.654214	70.1062	0.780427	113.867
0.772513	0.0171101	0.196633	-0.0157992	0.625239	0.809718	0.649449	69.3035	0.78434	116.044
0.768508	0.0182371	0.190469	-0.0470501	0.63013	0.806579	0.644659	68.5727	0.788222	118.529
0.764472	0.0143247	0.184297	-0.0422683	0.634997	0.830488	0.639843	67.7339	0.792073	121.009
0.760407	0.0152585	0.178118	-0.0479035	0.639838	0.778677	0.635002	66.9205	0.795893	123.039
0.756311	0.0170457	0.171932	-0.0514134	0.644654	0.808366	0.630135	66.1528	0.799682	124.753
0.752186	0.00836753	0.165739	-0.0579824	0.649445	0.831035	0.625244	65.3264	0.803438	126.392
0.748031	0.0132621	0.159539	-0.0644547	0.654209	0.826189	0.620328	64.6078	0.807163	128.335
0.743846	0.00786842	0.153334	-0.0578374	0.658949	0.815724	0.615388	63.8045	0.810856	130.308
0.739632	0.00930135	0.147122	-0.0587069	0.663662	0.792169	0.610423	62.9532	0.814518	132.174
0.735389	0.00583976	0.140904	-0.0753547	0.668349	0.806804	0.605434	62.0626	0.818147	133.898
0.731116	0.00313489	0.134681	-0.0591094	0.673009	0.804985	0.600422	61.3651	0.821743	135.672
0.726815	0.0100742	0.128452	-0.0626515	0.677643	0.812455	0.595385	60.5834	0.825307	137.674
0.722486	-0.000664812	0.122219	-0.074598	0.68225	0.811344	0.590325	59.7869	0.828839	139.089
0.718127	0.0034891	0.11598	-0.0709593	0.68683	0.798078	0.585242	58.9743	0.832338	141.079
0.713741	-0.00486702	0.109737	-0.0809255	0.691384	0.807545	0.580136	58.0632	0.835804	142.723
0.709326	0.00648378	0.10349	-0.0820203	0.695909	0.798432	0.575007	57.317	0.839237	144.792
0.704883	-0.0116936	0.0972385	-0.0728913	0.700408	0.79006	0.569855	56.4254	0.842637	146.565
0.700412	-0.00182404	0.0909832	-0.0956896	0.704878	0.830166	0.564681	55.6251	0.846004	148.159
0.695914	-0.000117397	0.0847243	-0.0859649	0.709321	0.804485	0.559484	54.7964	0.849337	149.552
0.691388	-0.0155416	0.0784621	-0.102919	0.713736	0.806369	0.554265	53.9342	0.852637	151.373
0.686835	-0.0120478	0.0721968	-0.0972835	0.718123	0.812198	0.549025	53.1844	0.855903	153.068
0.682255	-0.000407205	0.0659286	-0.104899	0.722481	0.818412	0.543762	52.3536	0.859136	154.064
0.677648	-0.00232316	0.0596579	-0.106251	0.726811	0.830085	0.538478	51.5414	0.862334	155.726
0.673014	-0.010792	0.0533847	-0.103675	0.731112	0.836863	0.533173	50.6752	0.865498	157.071
0.668353	-0.000519908	0.0471095	-0.111339	0.735384	0.829039	0.527847	49.8782	0.868629	158.333
0.663666	-0.011597	0.0408324	-0.130515	0.739628	0.845203	0.5225	49.0269	0.871724	160.109
0.658953	-0.0128045	0.0345537	-0.109262	0.743842	0.855894	0.517133	48.1732	0.874786	161.732
0.654214	-0.0217403	0.0282737	-0.120742	0.748027	0.807995	0.511745	47.4277	0.877813	162.741
0.649449	-0.0149298	0.0219925	-0.131014	0.752182	0.859227	0.506337	46.5747	0.880805	164.655
0.644659	-0.0224165	0.0157104	-0.131255	0.756307	0.810362	0.500908	45.7606	0.883763	165.954
0.639843	-0.0187134	0.00942776	-0.14156	0.760403	0.834851	0.495461	44.8441	0.886685	167.287
0.635002	-0.0158153	0.00314472	-0.141495	0.764468	0.82965	0.489993	44.0641	0.889573	169.808
0.630135	-0.0187939	-0.00313844	-0.135619	0.768504	0.862286	0.484506	43.2655	0.892425	171.262
0.625244	-0.0296456	-0.00942148	-0.136778	0.772509	0.884231	0.479	42.489	0.895243	172.106
0.620328	-0.0261196	-0.0157042	-0.14061	0.776483	0.841967	0.473475	41.6474	0.898025	173.155
0.615388	-0.0273271	-0.0219862	-0.147855	0.780427	0.86681	0.467932	40.7776	0.900771	174.115
0.610423	-0.0209514	-0.0282674	-0.148676	0.78434	0.822518	0.46237	39.9928	0.903482	175.328
0.605434	-0.0325276	-0.0345474	-0.162217	0.788222	0.842161	0.45679	39.2755	0.906157	176.448
0.600422	-0.0279067	-0.0408261	-0.155374	0.792073	0.857601	0.451191	38.4985	0.908797	177.598
0.595385	-0.0141087	-0.0471032	-0.147726	0.795893	0.875875	0.445575	37.72	0.9114	178.953
0.590325	-0.0212734	-0.0533785	-0.168335	0.799682	0.852416	0.439941	36.8182	0.913968	180.223
0.585242	-0.0295651	-0.0596516	-0.17946	0.803438	0.856136	0.43429	36.0631	0.9165	181.922
0.580136	-0.0413667	-0.0659224	-0.172956	0.807163	0.869048	0.428622	35.2758	0.918995	182.832
0.575007	-0.0365849	-0.0721905	-0.177834	0.810856	0.891138	0.422937	34.4616	0.921454	184.162
0.569855	-0.0371645	-0.0784558	-0.175161	0.814518	0.857488	0.417235	33.7165	0.923877	185.676
0.564681	-0.026023	-0.0847181	-0.188911	0.818147	0.848762	0.411517	32.9336	0.926263	187.122
0.559484	-0.0360858	-0.0909769	-0.181634	0.821743	0.839681	0.405782	32.1881	0.928613	189.481
0.554265	-0.0401109	-0.0972322	-0.186721	0.825307	0.846669	0.400031	31.3591	0.930926	190.764
0.549025	-0.0394347	-0.103484	-0.198877	0.828839	0.879224	0.394265	30.6938	0.933202	191.651
0.543762	-0.0352324	-0.109731	-0.190215	0.832338	0.86615	0.388483	29.9249	0.935441	192.952
0.538478	-0.0350714	-0.115974	-0.200294	0.835804	0.863413	0.382686	29.1972	0.937644	193.809
0.533173	-0.037889	-0.122213	-0.203095	0.839237	0.830745	0.376873	28.466	0.939809	195.199
0.527847	-0.050721	-0.128446	-0.201727	0.842637	0.834416	0.371046	27.6929	0.941938	196.243
0.5225	-0.036923	-0.134675	-0.219244	0.846004	0.858535	0.365204	26.9295	0.944029	197.151
0.517133	-0.0455045	-0.140898	-0.208199	0.849337	0.860241	0.359348	26.1972	0.946083	198.6
0.511745	-0.0474366	-0.147116	-0.224509	0.852637	0.863027	0.353477	25.5202	0.948099	199.35
0.506337	-0.0503507	-0.153327	-0.220436	0.855903	0.850839	0.347593	24.839	0.950079	200.683
0.500908	-0.0426547	-0.159533	-0.216894	0.859136	0.883023	0.341695	24.123	0.95202	201.75
0.495461	-0.0433954	-0.165733	-0.235135	0.862334	0.863429	0.335783	23.3872	0.953924	202.781
0.489993	-0.0513651	-0.171926	-0.224171	0.865498	0.87581	0.329858	22.7282	0.95579	204.113
0.484506	-0.0496423	-0.178112	-0.234846	0.868629	0.861417	0.32392	22.0946	0.957619	205.105
0.479	-0.0552614	-0.184291	-0.246808	0.871724	0.864653	0.317969	21.3167	0.95941	206.372
0.473475	-0.0427835	-0.190463	-0.231094	0.874786	0.826656	0.312006	20.6717	0.961163	207.636
0.467932	-0.0579663	-0.196627	-0.247903	0.877813	0.893296	0.30603	20.0607	0.962878	209.301
0.46237	-0.0413506	-0.202784	-0.252331	0.880805	0.861014	0.300042	19.404	0.964555	211.724
0.45679	-0.0611219	-0.208932	-0.262087	0.883763	0.890848	0.294043	18.7767	0.966194	213.259
0.451191	-0.0696069	-0.215073	-0.252846	0.886685	0.893666	0.288032	18.1689	0.967795	214.342
0.445575	-0.0577569	-0.221205	-0.24932	0.889573	0.869274	0.282009	17.4774	0.969357	215.29
0.439941	-0.0738413	-0.227328	-0.260236	0.892425	0.892571	0.275975	16.9156	0.970882	216.627
0.43429	-0.0650987	-0.233442	-0.282133	0.895243	0.870224	0.269931	16.2941	0.972368	217.783
0.428622	-0.0627803	-0.239547	-0.272826	0.898025	0.869531	0.263876	15.6351	0.973815	218.782
0.422937	-0.0533776	-0.245642	-0.259817	0.900771	0.879755	0.25781	15.0178	0.975224	219.689
0.417235	-0.0671596	-0.251728	-0.281569	0.903482	0.850597	0.251734	14.4801	0.976595	220.764
0.411517	-0.0643903	-0.257804	-0.284129	0.906157	0.867165	0.245648	13.8933	0.977927	222.411
0.405782	-0.0710237	-0.26387	-0.281923	0.908797	0.888578	0.239553	13.2709	0.979221	223.52
0.400031	-0.0620236	-0.269925	-0.285433	0.9114	0.908929	0.233448	12.7536	0.980475	224.714
0.394265	-0.0700094	-0.275969	-0.302451	0.913968	0.870095	0.227334	12.0777	0.981692	225.769
0.388483	-0.0653402	-0.282003	-0.29527	0.9165	0.903857	0.221211	11.4852	0.982869	226.985
0.382686	-0.0655495	-0.288026	-0.279959	0.918995	0.881977	0.215079	10.9412	0.984007	227.817
0.376873	-0.067546	-0.294037	-0.306927	0.921454	0.865023	0.208939	10.4248	0.985107	229.262
0.371046	-0.0795086	-0.300036	-0.311242	0.923877	0.8908	0.20279	9.92074	0.986168	230.472
0.365204	-0.0747912	-0.306024	-0.31026	0.926263	0.873202	0.196633	9.40857	0.98719	231.529
0.359348	-0.0725854	-0.312	-0.311258	0.928613	0.896145	0.190469	8.97143	0.988173	232.312
0.353477	-0.0706856	-0.317963	-0.34003	0.930926	0.903487	0.184297	8.48552	0.989117	233.762
0.347593	-0.0789934	-0.323914	-0.329758	0.933202	0.887033	0.178118	7.98067	0.990022	234.642
0.341695	-0.0768681	-0.329852	-0.339015	0.935441	0.876986	0.171932	7.56709	0.990887	236.107
0.335783	-0.0759343	-0.335777	-0.336568	0.937644	0.853286	0.165739	7.09621	0.991714	237.116
0.329858	-0.0780596	-0.341689	-0.335522	0.939809	0.90938	0.159539	6.73215	0.992502	238.286
0.32392	-0.082777	-0.347587	-0.343185	0.941938	0.858036	0.153334	6.27445	0.99325	239.27
0.317969	-0.0827931	-0.353471	-0.35547	0.944029	0.875118	0.147122	5.86643	0.993959	239.84
0.312006	-0.0877359	-0.359342	-0.353216	0.946083	0.894068	0.140904	5.47879	0.994629	241.202
0.30603	-0.0874139	-0.365198	-0.375579	0.948099	0.901813	0.134681	5.11164	0.995259	244.249
0.300042	-0.0864962	-0.37104	-0.367078	0.950079	0.844592	0.128452	4.71684	0.995851	246.772
0.294043	-0.0888308	-0.376868	-0.356195	0.95202	0.90579	0.122219	4.3234	0.996403	250.165
0.288032	-0.0860615	-0.38268	-0.37471	0.953924	0.874732	0.11598	4.02045	0.996915	252.935
0.282009	-0.0932584	-0.388477	-0.380216	0.95579	0.891396	0.109737	3.67999	0.997389	255.192
0.275975	-0.0909077	-0.394259	-0.382905	0.957619	0.914226	0.10349	3.33307	0.997823	256.679
0.269931	-0.0901349	-0.400026	-0.381488	0.95941	0.890285	0.0972385	3.01123	0.998217	258.373
0.263876	-0.0981046	-0.405776	-0.382213	0.961163	0.866472	0.0909832	2.66364	0.998572	260.442
0.25781	-0.0927754	-0.411511	-0.396075	0.962878	0.875891	0.0847243	2.44718	0.998888	261.969
0.251734	-0.0886376	-0.417229	-0.386238	0.964555	0.878725	0.0784621	2.13607	0.999164	263.233
0.245648	-0.0930652	-0.422931	-0.398362	0.966194	0.894777	0.0721968	1.81725	0.999401	264.876
0.239553	-0.0903764	-0.428616	-0.401952	0.967795	0.87829	0.0659286	1.54246	0.999599	266.718
0.233448	-0.0974606	-0.434285	-0.417328	0.969357	0.894471	0.0596579	1.35964	0.999757	267.405
0.227334	-0.097686	-0.439936	-0.419678	0.970882	0.871302	0.0533847	1.08916	0.999875	267.117
0.221211	-0.0917772	-0.445569	-0.419212	0.972368	0.926543	0.0471095	0.851112	0.999954	268.33
0.215079	-0.0982173	-0.451186	-0.418857	0.973815	0.913163	0.0408324	0.599028	0.999993	269.215
0.208939	-0.0966717	-0.456784	-0.424316	0.975224	0.922115	0.0345537	0.325047	0.999993	270.01
0.20279	-0.0983139	-0.462364	-0.436149	0.976595	0.894712	0.0282737	0.151146	0.999954	270.266
0.196633	-0.110695	-0.467926	-0.438097	0.977927	0.90455	0.0219925	-0.0282931	0.999875	270.8
0.190469	-0.0967361	-0.47347	-0.431722	0.979221	0.873975	0.0157104	-0.251558	0.999757	271.832
0.184297	-0.104947	-0.478995	-0.44903	0.980475	0.898142	0.00942776	-0.44011	0.999599	272.312
0.178118	-0.108892	-0.484501	-0.434571	0.981692	0.894262	0.00314472	-0.627841	0.999401	272.822
0.171932	-0.115091	-0.489988	-0.45035	0.982869	0.902811	-0.00313844	-0.767094	0.999165	273.209
0.165739	-0.106541	-0.495455	-0.457933	0.984007	0.892829	-0.00942148	-0.951669	0.998888	273.85
0.159539	-0.108763	-0.500903	-0.460702	0.985107	0.903407	-0.0157042	-1.11177	0.998573	274.519
0.153334	-0.110309	-0.506331	-0.467159	0.986168	0.879981	-0.0219862	-1.26362	0.998218	274.962
0.147122	-0.107427	-0.51174	-0.456693	0.98719	0.895727	-0.0282674	-1.40451	0.997823	275.966
0.140904	-0.121901	-0.517127	-0.464486	0.988173	0.93089	-0.0345474	-1.55618	0.997389	276.344
0.134681	-0.117232	-0.522495	-0.488637	0.989117	0.859968	-0.0408261	-1.74012	0.996916	277.032
0.128452	-0.112676	-0.527842	-0.4892	0.990022	0.904357	-0.0471032	-1.84969	0.996403	277.738
0.122219	-0.111307	-0.533168	-0.494497	0.990887	0.872623	-0.0533785	-1.92917	0.995851	278.187
0.11598	-0.123881	-0.538473	-0.4963	0.991714	0.900058	-0.0596516	-2.00832	0.99526	278.881
0.109737	-0.117667	-0.543757	-0.484563	0.992502	0.903149	-0.0659224	-2.17216	0.99463	279.41
0.10349	-0.123801	-0.549019	-0.498603	0.99325	0.892168	-0.0721905	-2.21848	0.99396	280.074
0.0972385	-0.123044	-0.55426	-0.493563	0.993959	0.875505	-0.0784558	-2.306	0.993251	280.626
0.0909832	-0.121064	-0.559479	-0.505751	0.994629	0.893489	-0.0847181	-2.41018	0.992502	281.08
0.0847243	-0.135522	-0.564675	-0.523832	0.995259	0.868759	-0.0909769	-2.46017	0.991715	281.256
0.0784621	-0.127778	-0.56985	-0.528888	0.995851	0.893054	-0.0972322	-2.62692	0.990888	281.721
0.0721968	-0.129275	-0.575002	-0.528759	0.996403	0.906852	-0.103484	-2.63761	0.990023	282.291
0.0659286	-0.128873	-0.580131	-0.515557	0.996915	0.872156	-0.109731	-2.74123	0.989118	282.455
0.0596579	-0.119921	-0.585237	-0.538113	0.997389	0.891058	-0.115974	-2.82619	0.988174	283.215
0.0533847	-0.1262	-0.59032	-0.540705	0.997823	0.906578	-0.122213	-2.8526	0.987191	283.344
0.0471095	-0.13066	-0.59538	-0.541816	0.998217	0.850549	-0.128446	-2.98515	0.986169	283.713
0.0408324	-0.141592	-0.600417	-0.55072	0.998572	0.861352	-0.134675	-2.9914	0.985108	284.977
0.0345537	-0.139708	-0.605429	-0.548836	0.998888	0.877034	-0.140898	-3.02579	0.984009	286.438
0.0282737	-0.136053	-0.610418	-0.544666	0.999164	0.865329	-0.147116	-3.06528	0.98287	287.512
0.0219925	-0.136263	-0.615383	-0.55869	0.999401	0.903552	-0.153327	-3.12478	0.981693	287.873
0.0157104	-0.136295	-0.620323	-0.56447	0.999599	0.896274	-0.159533	-3.16255	0.980477	288.155
0.00942776	-0.14032	-0.625239	-0.583355	0.999757	0.895695	-0.165733	-3.14118	0.979222	288.474
0.00314472	-0.139241	-0.63013	-0.568269	0.999875	0.847281	-0.171926	-3.22874	0.977928	289.096
-0.00313844	-0.143347	-0.634997	-0.588636	0.999954	0.882331	-0.178112	-3.20478	0.976596	289.411
-0.00942148	-0.144297	-0.639838	-0.585883	0.999993	0.87214	-0.184291	-3.26735	0.975226	289.624
-0.0157042	-0.151767	-0.644654	-0.592436	0.999993	0.843046	-0.190463	-3.30384	0.973817	290.077
-0.0219862	-0.14676	-0.649445	-0.590762	0.999954	0.870272	-0.196627	-3.32524	0.972369	290.056
-0.0282674	-0.149835	-0.654209	-0.599118	0.999875	0.870852	-0.202784	-3.31914	0.970883	290.45
-0.0345474	-0.158626	-0.658949	-0.594755	0.999757	0.866038	-0.208932	-3.36353	0.969359	290.376
-0.0408261	-0.154585	-0.663662	-0.602386	0.999599	0.814114	-0.215073	-3.39087	0.967796	290.865
-0.0471032	-0.161089	-0.668349	-0.614622	0.999401	0.855266	-0.221205	-3.40457	0.966196	291.195
-0.0533785	-0.162152	-0.673009	-0.618503	0.999165	0.868984	-0.227328	-3.47493	0.964557	292.455
-0.0596516	-0.156533	-0.677643	-0.622802	0.998888	0.870739	-0.233442	-3.44299	0.96288	293.06
-0.0659224	-0.163279	-0.68225	-0.621127	0.998573	0.85145	-0.239547	-3.41357	0.961165	293.045
-0.0721905	-0.156179	-0.68683	-0.63383	0.998218	0.855041	-0.245642	-3.43357	0.959412	293.456
-0.0784558	-0.165276	-0.691384	-0.638274	0.997823	0.867004	-0.251728	-3.44688	0.957621	293.813
-0.0847181	-0.168721	-0.695909	-0.641623	0.997389	0.839778	-0.257804	-3.47385	0.955792	294.206
-0.0909769	-0.172376	-0.700408	-0.645391	0.996916	0.902875	-0.26387	-3.41354	0.953926	294.48
-0.0972322	-0.17426	-0.704878	-0.635585	0.996403	0.856313	-0.269925	-3.51742	0.952022	295.075
-0.103484	-0.17529	-0.709321	-0.651992	0.995851	0.848617	-0.275969	-3.42408	0.95008	294.556
-0.109731	-0.176143	-0.713736	-0.660348	0.99526	0.853817	-0.282003	-3.47981	0.948101	294.484
-0.115974	-0.176981	-0.718123	-0.66674	0.99463	0.868066	-0.288026	-3.49127	0.946085	294.742
-0.122213	-0.180394	-0.722481	-0.668205	0.99396	0.841468	-0.294037	-3.51681	0.944031	295.107
-0.128446	-0.181441	-0.726811	-0.672568	0.993251	0.837153	-0.300036	-3.50855	0.94194	294.596
-0.134675	-0.174244	-0.731112	-0.692613	0.992502	0.834303	-0.306024	-3.49288	0.939812	294.827
-0.140898	-0.182841	-0.735384	-0.68437	0.991715	0.819781	-0.312	-3.45809	0.937646	294.509
-0.147116	-0.17624	-0.739628	-0.684241	0.990888	0.855089	-0.317963	-3.48014	0.935444	294.374
-0.153327	-0.180877	-0.743842	-0.693547	0.990023	0.806305	-0.323914	-3.48285	0.933204	294.375
-0.159533	-0.187059	-0.748027	-0.693144	0.989118	0.808189	-0.329852	-3.50136	0.930928	294.281
-0.165733	-0.189958	-0.752182	-0.696638	0.988174	0.8363	-0.335777	-3.56007	0.928615	294.603
-0.171926	-0.190924	-0.756307	-0.707908	0.987191	0.830472	-0.341689	-3.56218	0.926265	296.242
-0.178112	-0.183807	-0.760403	-0.711016	0.986169	0.830939	-0.347587	-3.52276	0.923879	296.335
-0.184291	-0.186158	-0.764468	-0.726633	0.985108	0.806353	-0.353471	-3.5454	0.921457	296.508
-0.190463	-0.205543	-0.768504	-0.717037	0.984009	0.838409	-0.359342	-3.53856	0.918998	296.177
-0.196627	-0.192051	-0.772509	-0.737614	0.98287	0.806192	-0.365198	-3.49354	0.916502	296.034
-0.202784	-0.208248	-0.776483	-0.719324	0.981693	0.822711	-0.37104	-3.57696	0.913971	295.76
-0.208932	-0.198813	-0.780427	-0.73792	0.980477	0.79592	-0.376868	-3.57372	0.911403	295.831
-0.215073	-0.206461	-0.78434	-0.748095	0.979222	0.819797	-0.38268	-3.53207	0.908799	294.775
-0.221205	-0.19548	-0.788222	-0.750381	0.977928	0.829731	-0.388477	-3.57271	0.90616	294.058
-0.227328	-0.210309	-0.792073	-0.754729	0.976596	0.782299	-0.394259	-3.53824	0.903485	292.994
-0.233442	-0.205092	-0.795893	-0.754745	0.975226	0.779949	-0.400026	-3.62019	0.900774	292.68
-0.239547	-0.204287	-0.799682	-0.773276	0.973817	0.793924	-0.405776	-3.58295	0.898027	291.93
-0.245642	-0.207571	-0.803438	-0.757047	0.972369	0.816175	-0.411511	-3.61978	0.895246	291.404
-0.251728	-0.213207	-0.807163	-0.76946	0.970883	0.798544	-0.417229	-3.60077	0.892428	290.936
-0.257804	-0.216507	-0.810856	-0.766353	0.969359	0.779594	-0.422931	-3.58336	0.889576	289.944
-0.26387	-0.216539	-0.814518	-0.781745	0.967796	0.739665	-0.428616	-3.65136	0.886688	289.325
-0.269925	-0.220999	-0.818147	-0.763857	0.966196	0.795099	-0.434285	-3.60198	0.883766	288.681
-0.275969	-0.219083	-0.821743	-0.790069	0.964557	0.768179	-0.439936	-3.63366	0.880808	287.502
-0.282003	-0.22884	-0.825307	-0.796284	0.96288	0.791525	-0.445569	-3.68175	0.877816	286.663
-0.288026	-0.216056	-0.828839	-0.821239	0.961165	0.760306	-0.451186	-3.65446	0.874789	285.997
-0.294037	-0.223672	-0.832338	-0.798135	0.959412	0.750791	-0.456784	-3.6326	0.871727	284.707
-0.300036	-0.226763	-0.835804	-0.797475	0.957621	0.759517	-0.462364	-3.71167	0.868632	283.761
-0.306024	-0.230032	-0.839237	-0.810726	0.955792	0.757343	-0.467926	-3.62133	0.865502	282.803
-0.312	-0.231368	-0.842637	-0.824025	0.953926	0.74968	-0.47347	-3.73067	0.862337	281.839
-0.317963	-0.232817	-0.846004	-0.81583	0.952022	0.748102	-0.478995	-3.68662	0.859139	281.077
-0.323914	-0.239418	-0.849337	-0.831511	0.95008	0.759469	-0.484501	-3.7189	0.855907	279.9
-0.329852	-0.246454	-0.852637	-0.823832	0.948101	0.769628	-0.489988	-3.74731	0.85264	279.022
-0.335777	-0.236584	-0.855903	-0.854889	0.946085	0.757843	-0.495455	-3.77155	0.849341	277.944
-0.341689	-0.240497	-0.859136	-0.844988	0.944031	0.772172	-0.500903	-3.7548	0.846007	276.56
-0.347587	-0.244635	-0.862334	-0.846292	0.94194	0.77032	-0.506331	-3.69816	0.842641	275.712
-0.353471	-0.243025	-0.865498	-0.864501	0.939812	0.740744	-0.51174	-3.80119	0.839241	274.048
-0.359342	-0.250608	-0.868629	-0.844762	0.937646	0.754687	-0.517127	-3.78021	0.835808	272.828
-0.365198	-0.245891	-0.871724	-0.853875	0.935444	0.721005	-0.522495	-3.78874	0.832342	271.852
-0.37104	-0.246712	-0.874786	-0.869863	0.933204	0.746894	-0.527842	-3.79695	0.828843	270.096
-0.376868	-0.251542	-0.877813	-0.867576	0.930928	0.710829	-0.533168	-3.8117	0.825311	269.279
-0.38268	-0.259753	-0.880805	-0.871666	0.928615	0.738281	-0.538473	-3.78914	0.821747	267.612
-0.388477	-0.247114	-0.883763	-0.887799	0.926265	0.706225	-0.543757	-3.83901	0.81815	266.458
-0.394259	-0.257531	-0.886685	-0.893128	0.923879	0.755395	-0.549019	-3.87866	0.814521	265.28
-0.400026	-0.261105	-0.889573	-0.895978	0.921457	0.738264	-0.55426	-3.87475	0.81086	263.83
-0.405776	-0.266451	-0.892425	-0.888942	0.918998	0.701217	-0.559479	-3.8976	0.807167	262.7
-0.411511	-0.27339	-0.895243	-0.897507	0.916502	0.741919	-0.564675	-3.89286	0.803442	260.868
-0.417229	-0.256018	-0.898025	-0.90926	0.913971	0.714774	-0.56985	-3.89024	0.799685	259.569
-0.422931	-0.274066	-0.900771	-0.917697	0.911403	0.691364	-0.575002	-3.95339	0.795897	258.065
-0.428616	-0.268447	-0.903482	-0.927615	0.908799	0.713293	-0.580131	-3.91901	0.792077	256.901
-0.434285	-0.272971	-0.906157	-0.918357	0.90616	0.70616	-0.585237	-3.92294	0.788226	254.997
-0.439936	-0.273599	-0.908797	-0.927148	0.903485	0.703488	-0.59032	-3.99032	0.784344	253.381
-0.445569	-0.275	-0.9114	-0.930046	0.900774	0.681027	-0.59538	-4.0107	0.780431	251.892
-0.451186	-0.280925	-0.913968	-0.91467	0.898027	0.688917	-0.600417	-3.99756	0.776487	250.281
-0.456784	-0.292356	-0.9165	-0.941767	0.895246	0.682943	-0.605429	-3.93426	0.772513	248.743
-0.462364	-0.28598	-0.918995	-0.930481	0.892428	0.696725	-0.610418	-3.94843	0.768508	247.118
-0.467926	-0.28627	-0.921454	-0.94473	0.889576	0.670965	-0.615383	-3.99114	0.764472	245.411
-0.47347	-0.287124	-0.923877	-0.954889	0.886688	0.664347	-0.620323	-4.03254	0.760407	243.901
-0.478995	-0.288476	-0.926263	-0.950703	0.883766	0.687757	-0.625239	-4.06338	0.756311	241.992
-0.484501	-0.293838	-0.928613	-0.946179	0.880808	0.671641	-0.63013	-4.06775	0.752186	240.141
-0.489988	-0.298458	-0.930926	-0.947499	0.877816	0.682299	-0.634997	-4.09265	0.748031	238.609
-0.495455	-0.292743	-0.933202	-0.952007	0.874789	0.683362	-0.639838	-4.08507	0.743846	236.832
-0.500903	-0.300455	-0.935441	-0.961571	0.871727	0.673525	-0.644654	-4.08911	0.739632	234.832
-0.506331	-0.306074	-0.937644	-0.966433	0.868632	0.684972	-0.649445	-4.06667	0.735389	233.07
-0.51174	-0.298378	-0.939809	-0.984707	0.865502	0.665313	-0.654209	-4.15736	0.731116	231.179
-0.517127	-0.303288	-0.941938	-0.983145	0.862337	0.664879	-0.658949	-4.14002	0.726815	229.63
-0.522495	-0.320001	-0.944029	-0.97429	0.859139	0.67119	-0.663662	-4.14989	0.722486	227.881
-0.527842	-0.311854	-0.946083	-0.980698	0.855907	0.643852	-0.668349	-4.19502	0.718127	225.745
-0.533168	-0.308296	-0.948099	-0.993675	0.85264	0.644158	-0.673009	-4.20653	0.713741	223.919
-0.538473	-0.314285	-0.950079	-0.992033	0.849341	0.600751	-0.677643	-4.178	0.709326	222.112
-0.543757	-0.310534	-0.95202	-0.996138	0.846007	0.64258	-0.68225	-4.20676	0.704883	220.022
-0.549019	-0.315541	-0.953924	-1.00393	0.842641	0.63469	-0.68683	-4.25466	0.700412	218.075
-0.55426	-0.31831	-0.95579	-0.996009	0.839241	0.617463	-0.691384	-4.30318	0.695914	216.265
-0.559479	-0.329484	-0.957619	-1.00227	0.835808	0.66132	-0.695909	-4.29682	0.691388	214.386
-0.564675	-0.322738	-0.95941	-1.00023	0.832342	0.638329	-0.700408	-4.29993	0.686835	212.42
-0.56985	-0.328937	-0.961163	-1.02087	0.828843	0.617721	-0.704878	-4.3506	0.682255	210.629
-0.575002	-0.327842	-0.962878	-1.03048	0.825311	0.62891	-0.709321	-4.35327	0.677648	208.447
-0.580131	-0.331754	-0.964555	-1.01752	0.821747	0.611474	-0.713736	-4.39383	0.673014	206.683
-0.585237	-0.325507	-0.966194	-1.02035	0.81815	0.617994	-0.718123	-4.36709	0.668353	204.674
-0.59032	-0.33491	-0.967795	-1.00654	0.814521	0.581479	-0.722481	-4.42962	0.663666	202.524
-0.59538	-0.334878	-0.969357	-1.03652	0.81086	0.608543	-0.726811	-4.46034	0.658953	200.663
-0.600417	-0.333123	-0.970882	-1.02072	0.807167	0.599865	-0.731112	-4.50392	0.654214	198.664
-0.605429	-0.343379	-0.972368	-1.02961	0.803442	0.618654	-0.735384	-4.49785	0.649449	196.812
-0.610418	-0.339144	-0.973815	-1.04441	0.799685	0.596355	-0.739628	-4.56298	0.644659	194.493
-0.615383	-0.343572	-0.975224	-1.04906	0.795897	0.586985	-0.743842	-4.59412	0.639843	192.265
-0.620323	-0.348515	-0.976595	-1.04001	0.792077	0.575554	-0.748027	-4.62608	0.635002	190.533
-0.625239	-0.349867	-0.977927	-1.04938	0.788226	0.583153	-0.752182	-4.63406	0.630135	188.159
-0.63013	-0.357692	-0.979221	-1.04209	0.784344	0.570289	-0.756307	-4.69941	0.625244	185.937
-0.634997	-0.362039	-0.980475	-1.04982	0.780431	0.580045	-0.760403	-4.75871	0.620328	184.06
-0.639838	-0.359205	-0.981692	-1.05127	0.776487	0.544544	-0.764468	-4.75865	0.615388	181.862
-0.644654	-0.357161	-0.982869	-1.057	0.772513	0.552884	-0.768504	-4.78624	0.610423	179.877
-0.649445	-0.37054	-0.984007	-1.05887	0.768508	0.559695	-0.772509	-4.84288	0.605434	177.752
-0.654209	-0.370637	-0.985107	-1.06213	0.764472	0.563688	-0.776483	-4.84025	0.600422	175.551
-0.658949	-0.366322	-0.986168	-1.06759	0.760407	0.567938	-0.780427	-4.87629	0.595385	173.312
-0.663662	-0.368093	-0.98719	-1.06352	0.756311	0.570723	-0.78434	-4.97137	0.590325	171.369
-0.668349	-0.377705	-0.988173	-1.06128	0.752186	0.550743	-0.788222	-4.92856	0.585242	169.171
-0.673009	-0.363424	-0.989117	-1.07381	0.748031	0.532243	-0.792073	-5.00771	0.580136	166.662
-0.677643	-0.384435	-0.990022	-1.06675	0.743846	0.530327	-0.795893	-4.96143	0.575007	164.732
-0.68225	-0.378027	-0.990887	-1.06733	0.739632	0.549245	-0.799682	-5.01585	0.569855	162.535
-0.68683	-0.383565	-0.991714	-1.05743	0.735389	0.519154	-0.803438	-5.06892	0.564681	160.058
-0.691384	-0.392082	-0.992502	-1.06861	0.731116	0.535125	-0.807163	-5.10697	0.559484	157.977
-0.695909	-0.38466	-0.99325	-1.07925	0.726815	0.544206	-0.810856	-5.10606	0.554265	155.83
-0.700408	-0.387365	-0.993959	-1.07712	0.722486	0.513196	-0.814518	-5.14575	0.549025	153.741
-0.704878	-0.395721	-0.994629	-1.07334	0.718127	0.5112	-0.818147	-5.15438	0.543762	151.144
-0.709321	-0.399328	-0.995259	-1.08305	0.713741	0.524274	-0.821743	-5.17191	0.538478	148.946
-0.713736	-0.402306	-0.995851	-1.08707	0.709326	0.491413	-0.825307	-5.22818	0.533173	147.043
-0.718123	-0.401099	-0.996403	-1.08084	0.704883	0.497225	-0.828839	-5.23034	0.527847	144.834
-0.722481	-0.401904	-0.996915	-1.08582	0.700412	0.501814	-0.832338	-5.22822	0.5225	142.631
-0.726811	-0.402451	-0.997389	-1.09139	0.695914	0.517834	-0.835804	-5.27377	0.517133	140.303
-0.731112	-0.407185	-0.997823	-1.09279	0.691388	0.487983	-0.839237	-5.29608	0.511745	137.945
-0.735384	-0.414961	-0.998217	-1.08292	0.686835	0.488659	-0.842637	-5.28655	0.506337	136.025
-0.739628	-0.414478	-0.998572	-1.10364	0.682255	0.497772	-0.846004	-5.39767	0.500908	133.805
-0.743842	-0.409213	-0.998888	-1.10226	0.677648	0.515483	-0.849337	-5.34702	0.495461	131.498
-0.748027	-0.417907	-0.999164	-1.09636	0.673014	0.479981	-0.852637	-5.38455	0.489993	129.614
-0.752182	-0.416314	-0.999401	-1.11119	0.668353	0.500622	-0.855903	-5.3833	0.484506	127.275
-0.756307	-0.41963	-0.999599	-1.09028	0.663666	0.470144	-0.859136	-5.38378	0.479	125.234
-0.760403	-0.418133	-0.999757	-1.09783	0.658953	0.467214	-0.862334	-5.42822	0.473475	123.248
-0.764468	-0.423108	-0.999875	-1.08701	0.654214	0.473541	-0.865498	-5.45171	0.467932	120.906
-0.768504	-0.421627	-0.999954	-1.11238	0.649449	0.463591	-0.868629	-5.46678	0.46237	118.993
-0.772509	-0.433493	-0.999993	-1.08896	0.644659	0.461112	-0.871724	-5.46246	0.45679	116.698
-0.776483	-0.427696	-0.999993	-1.09274	0.639843	0.438829	-0.874786	-5.49841	0.451191	114.484
-0.780427	-0.44048	-0.999954	-1.09105	0.635002	0.47053	-0.877813	-5.48149	0.445575	112.506
-0.78434	-0.430965	-0.999875	-1.09021	0.630135	0.430891	-0.880805	-5.53706	0.439941	110.645
-0.788222	-0.435956	-0.999757	-1.10346	0.625244	0.492057	-0.883763	-5.54285	0.43429	108.353
-0.792073	-0.449963	-0.999599	-1.09198	0.620328	0.454672	-0.886685	-5.56568	0.428622	106.343
-0.795893	-0.453988	-0.999401	-1.09781	0.615388	0.432405	-0.889573	-5.59759	0.422937	104.056
-0.799682	-0.448418	-0.999165	-1.09065	0.610423	0.446154	-0.892425	-5.52001	0.417235	101.951
-0.803438	-0.451316	-0.998888	-1.10924	0.605434	0.411265	-0.895243	-5.54519	0.411517	100.119
-0.807163	-0.454552	-0.998573	-1.10525	0.600422	0.436961	-0.898025	-5.52168	0.405782	98.0851
-0.810856	-0.452346	-0.998218	-1.08628	0.595385	0.416208	-0.900771	-5.57628	0.400031	95.8354
-0.814518	-0.459978	-0.997823	-1.10622	0.590325	0.43036	-0.903482	-5.62187	0.394265	93.949
-0.818147	-0.456243	-0.997389	-1.10224	0.585242	0.398449	-0.906157	-5.62282	0.388483	91.8288
-0.821743	-0.462071	-0.996916	-1.09757	0.580136	0.39993	-0.908797	-5.60204	0.382686	89.8676
-0.825307	-0.453892	-0.996403	-1.09348	0.575007	0.385263	-0.9114	-5.58379	0.376873	87.9759
-0.828839	-0.471731	-0.995851	-1.08532	0.569855	0.36211	-0.913968	-5.64958	0.371046	85.8909
-0.832338	-0.469107	-0.99526	-1.09479	0.564681	0.414372	-0.9165	-5.65765	0.365204	83.7507
-0.835804	-0.468415	-0.99463	-1.09189	0.559484	0.401266	-0.918995	-5.79669	0.359348	81.8937
-0.839237	-0.47991	-0.99396	-1.09556	0.554265	0.380207	-0.921454	-5.75338	0.353477	79.8732
-0.842637	-0.469381	-0.993251	-1.09897	0.549025	0.403214	-0.923877	-5.78553	0.347593	78.0647
-0.846004	-0.476416	-0.992502	-1.08934	0.543762	0.383733	-0.926263	-5.76063	0.341695	76.2004
-0.849337	-0.483468	-0.991715	-1.08596	0.538478	0.375023	-0.928613	-5.72743	0.335783	73.9441
-0.852637	-0.482696	-0.990888	-1.09007	0.533173	0.381865	-0.930926	-5.76003	0.329858	71.9343
-0.855903	-0.483903	-0.990023	-1.07875	0.527847	0.378146	-0.933202	-5.72551	0.32392	70.0106
-0.859136	-0.481311	-0.989118	-1.081	0.5225	0.345205	-0.935441	-5.8167	0.317969	68.5199
-0.862334	-0.483146	-0.988174	-1.07593	0.517133	0.342677	-0.937644	-5.81785	0.312006	66.2532
-0.865498	-0.4911	-0.987191	-1.08125	0.511745	0.354446	-0.939809	-5.83982	0.30603	64.5237
-0.868629	-0.489973	-0.986169	-1.08707	0.506337	0.367568	-0.941938	-5.81767	0.300042	62.6361
-0.871724	-0.497911	-0.985108	-1.08137	0.500908	0.322133	-0.944029	-5.79886	0.294043	60.8984
-0.874786	-0.502081	-0.984009	-1.06415	0.495461	0.335915	-0.946083	-5.8078	0.288032	59.2904
-0.877813	-0.496317	-0.98287	-1.06046	0.489993	0.357521	-0.948099	-5.8291	0.282009	57.2143
-0.880805	-0.488218	-0.981693	-1.07669	0.484506	0.328042	-0.950079	-5.80331	0.275975	55.2592
-0.883763	-0.498925	-0.980477	-1.07287	0.479	0.302893	-0.95202	-5.87531	0.269931	53.7083
-0.886685	-0.491583	-0.979222	-1.07345	0.473475	0.316546	-0.953924	-5.83195	0.263876	51.924
-0.889573	-0.511242	-0.977928	-1.06695	0.467932	0.324773	-0.95579	-5.86407	0.25781	50.1816
-0.892425	-0.502064	-0.976596	-1.06965	0.46237	0.309929	-0.957619	-5.87	0.251734	48.5494
-0.895243	-0.508215	-0.975226	-1.0654	0.45679	0.315532	-0.95941	-5.82989	0.245648	46.7461
-0.898025	-0.511387	-0.973817	-1.06952	0.451191	0.304197	-0.961163	-5.84865	0.239553	45.3674
-0.900771	-0.51092	-0.972369	-1.05547	0.445575	0.313986	-0.962878	-5.87111	0.233448	43.3711
-0.903482	-0.511902	-0.970883	-1.05798	0.439941	0.306548	-0.964555	-5.85422	0.227334	41.6339
-0.906157	-0.504399	-0.969359	-1.06215	0.43429	0.264735	-0.966194	-5.88357	0.221211	40.0448
-0.908797	-0.518165	-0.967796	-1.05659	0.428622	0.269275	-0.967795	-5.83623	0.215079	38.5286
-0.9114	-0.518165	-0.966196	-1.0513	0.422937	0.265781	-0.969357	-5.8684	0.208939	37.0023
-0.913968	-0.519211	-0.964557	-1.05384	0.417235	0.332904	-0.970882	-5.88837	0.20279	35.3124
-0.9165	-0.516474	-0.96288	-1.05074	0.411517	0.243772	-0.972368	-5.92372	0.196633	33.6508
-0.918995	-0.51736	-0.961165	-1.04813	0.405782	0.237557	-0.973815	-5.9089	0.190469	32.3979
-0.921454	-0.522335	-0.959412	-1.03795	0.400031	0.265685	-0.975224	-5.93173	0.184297	30.8178
-0.923877	-0.525829	-0.957621	-1.04628	0.394265	0.270885	-0.976595	-5.88764	0.178118	29.2858
-0.926263	-0.527906	-0.955792	-1.03484	0.388483	0.261193	-0.977927	-5.8978	0.171932	28.0157
-0.928613	-0.53156	-0.953926	-1.04024	0.382686	0.222503	-0.979221	-5.84622	0.165739	26.6402
-0.930926	-0.529	-0.952022	-1.02154	0.376873	0.240584	-0.980475	-5.90978	0.159539	25.1891
-0.933202	-0.534088	-0.95008	-1.03069	0.371046	0.224677	-0.981692	-5.92347	0.153334	23.9609
-0.935441	-0.536922	-0.948101	-1.0281	0.365204	0.224838	-0.982869	-5.82981	0.147122	22.4808
-0.937644	-0.532349	-0.946085	-1.02055	0.359348	0.204857	-0.984007	-5.88494	0.140904	21.0867
-0.939809	-0.536503	-0.944031	-1.01862	0.353477	0.233613	-0.985107	-5.88767	0.134681	19.8051
-0.941938	-0.52892	-0.94194	-1.00915	0.347593	0.215129	-0.986168	-5.8925	0.128452	18.3894
-0.944029	-0.541752	-0.939812	-1.01832	0.341695	0.193603	-0.98719	-5.91521	0.122219	17.3062
-0.946083	-0.542815	-0.937646	-0.996219	0.335783	0.168164	-0.988173	-5.93182	0.11598	16.0423
-0.948099	-0.538274	-0.935444	-1.00589	0.329858	0.189964	-0.989117	-5.88687	0.109737	14.7818
-0.950079	-0.542831	-0.933204	-1.0014	0.32392	0.185778	-0.990022	-5.92503	0.10349	13.4303
-0.95202	-0.555486	-0.930928	-0.987122	0.317969	0.188741	-0.990887	-5.85166	0.0972385	12.5411
-0.953924	-0.544731	-0.928615	-0.997539	0.312006	0.196163	-0.991714	-5.89712	0.0909832	10.985
-0.95579	-0.547693	-0.926265	-0.981052	0.30603	0.17008	-0.992502	-5.93319	0.0847243	10.268
-0.957619	-0.555115	-0.923879	-0.984063	0.300042	0.150856	-0.99325	-5.89944	0.0784621	9.15933
-0.95941	-0.547339	-0.921457	-0.986027	0.294043	0.173574	-0.993959	-5.83377	0.0721968	8.21971
-0.961163	-0.54523	-0.918998	-0.983033	0.288032	0.154736	-0.994629	-5.84077	0.0659286	7.10073
-0.962878	-0.553634	-0.916502	-0.977752	0.282009	0.165572	-0.995259	-5.86024	0.0596579	5.92056
-0.964555	-0.550784	-0.913971	-0.974129	0.275975	0.1207	-0.995851	-5.84675	0.0533847	5.06418
-0.966194	-0.556162	-0.911403	-0.959977	0.269931	0.159599	-0.996403	-5.88339	0.0471095	3.84457
-0.967795	-0.550639	-0.908799	-0.967222	0.263876	0.128541	-0.996915	-5.8987	0.0408324	3.37943
-0.969357	-0.559479	-0.90616	-0.965048	0.25781	0.139876	-0.997389	-5.86534	0.0345537	2.39022
-0.970882	-0.555808	-0.903485	-0.950864	0.251734	0.123164	-0.997823	-5.84512	0.0282737	1.59647
-0.972368	-0.55423	-0.900774	-0.949463	0.245648	0.0905441	-0.998217	-5.88996	0.0219925	0.760859
-0.973815	-0.556983	-0.898027	-0.938402	0.239553	0.113552	-0.998572	-5.87597	0.0157104	-0.126113
-0.975224	-0.54758	-0.895246	-0.923638	0.233448	0.110847	-0.998888	-5.86055	0.00942776	-0.855946
-0.976595	-0.557257	-0.892428	-0.940737	0.227334	0.0922508	-0.999164	-5.83498	0.00314472	-1.51767
-0.977927	-0.558754	-0.889576	-0.940801	0.221211	0.0748462	-0.999401	-5.83681	-0.00313844	-2.54086
-0.979221	-0.5584	-0.886688	-0.916103	0.215079	0.0972741	-0.999599	-5.8482	-0.00942148	-3.23656
-0.980475	-0.547435	-0.883766	-0.920418	0.208939	0.0800628	-0.999757	-5.78233	-0.0157042	-3.71635
-0.981692	-0.557965	-0.880808	-0.92272	0.20279	0.0992706	-0.999875	-5.77645	-0.0219862	-4.61475
-0.982869	-0.559205	-0.877816	-0.91116	0.196633	0.0987876	-0.999954	-5.83675	-0.0282674	-4.8891
-0.984007	-0.553377	-0.874789	-0.904962	0.190469	0.0413412	-0.999993	-5.82569	-0.0345474	-5.99102
-0.985107	-0.55869	-0.871727	-0.906588	0.184297	0.0535131	-0.999993	-5.82245	-0.0408261	-6.71602
-0.986168	-0.565114	-0.868632	-0.913624	0.178118	0.0272855	-0.999954	-5.7883	-0.0471032	-6.91035
-0.98719	-0.558931	-0.865502	-0.884321	0.171932	0.0351264	-0.999875	-5.82615	-0.0533785	-7.35762
-0.988173	-0.555953	-0.862337	-0.876915	0.165739	0.0394092	-0.999757	-5.75427	-0.0596516	-7.87155
-0.989117	-0.558947	-0.859139	-0.871247	0.159539	0.00596857	-0.999599	-5.77574	-0.0659224	-8.7582
-0.990022	-0.565404	-0.855907	-0.88891	0.153334	0.0433055	-0.999401	-5.78185	-0.0721905	-9.08101
-0.990887	-0.563584	-0.85264	-0.877913	0.147122	0.0346917	-0.999165	-5.75238	-0.0784558	-9.45197
-0.991714	-0.564888	-0.849341	-0.880425	0.140904	0.0130528	-0.998888	-5.79014	-0.0847181	-9.8094
-0.992502	-0.573083	-0.846007	-0.873518	0.134681	-0.00307988	-0.998573	-5.76207	-0.0909769	-10.4452
-0.99325	-0.556146	-0.842641	-0.859092	0.128452	0.0264483	-0.998218	-5.78114	-0.0972322	-11.0245
-0.993959	-0.557675	-0.839241	-0.832139	0.122219	0.0036018	-0.997823	-5.76439	-0.103484	-11.3974
-0.994629	-0.558013	-0.835808	-0.845841	0.11598	-0.0165398	-0.997389	-5.73533	-0.109731	-11.6956
-0.995259	-0.57215	-0.832342	-0.855582	0.109737	-0.0195506	-0.996916	-5.77391	-0.115974	-12.1245
-0.995851	-0.563375	-0.828843	-0.83903	0.10349	-0.0113072	-0.996403	-5.71997	-0.122213	-12.6349
-0.996403	-0.555792	-0.825311	-0.830835	0.0972385	-0.0464061	-0.995851	-5.75238	-0.128446	-12.7463
-0.996915	-0.556806	-0.821747	-0.823026	0.0909832	-0.0106149	-0.99526	-5.75361	-0.134675	-12.9918
-0.997389	-0.563616	-0.81815	-0.826858	0.0847243	-0.0283415	-0.99463	-5.7608	-0.140898	-13.5589
-0.997823	-0.563842	-0.814521	-0.832848	0.0784621	-0.060011	-0.99396	-5.70128	-0.147116	-13.6898
-0.998217	-0.561217	-0.81086	-0.805396	0.0721968	-0.0340571	-0.993251	-5.69418	-0.153327	-13.9678
-0.998572	-0.564582	-0.807167	-0.804785	0.0659286	-0.0617982	-0.992502	-5.6994	-0.159533	-14.1135
-0.998888	-0.559752	-0.803442	-0.799922	0.0596579	-0.0710398	-0.991715	-5.6798	-0.165733	-14.6445
-0.999164	-0.559865	-0.799685	-0.797024	0.0533847	-0.0764978	-0.990888	-5.69104	-0.171926	-14.8395
-0.999401	-0.566869	-0.795897	-0.795978	0.0471095	-0.0835498	-0.990023	-5.7452	-0.178112	-15.0391
-0.999599	-0.551863	-0.792077	-0.793772	0.0408324	-0.0981851	-0.989118	-5.83382	-0.184291	-15.3803
-0.999757	-0.559044	-0.788226	-0.778847	0.0345537	-0.0852726	-0.988174	-5.99535	-0.190463	-15.67
-0.999875	-0.557627	-0.784344	-0.764099	0.0282737	-0.101824	-0.987191	-5.89418	-0.196627	-15.7773
-0.999954	-0.55526	-0.780431	-0.77099	0.0219925	-0.0986842	-0.986169	-5.83425	-0.202784	-15.8661
-0.999993	-0.549738	-0.776487	-0.759913	0.0157104	-0.11794	-0.985108	-5.74947	-0.208932	-16.0681
-0.999993	-0.556081	-0.772513	-0.769943	0.00942776	-0.111887	-0.984009	-5.77909	-0.215073	-16.29
-0.999954	-0.548595	-0.768508	-0.750478	0.00314472	-0.127987	-0.98287	-5.73543	-0.221205	-16.2365
-0.999875	-0.55196	-0.764472	-0.744666	-0.00313844	-0.150463	-0.981693	-5.71431	-0.227328	-16.5613
-0.999757	-0.556725	-0.760407	-0.742347	-0.00942148	-0.125234	-0.980477	-5.67946	-0.233442	-16.6207
-0.999599	-0.560445	-0.756311	-0.727728	-0.0157042	-0.1589	-0.979222	-5.68896	-0.239547	-16.778
-0.999401	-0.546115	-0.752186	-0.709245	-0.0219862	-0.17009	-0.977928	-5.64485	-0.245642	-16.9197
-0.999165	-0.554697	-0.748031	-0.734506	-0.0282674	-0.148934	-0.976596	-5.63053	-0.251728	-17.2653
-0.998888	-0.545004	-0.743846	-0.704093	-0.0345474	-0.184403	-0.975226	-5.63198	-0.257804	-17.3024
-0.998573	-0.551573	-0.739632	-0.710678	-0.0408261	-0.172199	-0.973817	-5.98803	-0.26387	-17.3684
-0.998218	-0.551911	-0.735389	-0.706733	-0.0471032	-0.189153	-0.972369	-6.13127	-0.269925	-17.5627
-0.997823	-0.539707	-0.731116	-0.68986	-0.0533785	-0.206525	-0.970883	-6.11249	-0.275969	-17.2547
-0.997389	-0.540512	-0.726815	-0.678815	-0.0596516	-0.187655	-0.969359	-6.13778	-0.282003	-17.7973
-0.996916	-0.546164	-0.722486	-0.68474	-0.0659224	-0.178558	-0.967796	-6.08189	-0.288026	-17.6231
-0.996403	-0.541076	-0.718127	-0.688765	-0.0721905	-0.21253	-0.966196	-6.01369	-0.294037	-18.0285
-0.995851	-0.541108	-0.713741	-0.653038	-0.0784558	-0.231352	-0.964557	-6.03068	-0.300036	-18.0787
-0.99526	-0.547339	-0.709326	-0.672053	-0.0847181	-0.243057	-0.96288	-5.98914	-0.306024	-17.9469
-0.99463	-0.538564	-0.704883	-0.66719	-0.0909769	-0.24032	-0.961165	-5.95948	-0.312	-17.9854
-0.99396	-0.541269	-0.700412	-0.653006	-0.0972322	-0.230998	-0.959412	-5.9385	-0.317963	-18.0285
-0.993251	-0.535956	-0.695914	-0.640448	-0.103484	-0.266998	-0.957621	-5.87798	-0.323914	-18.0168
-0.992502	-0.537035	-0.691388	-0.63544	-0.109731	-0.28078	-0.955792	-5.86731	-0.329852	-18.3776
-0.991715	-0.534458	-0.686835	-0.622802	-0.115974	-0.26307	-0.953926	-5.83918	-0.335777	-18.4178
-0.990888	-0.525346	-0.682255	-0.620725	-0.122213	-0.266386	-0.952022	-5.81504	-0.341689	-18.2425
-0.990023	-0.533654	-0.677648	-0.621626	-0.128446	-0.270379	-0.95008	-5.80031	-0.347587	-18.4569
-0.989118	-0.528678	-0.673014	-0.618535	-0.134675	-0.260317	-0.948101	-5.80939	-0.353471	-18.5131
-0.988174	-0.52512	-0.668353	-0.588234	-0.140898	-0.303353	-0.946085	-5.7821	-0.359342	-18.0082
-0.987191	-0.526569	-0.663666	-0.600599	-0.147116	-0.283871	-0.944031	-5.88827	-0.365198	-18.5064
-0.986169	-0.528244	-0.658953	-0.600325	-0.153327	-0.288718	-0.94194	-5.90534	-0.37104	-18.5408
-0.985108	-0.52797	-0.654214	-0.594561	-0.159533	-0.327938	-0.939812	-5.84816	-0.376868	-18.5951
-0.984009	-0.523945	-0.649449	-0.579025	-0.165733	-0.313061	-0.937646	-5.78999	-0.38268	-18.4093
-0.98287	-0.526151	-0.644659	-0.561539	-0.171926	-0.357161	-0.935444	-5.729	-0.388477	-18.4426
-0.981693	-0.515846	-0.639843	-0.56323	-0.178112	-0.325813	-0.933204	-5.78616	-0.394259	-18.5424
-0.980477	-0.514719	-0.635002	-0.560976	-0.184291	-0.349271	-0.930928	-5.74744	-0.400026	-18.3917
-0.979222	-0.521514	-0.630135	-0.563536	-0.190463	-0.337293	-0.928615	-5.77136	-0.405776	-18.2454
-0.977928	-0.515412	-0.625244	-0.548627	-0.196627	-0.337727	-0.926265	-5.70719	-0.411511	-18.4077
-0.976596	-0.505784	-0.620328	-0.534797	-0.202784	-0.345971	-0.923879	-5.67233	-0.417229	-18.494
-0.975226	-0.510549	-0.615388	-0.536697	-0.208932	-0.365839	-0.921457	-5.70152	-0.422931	-18.6163
-0.973817	-0.507426	-0.610423	-0.533396	-0.215073	-0.360123	-0.918998	-5.63276	-0.428616	-18.1758
-0.972369	-0.511274	-0.605434	-0.5257	-0.221205	-0.388524	-0.916502	-5.63899	-0.434285	-18.1217
-0.970883	-0.505848	-0.600422	-0.511644	-0.227328	-0.366289	-0.913971	-5.59156	-0.439936	-18.1657
-0.969359	-0.503997	-0.595385	-0.51583	-0.233442	-0.378204	-0.911403	-5.63206	-0.445569	-18.1232
-0.967796	-0.495705	-0.590325	-0.505462	-0.239547	-0.413963	-0.908799	-5.55546	-0.451186	-18.1882
-0.966196	-0.496767	-0.585242	-0.492372	-0.245642	-0.400406	-0.90616	-5.56612	-0.456784	-18.3202
-0.964557	-0.493692	-0.580136	-0.488717	-0.251728	-0.437502	-0.903485	-5.55126	-0.462364	-18.2254
-0.96288	-0.497814	-0.575007	-0.498377	-0.257804	-0.400712	-0.900774	-5.51384	-0.467926	-17.9984
-0.961165	-0.492404	-0.569855	-0.477366	-0.26387	-0.449641	-0.898027	-5.57553	-0.47347	-18.0093
-0.959412	-0.485014	-0.564681	-0.480731	-0.269925	-0.401437	-0.895246	-5.53506	-0.478995	-17.7889
-0.957621	-0.49052	-0.559484	-0.461024	-0.275969	-0.461684	-0.892428	-5.47736	-0.484501	-17.9491
-0.955792	-0.485787	-0.554265	-0.450092	-0.282003	-0.431593	-0.889576	-5.49455	-0.489988	-17.8099
-0.953926	-0.484177	-0.549025	-0.450752	-0.288026	-0.474452	-0.886688	-5.48495	-0.495455	-17.872
-0.952022	-0.485642	-0.543762	-0.437808	-0.294037	-0.483613	-0.883766	-5.39896	-0.500903	-17.9619
-0.95008	-0.481665	-0.538478	-0.428486	-0.300036	-0.482213	-0.880808	-5.48658	-0.506331	-17.8628
-0.948101	-0.47178	-0.533173	-0.440368	-0.306024	-0.46352	-0.877816	-5.43332	-0.51174	-17.7192
-0.946085	-0.472021	-0.527847	-0.417972	-0.312	-0.507828	-0.874789	-5.43387	-0.517127	-17.7343
-0.944031	-0.477495	-0.5225	-0.412723	-0.317963	-0.522625	-0.871727	-5.46546	-0.522495	-17.7658
-0.94194	-0.468962	-0.517133	-0.40266	-0.323914	-0.499199	-0.868632	-5.4051	-0.527842	-17.5672
-0.939812	-0.467577	-0.511745	-0.402274	-0.329852	-0.515508	-0.865502	-5.3951	-0.533168	-17.5814
-0.937646	-0.462361	-0.506337	-0.383678	-0.335777	-0.51971	-0.862337	-5.38526	-0.538473	-17.6999
-0.935444	-0.466	-0.500908	-0.386544	-0.341689	-0.532365	-0.859139	-5.39397	-0.543757	-17.7236
-0.933204	-0.46162	-0.495461	-0.394111	-0.347587	-0.53412	-0.855907	-5.28665	-0.549019	-17.4819
-0.930928	-0.454713	-0.489993	-0.362828	-0.353471	-0.519034	-0.85264	-5.34098	-0.55426	-17.4508
-0.928615	-0.450446	-0.484506	-0.372746	-0.359342	-0.550575	-0.849341	-5.28756	-0.559479	-17.3248
-0.926265	-0.452073	-0.479	-0.364953	-0.365198	-0.57326	-0.846007	-5.27568	-0.564675	-17.2858
-0.923879	-0.443555	-0.473475	-0.366322	-0.37104	-0.553312	-0.842641	-5.29128	-0.56985	-17.2414
-0.921457	-0.447709	-0.467932	-0.336745	-0.376868	-0.583066	-0.839241	-5.25844	-0.575002	-17.3272
-0.918998	-0.449979	-0.46237	-0.334137	-0.38268	-0.588524	-0.835808	-5.28914	-0.580131	-17.4094
-0.916502	-0.445375	-0.45679	-0.333944	-0.388477	-0.619549	-0.832342	-5.23643	-0.585237	-17.1549
-0.913971	-0.432511	-0.451191	-0.341672	-0.394259	-0.625619	-0.828843	-5.2549	-0.59032	-17.544
-0.911403	-0.439675	-0.445575	-0.323479	-0.400026	-0.621369	-0.825311	-5.19676	-0.59538	-17.3468
-0.908799	-0.435715	-0.439941	-0.295641	-0.405776	-0.629209	-0.821747	-5.18362	-0.600417	-17.3115
-0.90616	-0.43792	-0.43429	-0.311371	-0.411511	-0.629145	-0.81815	-5.20366	-0.605429	-17.4381
-0.903485	-0.42863	-0.428622	-0.301904	-0.417229	-0.610356	-0.814521	-5.22756	-0.610418	-17.3605
-0.900774	-0.427149	-0.422937	-0.291535	-0.422931	-0.642975	-0.81086	-5.16464	-0.615383	-17.3103
-0.898027	-0.41955	-0.417235	-0.280732	-0.428616	-0.674677	-0.807167	-5.08322	-0.620323	-17.5566
-0.895246	-0.416474	-0.411517	-0.278462	-0.434285	-0.654793	-0.803442	-5.0651	-0.625239	-17.5039
-0.892428	-0.411306	-0.405782	-0.268673	-0.439936	-0.679829	-0.799685	-5.09062	-0.63013	-17.6778
-0.889576	-0.401775	-0.400031	-0.26827	-0.445569	-0.650543	-0.795897	-5.08351	-0.634997	-17.4054
-0.886688	-0.405768	-0.394265	-0.256275	-0.451186	-0.702483	-0.792077	-5.06514	-0.639838	-17.3336
-0.883766	-0.40807	-0.388483	-0.254086	-0.456784	-0.706492	-0.788226	-5.01832	-0.644654	-17.4811
-0.880808	-0.405204	-0.382686	-0.233606	-0.462364	-0.697588	-0.784344	-5.05696	-0.649445	-17.6237
-0.877816	-0.39849	-0.376873	-0.238967	-0.467926	-0.711434	-0.780431	-5.02057	-0.654209	-17.5134
-0.874789	-0.407635	-0.371046	-0.238887	-0.47347	-0.716409	-0.776487	-5.01463	-0.658949	-17.6076
-0.871727	-0.398571	-0.365204	-0.231835	-0.478995	-0.685931	-0.772513	-5.00574	-0.663662	-17.6577
-0.868632	-0.397669	-0.359348	-0.221434	-0.484501	-0.709857	-0.768508	-4.979	-0.668349	-17.617
-0.865502	-0.386995	-0.353477	-0.213271	-0.489988	-0.718921	-0.764472	-4.9303	-0.673009	-17.8488
-0.862337	-0.395576	-0.347593	-0.201904	-0.495455	-0.717842	-0.760407	-4.89457	-0.677643	-17.8427
-0.859139	-0.384515	-0.341695	-0.209536	-0.500903	-0.759349	-0.756311	-4.86953	-0.68225	-17.7968
-0.855907	-0.377833	-0.335783	-0.195641	-0.506331	-0.765709	-0.752186	-4.93411	-0.68683	-17.924
-0.85264	-0.388073	-0.329858	-0.190473	-0.51174	-0.783017	-0.748031	-4.90318	-0.691384	-18.1517
-0.849341	-0.372166	-0.32392	-0.194933	-0.517127	-0.778976	-0.743846	-4.84438	-0.695909	-17.9211
-0.846007	-0.371409	-0.317969	-0.15919	-0.522495	-0.766112	-0.739632	-4.87731	-0.700408	-18.0147
-0.842641	-0.370105	-0.312006	-0.155744	-0.527842	-0.79828	-0.735389	-4.78811	-0.704878	-18.2399
-0.839241	-0.367739	-0.30603	-0.166998	-0.533168	-0.807876	-0.731116	-4.79057	-0.709321	-17.9424
-0.835808	-0.364438	-0.300042	-0.141318	-0.538473	-0.819823	-0.726815	-4.84702	-0.713736	-18.1612
-0.832342	-0.362651	-0.294043	-0.146325	-0.543757	-0.83771	-0.722486	-4.74252	-0.718123	-18.0517
-0.828843	-0.349851	-0.288032	-0.147066	-0.549019	-0.809663	-0.718127	-4.80463	-0.722481	-18.1087
-0.825311	-0.364019	-0.282009	-0.124171	-0.55426	-0.848159	-0.713741	-4.78867	-0.726811	-18.4376
-0.821747	-0.353345	-0.275975	-0.140739	-0.559479	-0.83903	-0.709326	-4.72968	-0.731112	-18.3418
-0.81815	-0.350817	-0.269931	-0.123221	-0.564675	-0.858158	-0.704883	-4.68979	-0.735384	-18.4072
-0.814521	-0.343588	-0.263876	-0.119824	-0.56985	-0.868945	-0.700412	-4.70938	-0.739628	-18.5437
-0.81086	-0.340368	-0.25781	-0.120871	-0.575002	-0.886253	-0.695914	-4.67156	-0.743842	-18.5196
-0.807167	-0.338436	-0.251734	-0.0943532	-0.580131	-0.860637	-0.691388	-4.61299	-0.748027	-18.7102
-0.803442	-0.333702	-0.245648	-0.084854	-0.585237	-0.885818	-0.686835	-4.59209	-0.752182	-18.7356
-0.799685	-0.329323	-0.239553	-0.0895714	-0.59032	-0.912352	-0.682255	-4.61265	-0.756307	-18.721
-0.795897	-0.329049	-0.233448	-0.0714101	-0.59538	-0.926745	-0.677648	-4.55446	-0.760403	-18.3314
-0.792077	-0.333493	-0.227334	-0.0706856	-0.600417	-0.891051	-0.673014	-4.644	-0.764468	-18.8317
-0.788226	-0.32079	-0.221211	-0.0559859	-0.605429	-0.935021	-0.668353	-4.59779	-0.768504	-18.7044
-0.784344	-0.320065	-0.215079	-0.0469214	-0.610418	-0.944971	-0.663666	-4.55999	-0.772509	-18.8155
-0.780431	-0.316571	-0.208939	-0.0508337	-0.615383	-0.995027	-0.658953	-4.55443	-0.776483	-18.8086
-0.776487	-0.302387	-0.20279	-0.055358	-0.620323	-0.946163	-0.654214	-4.46069	-0.780427	-18.7593
-0.772513	-0.306976	-0.196633	-0.0344274	-0.625239	-0.976254	-0.649449	-4.50135	-0.78434	-18.7487
-0.768508	-0.303385	-0.190469	-0.033075	-0.63013	-0.993192	-0.644659	-4.49914	-0.788222	-18.8446
-0.764472	-0.292694	-0.184297	-0.0212412	-0.634997	-0.96331	-0.639843	-4.49019	-0.792073	-18.9383
-0.760407	-0.29717	-0.178118	-0.020742	-0.639838	-0.972358	-0.635002	-4.43633	-0.795893	-18.8941
-0.756311	-0.298265	-0.171932	-0.0120478	-0.644654	-1.00903	-0.630135	-4.4748	-0.799682	-19.0151
-0.752186	-0.293596	-0.165739	-0.0143824	-0.649445	-1.02497	-0.625244	-4.38079	-0.803438	-19.1187
-0.748031	-0.287091	-0.159539	-0.00174354	-0.654209	-1.01512	-0.620328	-4.39136	-0.807163	-19.2879
-0.743846	-0.28181	-0.153334	0.00973607	-0.658949	-1.01818	-0.615388	-4.3128	-0.810856	-19.1256
-0.739632	-0.273841	-0.147122	0.00294169	-0.663662	-1.02338	-0.610423	-4.31159	-0.814518	-19.1528
-0.735389	-0.279991	-0.140904	0.00843193	-0.668349	-1.0485	-0.605434	-4.29265	-0.818147	-19.3117
-0.731116	-0.275354	-0.134681	0.022552	-0.673009	-1.06593	-0.600422	-4.24719	-0.821743	-19.1765
-0.726815	-0.272118	-0.128452	0.0280906	-0.677643	-1.05961	-0.595385	-4.1942	-0.825307	-19.4302
-0.722486	-0.27661	-0.122219	0.0368492	-0.68225	-1.0835	-0.590325	-4.25947	-0.828839	-19.5407
-0.718127	-0.268624	-0.11598	0.0390872	-0.68683	-1.07612	-0.585242	-4.17528	-0.832338	-19.431
-0.713741	-0.266483	-0.109737	0.0506795	-0.691384	-1.08268	-0.580136	-4.21466	-0.835804	-19.2761
-0.709326	-0.254858	-0.10349	0.0439173	-0.695909	-1.13	-0.575007	-4.18644	-0.839237	-19.5973
-0.704883	-0.258239	-0.0972385	0.0635437	-0.700408	-1.10976	-0.569855	-4.15425	-0.842637	-19.82
-0.700412	-0.260542	-0.0909832	0.0655885	-0.704878	-1.1478	-0.564681	-4.11241	-0.846004	-19.3793
-0.695914	-0.248805	-0.0847243	0.0667316	-0.709321	-1.15077	-0.559484	-4.11426	-0.849337	-19.4965
-0.691388	-0.248145	-0.0784621	0.0673434	-0.713736	-1.12221	-0.554265	-4.10491	-0.852637	-19.625
-0.686835	-0.237679	-0.0721968	0.0815923	-0.718123	-1.14611	-0.549025	-4.11463	-0.855903	-19.7173
-0.682255	-0.235554	-0.0659286	0.0834116	-0.722481	-1.16532	-0.543762	-4.0833	-0.859136	-19.6394
-0.677648	-0.232881	-0.0596579	0.101943	-0.726811	-1.16104	-0.538478	-4.0424	-0.862334	-19.9061
-0.673014	-0.229999	-0.0533847	0.100398	-0.731112	-1.19535	-0.533173	-4.01916	-0.865498	-19.6881
-0.668353	-0.223591	-0.0471095	0.112827	-0.735384	-1.18772	-0.527847	-3.94421	-0.868629	-19.697
-0.663666	-0.221273	-0.0408324	0.1155	-0.739628	-1.19442	-0.5225	-3.8757	-0.871724	-19.911
-0.658953	-0.217715	-0.0345537	0.119766	-0.743842	-1.20184	-0.517133	-3.90956	-0.874786	-19.8865
-0.654214	-0.221305	-0.0282737	0.11769	-0.748027	-1.20617	-0.511745	-3.85902	-0.877813	-19.7744
-0.649449	-0.212321	-0.0219925	0.118961	-0.752182	-1.23893	-0.506337	-3.86065	-0.880805	-20.0235
-0.644659	-0.203804	-0.0157104	0.122214	-0.756307	-1.23486	-0.500908	-3.86411	-0.883763	-19.9599
-0.639843	-0.20762	-0.00942776	0.139586	-0.760403	-1.26258	-0.495461	-3.82189	-0.886685	-19.9078
-0.635002	-0.200568	-0.00314472	0.147878	-0.764468	-1.24843	-0.489993	-3.80753	-0.889573	-19.8987
-0.630135	-0.200471	0.00313844	0.158971	-0.768504	-1.27543	-0.484506	-3.7283	-0.892425	-20.0214
-0.625244	-0.19416	0.00942148	0.139683	-0.772509	-1.27575	-0.479	-3.72027	-0.895243	-20.1876
-0.620328	-0.188573	0.0157042	0.165797	-0.776483	-1.28458	-0.473475	-3.68489	-0.898025	-20.0884
-0.615388	-0.190666	0.0219862	0.163238	-0.780427	-1.2834	-0.467932	-3.66509	-0.900771	-20.1739
-0.610423	-0.187156	0.0282674	0.160001	-0.78434	-1.27728	-0.46237	-3.64569	-0.903482	-20.4028
-0.605434	-0.173439	0.0345474	0.162513	-0.788222	-1.3114	-0.45679	-3.54641	-0.906157	-20.3817
-0.600422	-0.174501	0.0408261	0.183878	-0.792073	-1.32435	-0.451191	-3.55672	-0.908797	-20.3969
-0.595385	-0.170009	0.0471032	0.192379	-0.795893	-1.35703	-0.445575	-3.54656	-0.9114	-20.2877
-0.590325	-0.162989	0.0533785	0.176617	-0.799682	-1.32662	-0.439941	-3.53134	-0.913968	-20.3275
-0.585242	-0.161911	0.0596516	0.1932	-0.803438	-1.35316	-0.43429	-3.45276	-0.9165	-20.3392
-0.580136	-0.163762	0.0659224	0.190705	-0.807163	-1.34262	-0.428622	-3.53159	-0.918995	-20.4447
-0.575007	-0.159077	0.0721905	0.197419	-0.810856	-1.38702	-0.422937	-3.46559	-0.921454	-20.7279
-0.569855	-0.155422	0.0784558	0.211265	-0.814518	-1.39028	-0.417235	-3.33378	-0.923877	-20.5788
-0.564681	-0.154279	0.0847181	0.205501	-0.818147	-1.38126	-0.411517	-3.40011	-0.926263	-20.5244
-0.559484	-0.152975	0.0909769	0.221666	-0.821743	-1.40453	-0.405782	-3.30897	-0.928613	-20.5089
-0.554265	-0.153329	0.0972322	0.213229	-0.825307	-1.4143	-0.400031	-3.28103	-0.930926	-20.6881
-0.549025	-0.145875	0.103484	0.211941	-0.828839	-1.41578	-0.394265	-3.2971	-0.933202	-20.4907
-0.543762	-0.141849	0.109731	0.249262	-0.832338	-1.43539	-0.388483	-3.2391	-0.935441	-20.6986
-0.538478	-0.136794	0.115974	0.232099	-0.835804	-1.4403	-0.382686	-3.21397	-0.937644	-20.7628
-0.533173	-0.130386	0.122213	0.239167	-0.839237	-1.4544	-0.376873	-3.18831	-0.939809	-20.7258
-0.527847	-0.122771	0.128446	0.242081	-0.842637	-1.47994	-0.371046	-3.1426	-0.941938	-21.0024
-0.5225	-0.108441	0.134675	0.23841	-0.846004	-1.49099	-0.365204	-3.07662	-0.944029	-20.7422
[truncated: 106 more rows]

[truncated: 10 more sheets: Supplementary figure 15, Supplementary figure 16, Supplementary figure 17, Supplementary figure 18, Supplementary figure 20 23, Supplementary figure 21, Supplementary figure 22, Supplementary figure 27, Supplementary figure 28, Supplementary figure 29]
