# Supplementary material for: Nanofluidic logic with mechano–ionic memristive switches
Source: Nat Electron. 2024 Mar 19;7(4):271–8. doi: 10.1038/s41928-024-01137-9 (PMC11045460; doi:10.1038/s41928-024-01137-9)
Supplement: Supplementary file 10 — Statistical source data. [file 41928_2024_1137_MOESM10_ESM.xlsx]

## Sheet: Feuil1
Figure 1-d
Voltage (V)	Current (nA)
0.0157051	1.06482
0.0471029	1.4056
0.0784543	1.68306
0.109728	2.11086
0.140894	2.31701
0.171921	2.63294
0.202777	3.00051
0.233434	3.68186
0.263861	3.86122
0.294027	4.26993
0.323903	4.67312
0.353459	5.07978
0.382666	5.56289
0.411496	5.74815
0.43992	6.09799
0.467909	6.63818
0.495437	7.07055
0.522476	7.44922
0.548999	8.01377
0.57498	8.52006
0.600394	8.47509
0.625216	8.77784
0.64942	9.26657
0.672984	9.54625
0.695883	9.96643
0.718096	10.2295
0.7396	10.8985
0.760374	11.1108
0.780397	11.5399
0.799651	11.9206
0.818115	12.2412
0.835772	12.696
0.852604	13.6433
0.868595	14.0869
0.883729	15.0422
0.89799	14.7404
0.911365	15.0109
0.923841	15.5741
0.935405	16.4271
0.946046	16.8195
0.955753	17.5012
0.964517	18.1724
0.97233	18.1074
0.979182	18.2868
0.985069	19.2398
0.989983	20.1151
0.99392	20.7394
0.996876	30.3426
0.998849	74.1471
0.999835	80.9279
0.999835	85.8051
0.998849	93.2251
0.996877	96.791
0.99392	100.117
0.989983	102.95
0.985069	104.886
0.979183	106.508
0.97233	107.744
0.964518	107.425
0.955754	107.033
0.946047	106.787
0.935406	107.992
0.923842	106.768
0.911366	105.67
0.897991	104.819
0.88373	103.037
0.868597	101.441
0.852606	100.998
0.835774	99.6208
0.818117	98.1319
0.799653	95.7948
0.780399	94.1276
0.760376	92.1512
0.739602	88.6914
0.718098	85.2591
0.695885	82.5348
0.672986	79.2259
0.649423	75.0852
0.625218	71.9973
0.600397	69.0514
0.574983	65.5294
0.549002	62.5659
0.522478	58.9682
0.49544	55.1898
0.467912	51.7164
0.439922	47.6045
0.411499	43.7839
0.382669	39.4571
0.353462	35.6546
0.323906	31.5434
0.29403	27.8364
0.263864	24.3272
0.233437	20.8249
0.202781	17.2981
0.171924	13.9518
0.140897	10.9393
0.109731	7.98367
0.0784574	4.93985
0.0471061	2.2918
0.0157082	-0.206084
-0.0157051	-2.69763
-0.0471029	-5.10108
-0.0784543	-7.49473
-0.109728	-9.7363
-0.140894	-12.1889
-0.171921	-14.3855
-0.202777	-16.4258
-0.233434	-18.7188
-0.263861	-21.1387
-0.294027	-23.0574
-0.323903	-25.065
-0.353459	-27.4852
-0.382666	-28.8418
-0.411496	-31.0208
-0.43992	-33.2198
-0.467909	-34.9478
-0.495437	-37.1864
-0.522476	-38.3387
-0.548999	-40.0695
-0.57498	-41.6441
-0.600394	-42.3793
-0.625216	-43.8165
-0.64942	-45.194
-0.672984	-46.1665
-0.695883	-47.0108
-0.718096	-47.8423
-0.7396	-48.3329
-0.760374	-48.4989
-0.780397	-48.9728
-0.799651	-49.3102
-0.818115	-49.1996
-0.835772	-48.6949
-0.852604	-47.7905
-0.868595	-46.6812
-0.883729	-45.71
-0.89799	-44.0317
-0.911365	-41.8953
-0.923841	-39.8297
-0.935405	-37.6009
-0.946046	-34.2654
-0.955753	-29.8349
-0.964517	-22.2014
-0.97233	-12.8669
-0.979182	-12.6335
-0.985069	-9.56274
-0.989983	-8.92207
-0.99392	-8.82877
-0.996876	-6.37408
-0.998849	-5.90671
-0.999835	-5.96949
-0.999835	-6.39045
-0.998849	-6.46975
-0.996877	-6.39577
-0.99392	-6.64284
-0.989983	-6.61702
-0.985069	-6.88037
-0.979183	-6.93083
-0.97233	-7.16928
-0.964518	-7.2247
-0.955754	-7.09766
-0.946047	-7.03284
-0.935406	-7.01557
-0.923842	-6.89961
-0.911366	-6.81526
-0.897991	-6.77495
-0.88373	-6.38905
-0.868597	-6.19016
-0.852606	-5.8087
-0.835774	-5.59327
-0.818117	-5.38762
-0.799653	-5.34277
-0.780399	-5.18418
-0.760376	-5.03802
-0.739602	-4.67837
-0.718098	-4.54823
-0.695885	-4.49976
-0.672986	-4.37424
-0.649423	-4.15961
-0.625218	-4.05594
-0.600397	-3.80625
-0.574983	-3.65021
-0.549002	-3.39949
-0.522478	-3.11745
-0.49544	-2.99016
-0.467912	-2.69975
-0.439922	-2.67265
-0.411499	-2.48182
-0.382669	-2.1812
-0.353462	-1.90645
-0.323906	-1.80843
-0.29403	-1.57262
-0.263864	-1.29227
-0.233437	-1.13643
-0.202781	-0.901011
-0.171924	-0.565156
-0.140897	-0.330524
-0.109731	-0.156447
-0.0784574	0.190502
-0.0471061	0.44389
-0.0157082	0.559346
0.0157051	0.932989
0.0157051	1.06482
0.0471029	1.4056
0.0784543	1.68306
0.109728	2.11087
0.140894	2.31701
