# Supplementary material for: Nanofluidic logic with mechano–ionic memristive switches
Source: Nat Electron. 2024 Mar 19;7(4):271–8. doi: 10.1038/s41928-024-01137-9 (PMC11045460; doi:10.1038/s41928-024-01137-9)
Supplement: Supplementary file 11 — Statistical source data. [file 41928_2024_1137_MOESM11_ESM.xlsx]

## Sheet: Feuil1
Figure 2.a									Figure 2.b							Figure 2.c
0.4V		0.6V		0.8V		1V			100 mHz		50 mHz		20 mHz			100 mHz		50 mHz		20 mHz
Voltage (V)	Current (nA)	Voltage (V)	Current (nA)	Voltage (V)	Current (nA)	Voltage (V)	Current (nA)		time (s)	current (nA)	time (s)	current (nA)	time (s)	current (nA)		0	0.19509	0	1.06482	0	-0.212444
-0.259769	-3.28254	-0.389653	-4.00844	-0.519538	-4.7669	0.0157051	1.06482		0	0.19509	0	1.06482	0	-0.212444		0.1	0.82085	0.1	1.4056	0.1	-0.137722
-0.250087	-3.08797	-0.375131	-3.86272	-0.500174	-4.67807	0.0471029	1.4056		0.1	0.82085	0.1	1.4056	0.1	-0.137722		0.2	1.40513	0.2	1.68306	0.2	-0.0832378
-0.240159	-2.90767	-0.360238	-3.43134	-0.480317	-4.36958	0.0784543	1.68306		0.2	1.40513	0.2	1.68306	0.2	-0.0832378		0.3	1.9909	0.3	2.11086	0.3	0.07994
-0.229993	-2.73607	-0.34499	-3.40683	-0.459986	-4.3793	0.109728	2.11086		0.3	1.9909	0.3	2.11086	0.3	0.07994		0.4	2.78293	0.4	2.31701	0.4	0.248995
-0.219601	-2.70381	-0.329401	-3.32429	-0.439201	-4.12303	0.140894	2.31701		0.4	2.78293	0.4	2.31701	0.4	0.248995		0.5	3.4007	0.5	2.63294	0.5	0.396716
-0.208991	-2.50886	-0.313487	-3.09767	-0.417983	-4.03164	0.171921	2.63294		0.5	3.4007	0.5	2.63294	0.5	0.396716		0.6	4.28446	0.6	3.00051	0.6	0.571502
-0.198176	-2.28238	-0.297264	-2.98508	-0.396352	-3.81168	0.202777	3.00051		0.6	4.28446	0.6	3.00051	0.6	0.571502		0.7	4.79228	0.7	3.68186	0.7	0.590114
-0.187165	-2.3272	-0.280747	-2.60115	-0.37433	-3.50348	0.233434	3.68186		0.7	4.79228	0.7	3.68186	0.7	0.590114		0.8	5.69521	0.8	3.86122	0.8	0.820351
-0.175969	-2.24305	-0.263954	-2.74855	-0.351938	-3.34733	0.263861	3.86122		0.8	5.69521	0.8	3.86122	0.8	0.820351		0.9	6.4499	0.9	4.26993	0.9	0.779101
-0.1646	-2.03849	-0.246899	-2.54029	-0.329199	-3.15615	0.294027	4.26993		0.9	6.4499	0.9	4.26993	0.9	0.779101		1	7.41153	1	4.67312	1	1.17867
-0.153068	-1.841	-0.229601	-2.15399	-0.306135	-2.90275	0.323903	4.67312		1	7.41153	1	4.67312	1	1.17867		1.1	8.29441	1.1	5.07978	1.1	1.23819
-0.141385	-1.7699	-0.212077	-2.10867	-0.282769	-2.57325	0.353459	5.07978		1.1	8.29441	1.1	5.07978	1.1	1.23819		1.2	9.38725	1.2	5.56289	1.2	1.20557
-0.129562	-1.5943	-0.194343	-1.86385	-0.259124	-2.44005	0.382666	5.56289		1.2	9.38725	1.2	5.56289	1.2	1.20557		1.3	10.3305	1.3	5.74815	1.3	1.70043
-0.117612	-1.53357	-0.176418	-1.77259	-0.235224	-2.21609	0.411496	5.74815		1.3	10.3305	1.3	5.74815	1.3	1.70043		1.4	11.1664	1.4	6.09799	1.4	1.72737
-0.105546	-1.28905	-0.158318	-1.65039	-0.211091	-1.87924	0.43992	6.09799		1.4	11.1664	1.4	6.09799	1.4	1.72737		1.5	12.1153	1.5	6.63818	1.5	1.78214
-0.0933749	-1.13125	-0.140062	-1.43897	-0.18675	-1.60996	0.467909	6.63818		1.5	12.1153	1.5	6.63818	1.5	1.78214		1.6	13.4273	1.6	7.07055	1.6	2.01714
-0.0811122	-1.03498	-0.121668	-1.24733	-0.162224	-1.24685	0.495437	7.07055		1.6	13.4273	1.6	7.07055	1.6	2.01714		1.7	14.5227	1.7	7.44922	1.7	2.20795
-0.0687694	-0.793202	-0.103154	-0.807693	-0.137539	-1.00357	0.522476	7.44922		1.7	14.5227	1.7	7.44922	1.7	2.20795		1.8	15.1315	1.8	8.01377	1.8	2.35192
-0.0563588	-0.588421	-0.0845382	-0.745561	-0.112718	-0.79668	0.548999	8.01377		1.8	15.1315	1.8	8.01377	1.8	2.35192		1.9	16.0584	1.9	8.52006	1.9	2.46863
-0.0438925	-0.49491	-0.0658388	-0.418223	-0.0877851	-0.368248	0.57498	8.52006		1.9	16.0584	1.9	8.52006	1.9	2.46863		2	16.6109	2	8.47509	2	2.74318
-0.031383	-0.244145	-0.0470745	-0.145225	-0.062766	-0.199644	0.600394	8.47509		2	16.6109	2	8.47509	2	2.74318		2.1	17.3236	2.1	8.77784	2.1	2.90059
-0.0188424	-0.0142636	-0.0282637	-0.0223943	-0.0376849	0.1825	0.625216	8.77784		2.1	17.3236	2.1	8.77784	2.1	2.90059		2.2	18.067	2.2	9.26657	2.2	2.98507
-0.0062833	0.0391254	-0.00942495	0.234166	-0.0125666	0.387474	0.64942	9.26657		2.2	18.067	2.2	9.26657	2.2	2.98507		2.3	18.4881	2.3	9.54625	2.3	3.38563
0.00628204	0.223008	0.00942306	0.596796	0.0125641	0.781983	0.672984	9.54625		2.3	18.4881	2.3	9.54625	2.3	3.38563		2.4	18.7113	2.4	9.96643	2.4	3.41609
0.0188412	0.488859	0.0282618	0.75136	0.0376824	1.15839	0.695883	9.96643		2.4	18.7113	2.4	9.96643	2.4	3.41609		2.5	18.8945	2.5	10.2295	2.5	3.57565
0.0313817	0.706633	0.0470726	0.969746	0.0627634	1.66015	0.718096	10.2295		2.5	18.8945	2.5	10.2295	2.5	3.57565		2.6	19.4733	2.6	10.8985	2.6	3.73377
0.0438913	0.88918	0.0658369	1.3809	0.0877826	1.70541	0.7396	10.8985		2.6	19.4733	2.6	10.8985	2.6	3.73377		2.7	19.7255	2.7	11.1108	2.7	4.0567
0.0563575	1.15678	0.0845363	1.59285	0.112715	2.24754	0.760374	11.1108		2.7	19.7255	2.7	11.1108	2.7	4.0567		2.8	19.6897	2.8	11.5399	2.8	4.18782
0.0687682	1.36645	0.103152	1.79984	0.137536	2.46253	0.780397	11.5399		2.8	19.6897	2.8	11.5399	2.8	4.18782		2.9	19.8184	2.9	11.9206	2.9	4.52152
0.081111	1.46343	0.121666	2.32114	0.162222	3.04525	0.799651	11.9206		2.9	19.8184	2.9	11.9206	2.9	4.52152		3	20.0885	3	12.2412	3	4.80368
0.0933737	1.73729	0.140061	2.4659	0.186747	3.26469	0.818115	12.2412		3	20.0885	3	12.2412	3	4.80368		3.1	19.7526	3.1	12.696	3.1	5.06808
0.105544	1.88462	0.158316	2.89484	0.211089	3.68354	0.835772	12.696		3.1	19.7526	3.1	12.696	3.1	5.06808		3.2	19.4335	3.2	13.6433	3.2	5.06603
0.117611	2.11397	0.176416	3.16309	0.235221	4.02838	0.852604	13.6433		3.2	19.4335	3.2	13.6433	3.2	5.06603		3.3	19.0223	3.3	14.0869	3.3	5.28484
0.129561	2.39051	0.194342	3.27956	0.259122	4.29962	0.868595	14.0869		3.3	19.0223	3.3	14.0869	3.3	5.28484		3.4	18.4298	3.4	15.0422	3.4	5.49444
0.141383	2.45891	0.212075	3.65398	0.282767	4.62472	0.883729	15.0422		3.4	18.4298	3.4	15.0422	3.4	5.49444		3.5	17.7878	3.5	14.7404	3.5	5.89234
0.153066	2.67119	0.2296	3.89064	0.306133	5.13815	0.89799	14.7404		3.5	17.7878	3.5	14.7404	3.5	5.89234		3.6	16.7903	3.6	15.0109	3.6	5.88308
0.164598	2.9776	0.246898	4.10292	0.329197	5.42945	0.911365	15.0109		3.6	16.7903	3.6	15.0109	3.6	5.88308		3.7	15.7425	3.7	15.5741	3.7	6.21685
0.175968	3.23516	0.263952	4.55623	0.351936	5.84916	0.923841	15.5741		3.7	15.7425	3.7	15.5741	3.7	6.21685		3.8	15.631	3.8	16.4271	3.8	6.4412
0.187164	3.30714	0.280745	4.91538	0.374327	6.41989	0.935405	16.4271		3.8	15.631	3.8	16.4271	3.8	6.4412		3.9	14.1743	3.9	16.8195	3.9	6.79379
0.198175	3.70445	0.297262	5.1745	0.39635	6.75114	0.946046	16.8195		3.9	14.1743	3.9	16.8195	3.9	6.79379		4	25.9709	4	17.5012	4	6.9152
0.20899	3.66955	0.313485	5.38857	0.417981	7.15297	0.955753	17.5012		4	25.9709	4	17.5012	4	6.9152		4.1	31.6246	4.1	18.1724	4.1	7.17226
0.2196	3.90692	0.329399	5.85111	0.439199	7.39477	0.964517	18.1724		4.1	31.6246	4.1	18.1724	4.1	7.17226		4.2	28.6328	4.2	18.1074	4.2	7.371
0.229992	4.16201	0.344988	6.19727	0.459984	7.83996	0.97233	18.1074		4.2	28.6328	4.2	18.1074	4.2	7.371		4.3	24.8689	4.3	18.2868	4.3	7.62529
0.240158	4.38209	0.360237	6.26135	0.480315	8.10749	0.979182	18.2868		4.3	24.8689	4.3	18.2868	4.3	7.62529		4.4	21.466	4.4	19.2398	4.4	8.07981
0.250086	4.54818	0.375129	6.51907	0.500173	8.52256	0.985069	19.2398		4.4	21.466	4.4	19.2398	4.4	8.07981		4.5	18.1002	4.5	20.1151	4.5	8.23461
0.259768	4.911	0.389652	7.0366	0.519536	8.85641	0.989983	20.1151		4.5	18.1002	4.5	20.1151	4.5	8.23461		4.6	15.407	4.6	20.7394	4.6	8.72574
0.269193	4.96014	0.40379	7.1996	0.538387	9.31035	0.99392	20.7394		4.6	15.407	4.6	20.7394	4.6	8.72574		4.7	12.1275	4.7	30.3426	4.7	9.00062
0.278353	5.12664	0.41753	7.42109	0.556706	9.8277	0.996876	30.3426		4.7	12.1275	4.7	30.3426	4.7	9.00062		4.8	9.02346	4.8	74.1471	4.8	9.35355
0.287238	5.35061	0.430857	7.60372	0.574476	10.0518	0.998849	74.1471		4.8	9.02346	4.8	74.1471	4.8	9.35355		4.9	6.26829	4.9	80.9279	4.9	9.54305
0.29584	5.45499	0.44376	7.93478	0.59168	10.3946	0.999835	80.9279		4.9	6.26829	4.9	80.9279	4.9	9.54305		5	3.46449	5	85.8051	5	9.85039
0.30415	5.75046	0.456224	8.40737	0.608299	10.6642	0.999835	85.8051		5	3.46449	5	85.8051	5	9.85039		5.1	0.999548	5.1	93.2251	5.1	10.1178
0.312159	5.84035	0.468238	8.69251	0.624318	10.8809	0.998849	93.2251		5.1	0.999548	5.1	93.2251	5.1	10.1178		5.2	-1.46108	5.2	96.791	5.2	10.5721
0.31986	6.07601	0.479791	8.74812	0.639721	11.2436	0.996877	96.791		5.2	-1.46108	5.2	96.791	5.2	10.5721		5.3	-3.43047	5.3	100.117	5.3	10.7712
0.327246	6.25313	0.490869	9.00381	0.654492	11.778	0.99392	100.117		5.3	-3.43047	5.3	100.117	5.3	10.7712		5.4	-5.51428	5.4	102.95	5.4	10.9405
0.334309	6.586	0.501463	9.22791	0.668618	12.1951	0.989983	102.95		5.4	-5.51428	5.4	102.95	5.4	10.9405		5.5	-7.60781	5.5	104.886	5.5	11.034
0.341042	6.53544	0.511563	9.55475	0.682083	12.7221	0.985069	104.886		5.5	-7.60781	5.5	104.886	5.5	11.034		5.6	-9.45963	5.6	106.508	5.6	11.736
0.347438	6.74993	0.521157	9.65376	0.694876	12.7359	0.979183	106.508		5.6	-9.45963	5.6	106.508	5.6	11.736		5.7	-11.5028	5.7	107.744	5.7	12.0361
0.353491	6.92092	0.530237	9.75538	0.706983	13.178	0.97233	107.744		5.7	-11.5028	5.7	107.744	5.7	12.0361		5.8	-13.4569	5.8	107.425	5.8	12.1017
0.359196	7.03087	0.538794	10.0364	0.718392	13.6317	0.964518	107.425		5.8	-13.4569	5.8	107.425	5.8	12.1017		5.9	-15.4472	5.9	107.033	5.9	12.2581
0.364546	6.99738	0.546819	10.3609	0.729092	13.9009	0.955754	107.033		5.9	-15.4472	5.9	107.033	5.9	12.2581		6	-17.3858	6	106.787	6	12.3488
0.369536	7.30902	0.554305	10.1783	0.739073	14.101	0.946047	106.787		6	-17.3858	6	106.787	6	12.3488		6.1	-19.1466	6.1	107.992	6.1	12.5996
0.374162	7.47571	0.561243	10.2609	0.748324	14.4616	0.935406	107.992		6.1	-19.1466	6.1	107.992	6.1	12.5996		6.2	-21.0038	6.2	106.768	6.2	12.8968
0.378418	7.44663	0.567628	10.4958	0.756837	14.6124	0.923842	106.768		6.2	-21.0038	6.2	106.769	6.2	12.8968		6.3	-22.8453	6.3	105.67	6.3	13.1701
0.382301	7.62926	0.573452	10.5932	0.764603	15.4189	0.911366	105.67		6.3	-22.8453	6.3	105.67	6.3	13.1701		6.4	-24.3839	6.4	104.819	6.4	13.4135
0.385807	7.75052	0.57871	10.6921	0.771614	16.2386	0.897991	104.819		6.4	-24.3839	6.4	104.819	6.4	13.4135		6.5	-25.9494	6.5	103.037	6.5	13.8635
0.388932	7.82887	0.583398	10.981	0.777864	16.7793	0.88373	103.037		6.5	-25.9494	6.5	103.037	6.5	13.8635		6.6	-27.1072	6.6	101.441	6.6	13.9075
0.391673	7.81902	0.587509	10.9914	0.783346	17.2229	0.868597	101.441		6.6	-27.1072	6.6	101.441	6.6	13.9075		6.7	-28.7988	6.7	100.998	6.7	14.0995
0.394027	7.80839	0.591041	11.3518	0.788055	17.3744	0.852606	100.998		6.7	-28.7988	6.7	100.998	6.7	14.0995		6.8	-29.9441	6.8	99.6208	6.8	14.1988
0.395993	7.88905	0.59399	11.4876	0.791986	32.968	0.835774	99.6208		6.8	-29.9441	6.8	99.6208	6.8	14.1988		6.9	-30.3079	6.9	98.1319	6.9	14.6149
0.397568	8.11108	0.596352	11.4088	0.795136	40.8076	0.818117	98.1319		6.9	-30.3079	6.9	98.1319	6.9	14.6149		7	-30.6229	7	95.7948	7	15.0988
0.398751	7.96709	0.598126	11.5275	0.797501	42.8212	0.799653	95.7948		7	-30.6229	7	95.7948	7	15.0988		7.1	-30.7873	7.1	94.1276	7.1	15.8972
0.399539	7.88309	0.599309	11.7215	0.799079	47.5654	0.780399	94.1276		7.1	-30.7873	7.1	94.1276	7.1	15.8972		7.2	-30.6615	7.2	92.1512	7.2	16.5291
0.399934	8.07804	0.599901	11.5114	0.799868	49.3917	0.760376	92.1512		7.2	-30.6615	7.2	92.1512	7.2	16.5291		7.3	-29.6289	7.3	88.6914	7.3	22.0981
0.399934	8.15708	0.599901	11.659	0.799868	50.6756	0.739602	88.6914		7.3	-29.6289	7.3	88.6914	7.3	22.0981		7.4	-28.0022	7.4	85.2591	7.4	43.8824
0.399539	8.19023	0.599309	11.4313	0.799079	51.2629	0.718098	85.2591		7.4	-28.0022	7.4	85.2591	7.4	43.8824		7.5	-26.2273	7.5	82.5348	7.5	46.723
0.398751	8.0297	0.598126	11.6623	0.797501	52.7448	0.695885	82.5348		7.5	-26.2273	7.5	82.5348	7.5	46.723		7.6	-7.22557	7.6	79.2259	7.6	49.2463
0.397568	8.05361	0.596352	11.5163	0.795136	55.4616	0.672986	79.2259		7.6	-7.22557	7.6	79.2259	7.6	49.2463		7.7	-4.63694	7.7	75.0852	7.7	51.2933
0.395993	7.95258	0.59399	11.6612	0.791987	55.7552	0.649423	75.0852		7.7	-4.63694	7.7	75.0852	7.7	51.2933		7.8	-4.91248	7.8	71.9973	7.8	52.8846
0.394028	8.00224	0.591041	11.7272	0.788055	55.758	0.625218	71.9973		7.8	-4.91248	7.8	71.9973	7.8	52.8846		7.9	-5.03272	7.9	69.0514	7.9	54.6092
0.391673	8.07163	0.58751	11.7065	0.783346	56.4714	0.600397	69.0514		7.9	-5.03272	7.9	69.0514	7.9	54.6092		8	-5.08294	8	65.5294	8	56.5103
0.388932	7.89984	0.583398	11.502	0.777864	56.738	0.574983	65.5294		8	-5.08294	8	65.5294	8	56.5103		8.1	-5.07535	8.1	62.5659	8.1	57.7963
0.385807	7.88611	0.578711	19.5207	0.771614	56.1501	0.549002	62.5659		8.1	-5.07535	8.1	62.5659	8.1	57.7963		8.2	-4.99269	8.2	58.9682	8.2	60.1066
0.382302	7.89754	0.573453	26.9188	0.764603	56.0502	0.522478	58.9682		8.2	-4.99269	8.2	58.9682	8.2	60.1066		8.3	-4.93782	8.3	55.1898	8.3	63.6286
0.378419	7.74568	0.567628	29.1257	0.756838	55.3229	0.49544	55.1898		8.3	-4.93782	8.3	55.1898	8.3	63.6286		8.4	-4.89149	8.4	51.7164	8.4	65.2286
0.374162	7.81913	0.561244	29.258	0.748325	54.7019	0.467912	51.7164		8.4	-4.89149	8.4	51.7164	8.4	65.2286		8.5	-4.92601	8.5	47.6045	8.5	67.5897
0.369537	7.76907	0.554305	29.5656	0.739074	53.6471	0.439922	47.6045		8.5	-4.92601	8.5	47.6045	8.5	67.5897		8.6	-4.88461	8.6	43.7839	8.6	70.5047
0.364547	7.63505	0.54682	29.5147	0.729093	52.5616	0.411499	43.7839		8.6	-4.88461	8.6	43.7839	8.6	70.5047		8.7	-4.5944	8.7	39.4571	8.7	72.7348
0.359196	7.43817	0.538795	29.1611	0.718393	51.6219	0.382669	39.4571		8.7	-4.5944	8.7	39.4571	8.7	72.7348		8.8	-4.52134	8.8	35.6546	8.8	74.0249
0.353492	7.43004	0.530238	28.7938	0.706984	50.9719	0.353462	35.6546		8.8	-4.52134	8.8	35.6546	8.8	74.0249		8.9	-4.10095	8.9	31.5434	8.9	76.5148
0.347439	7.07508	0.521158	28.5953	0.694877	50.1788	0.323906	31.5434		8.9	-4.10095	8.9	31.5434	8.9	76.5148		9	-3.7177	9	27.8364	9	79.28
0.341042	6.96608	0.511564	28.1703	0.682085	49.593	0.29403	27.8364		9	-3.7177	9	27.8364	9	79.28		9.1	-3.47133	9.1	24.3272	9.1	81.988
0.334309	6.76975	0.501464	27.8597	0.668619	49.2386	0.263864	24.3272		9.1	-3.47133	9.1	24.3272	9.1	81.988		9.2	-3.32358	9.2	20.8249	9.2	84.4202
0.327247	12.1521	0.49087	27.035	0.654494	47.8243	0.233437	20.8249		9.2	-3.32358	9.2	20.8249	9.2	84.4202		9.3	-2.90743	9.3	17.2981	9.3	87.114
0.319861	14.641	0.479792	26.499	0.639722	46.4646	0.202781	17.2981		9.3	-2.90743	9.3	17.2981	9.3	87.114		9.4	-2.56863	9.4	13.9518	9.4	89.5781
0.31216	14.2801	0.46824	25.647	0.624319	45.1432	0.171924	13.9518		9.4	-2.56863	9.4	13.9518	9.4	89.5781		9.5	-2.17397	9.5	10.9393	9.5	91.1996
0.30415	14.0382	0.456225	24.7485	0.608301	43.7115	0.140897	10.9393		9.5	-2.17397	9.5	10.9393	9.5	91.1996		9.6	-1.71259	9.6	7.98367	9.6	93.0443
0.295841	13.7578	0.443761	24.083	0.591681	42.3595	0.109731	7.98367		9.6	-1.71259	9.6	7.98367	9.6	93.0443		9.7	-1.31854	9.7	4.93985	9.7	93.4516
0.287239	13.2211	0.430859	23.2706	0.574478	40.2619	0.0784574	4.93985		9.7	-1.31854	9.7	4.93985	9.7	93.4516		9.8	-0.790803	9.8	2.2918	9.8	95.7445
0.278354	12.7895	0.417531	22.579	0.556708	38.524	0.0471061	2.2918		9.8	-0.790803	9.8	2.2918	9.8	95.7445		9.9	-0.333052	9.9	-0.206084	9.9	98.2597
0.269194	12.2842	0.403792	21.7088	0.538389	36.7507	0.0157082	-0.206084		9.9	-0.333052	9.9	-0.206084	9.9	98.2597		10	0.281453	10	-2.69763	10	100.415
0.259769	11.8707	0.389653	20.9539	0.519538	34.6905	-0.0157051	-2.69763		10	0.281453	10	-2.69763	10	100.415				10.1	-5.10108	10.1	101.776
0.250087	11.4375	0.375131	19.9714	0.500174	33.5088	-0.0471029	-5.10108				10	-5.10108	10.1	101.776				10.2	-7.49473	10.2	103.039
0.240159	11.0915	0.360238	19.1523	0.480317	31.6013	-0.0784543	-7.49473				10	-7.49473	10.2	103.039				10.3	-9.7363	10.3	105.314
0.229993	10.4697	0.34499	17.8993	0.459986	29.827	-0.109728	-9.7363				10	-9.7363	10.3	105.314				10.4	-12.1889	10.4	108.062
0.219601	9.76528	0.329401	16.9474	0.439201	27.8966	-0.140894	-12.1889				10	-12.1889	10.4	108.062				10.5	-14.3855	10.5	110.869
0.208991	9.33186	0.313487	15.983	0.417983	25.8974	-0.171921	-14.3855				11	-14.3855	10.5	110.869				10.6	-16.4258	10.6	113.521
0.198176	8.75554	0.297264	15.1163	0.396352	23.8434	-0.202777	-16.4258				11	-16.4258	10.6	113.521				10.7	-18.7188	10.7	116.534
0.187165	8.35791	0.280747	13.9731	0.37433	22.1341	-0.233434	-18.7188				11	-18.7188	10.7	116.534				10.8	-21.1387	10.8	119.739
0.175969	7.64507	0.263954	12.9455	0.351938	20.1583	-0.263861	-21.1387				11	-21.1387	10.8	119.739				10.9	-23.0574	10.9	121.974
0.1646	6.96117	0.246899	11.8145	0.329199	18.5348	-0.294027	-23.0574				11	-23.0574	10.9	121.974				11	-25.065	11	123.571
0.153068	6.58662	0.229601	10.9095	0.306135	16.7981	-0.323903	-25.065				11	-25.065	11	123.571				11.1	-27.4852	11.1	126.163
0.141385	5.92845	0.212077	9.82661	0.282769	15.078	-0.353459	-27.4852				11	-27.4852	11.1	126.163				11.2	-28.8418	11.2	128.519
0.129562	5.23576	0.194343	9.01241	0.259124	13.6204	-0.382666	-28.8418				11	-28.8418	11.2	128.519				11.3	-31.0208	11.3	129.759
0.117612	4.59267	0.176418	7.90932	0.235224	12.2021	-0.411496	-31.0208				11	-31.0208	11.3	129.759				11.4	-33.2198	11.4	131.04
0.105546	4.26394	0.158318	6.94632	0.211091	10.6315	-0.43992	-33.2198				11	-33.2198	11.4	131.04				11.5	-34.9478	11.5	133.057
0.0933749	3.66483	0.140062	5.97199	0.18675	9.22225	-0.467909	-34.9478				12	-34.9478	11.5	133.057				11.6	-37.1864	11.6	133.873
0.0811122	2.95538	0.121668	5.09894	0.162224	7.92594	-0.495437	-37.1864				12	-37.1864	11.6	133.873				11.7	-38.3387	11.7	135.015
0.0687694	2.28847	0.103154	4.06393	0.137539	6.209	-0.522476	-38.3387				12	-38.3387	11.7	135.015				11.8	-40.0695	11.8	136.783
0.0563588	1.91346	0.0845382	3.03125	0.112718	4.90593	-0.548999	-40.0695				12	-40.0695	11.8	136.783				11.9	-41.6441	11.9	138.016
0.0438925	1.18226	0.0658388	2.14991	0.0877851	3.39637	-0.57498	-41.6441				12	-41.6441	11.9	138.016				12	-42.3793	12	138.622
0.031383	0.718032	0.0470745	1.29903	0.062766	2.04519	-0.600394	-42.3793				12	-42.3793	12	138.622				12.1	-43.8165	12.1	139.459
0.0188424	0.204815	0.0282637	0.617002	0.0376849	0.675382	-0.625216	-43.8165				12	-43.8165	12.1	139.459				12.2	-45.194	12.2	141.049
0.0062833	-0.528849	0.00942495	-0.463015	0.0125666	-0.545546	-0.64942	-45.194				12	-45.194	12.2	141.049				12.3	-46.1665	12.3	142.747
-0.00628204	-1.06866	-0.00942306	-1.28074	-0.0125641	-1.89433	-0.672984	-46.1665				12	-46.1665	12.3	142.747				12.4	-47.0108	12.4	143.478
-0.0188412	-1.74739	-0.0282618	-2.32036	-0.0376824	-3.21976	-0.695883	-47.0108				12	-47.0108	12.4	143.478				12.5	-47.8423	12.5	145.344
-0.0313817	-2.04915	-0.0470726	-3.11495	-0.0627634	-4.40538	-0.718096	-47.8423				13	-47.8423	12.5	145.344				12.6	-48.3329	12.6	146.384
-0.0438913	-2.50896	-0.0658369	-3.91591	-0.0877826	-5.57323	-0.7396	-48.3329				13	-48.3329	12.6	146.384				12.7	-48.4989	12.7	147.377
-0.0563575	-2.94924	-0.0845363	-4.65793	-0.112715	-6.93766	-0.760374	-48.4989				13	-48.4989	12.7	147.377				12.8	-48.9728	12.8	147.413
-0.0687682	-3.5182	-0.103152	-5.35323	-0.137536	-8.05458	-0.780397	-48.9728				13	-48.9728	12.8	147.413				12.9	-49.3102	12.9	148.884
-0.081111	-4.0135	-0.121666	-6.18385	-0.162222	-9.17723	-0.799651	-49.3102				13	-49.3102	12.9	148.884				13	-49.1996	13	150.831
-0.0933737	-4.44443	-0.140061	-7.14774	-0.186747	-10.4261	-0.818115	-49.1996				13	-49.1996	13	150.831				13.1	-48.6949	13.1	151.627
-0.105544	-5.12053	-0.158316	-7.92077	-0.211089	-11.6939	-0.835772	-48.6949				13	-48.6949	13.1	151.627				13.2	-47.7905	13.2	152.151
-0.117611	-5.31515	-0.176416	-8.67567	-0.235221	-12.8271	-0.852604	-47.7905				13	-47.7905	13.2	152.151				13.3	-46.6812	13.3	152.594
-0.129561	-5.81668	-0.194342	-9.23464	-0.259122	-14.0777	-0.868595	-46.6812				13	-46.6812	13.3	152.594				13.4	-45.71	13.4	154.132
-0.141383	-6.24205	-0.212075	-9.98631	-0.282767	-15.1595	-0.883729	-45.71				13	-45.71	13.4	154.132				13.5	-44.0317	13.5	154.189
-0.153066	-6.5905	-0.2296	-10.5915	-0.306133	-16.2217	-0.89799	-44.0317				14	-44.0317	13.5	154.189				13.6	-41.8953	13.6	154.897
-0.164598	-7.03719	-0.246898	-11.1727	-0.329197	-17.2078	-0.911365	-41.8953				14	-41.8953	13.6	154.897				13.7	-39.8297	13.7	157.168
-0.175968	-7.4038	-0.263952	-11.9099	-0.351936	-18.236	-0.923841	-39.8297				14	-39.8297	13.7	157.168				13.8	-37.6009	13.8	157.363
-0.187164	-7.65564	-0.280745	-12.664	-0.374327	-19.1786	-0.935405	-37.6009				14	-37.6009	13.8	157.363				13.9	-34.2654	13.9	157.668
-0.198175	-8.13627	-0.297262	-13.2315	-0.39635	-20.1218	-0.946046	-34.2654				14	-34.2654	13.9	157.668				14	-29.8349	14	157.868
-0.20899	-8.48861	-0.313485	-13.6057	-0.417981	-20.8406	-0.955753	-29.8349				14	-29.8349	14	157.868				14.1	-22.2014	14.1	157.825
-0.2196	-8.85949	-0.329399	-14.1088	-0.439199	-21.9737	-0.964517	-22.2014				14	-22.2014	14.1	157.825				14.2	-12.8669	14.2	157.847
-0.229992	-8.9358	-0.344988	-14.8139	-0.459984	-22.608	-0.97233	-12.8669				14	-12.8669	14.2	157.847				14.3	-12.6335	14.3	158.284
-0.240158	-9.36077	-0.360237	-15.1674	-0.480315	-23.4547	-0.979182	-12.6335				14	-12.6335	14.3	158.284				14.4	-9.56274	14.4	160.199
-0.250086	-9.52873	-0.375129	-15.5779	-0.500173	-23.9352	-0.985069	-9.56274				14	-9.56274	14.4	160.199				14.5	-8.92207	14.5	161.397
-0.259768	-9.81329	-0.389652	-15.8792	-0.519536	-24.5001	-0.989983	-8.92207				15	-8.92207	14.5	161.397				14.6	-8.82877	14.6	162.365
-0.269193	-10.133	-0.40379	-16.3221	-0.538387	-25.2604	-0.99392	-8.82877				15	-8.82877	14.6	162.365				14.7	-6.37408	14.7	162.209
-0.278353	-10.43	-0.41753	-16.8283	-0.556706	-25.7191	-0.996876	-6.37408				15	-6.37408	14.7	162.209				14.8	-5.90671	14.8	162.536
-0.287238	-10.8083	-0.430857	-17.2067	-0.574476	-26.7018	-0.998849	-5.90671				15	-5.90672	14.8	162.536				14.9	-5.96949	14.9	161.303
-0.29584	-11.0016	-0.44376	-17.3275	-0.59168	-26.9242	-0.999835	-5.96949				15	-5.96949	14.9	161.303				15	-6.39045	15	161.206
-0.30415	-11.1421	-0.456224	-17.5693	-0.608299	-27.3664	-0.999835	-6.39045				15	-6.39045	15	161.206				15.1	-6.46975	15.1	160.898
-0.312159	-11.4568	-0.468238	-17.5595	-0.624318	-28.0465	-0.998849	-6.46975				15	-6.46975	15.1	160.898				15.2	-6.39577	15.2	159.787
-0.31986	-11.5562	-0.479791	-17.8746	-0.639721	-28.6261	-0.996877	-6.39577				15	-6.39577	15.2	159.787				15.3	-6.64284	15.3	158.07
-0.327246	-11.7731	-0.490869	-18.1336	-0.654492	-29.4451	-0.99392	-6.64284				15	-6.64284	15.3	158.07				15.4	-6.61702	15.4	157.478
-0.334309	-11.8335	-0.501463	-18.2017	-0.668618	-29.7904	-0.989983	-6.61702				15	-6.61702	15.4	157.478				15.5	-6.88037	15.5	158.175
-0.341042	-11.6379	-0.511563	-18.2636	-0.682083	-29.7493	-0.985069	-6.88037				16	-6.88037	15.5	158.175				15.6	-6.93083	15.6	157.46
-0.347438	-11.8517	-0.521157	-18.5431	-0.694876	-29.4588	-0.979183	-6.93083				16	-6.93083	15.6	157.46				15.7	-7.16928	15.7	157.046
-0.353491	-11.9653	-0.530237	-18.4374	-0.706983	-29.3147	-0.97233	-7.16928				16	-7.16928	15.7	157.046				15.8	-7.2247	15.8	156.114
-0.359196	-12.0328	-0.538794	-18.4387	-0.718392	-28.9082	-0.964518	-7.2247				16	-7.2247	15.8	156.114				15.9	-7.09766	15.9	154.745
-0.364546	-12.1457	-0.546819	-18.4007	-0.729092	-28.6845	-0.955754	-7.09766				16	-7.09766	15.9	154.745				16	-7.03284	16	154.733
-0.369536	-12.0185	-0.554305	-18.1475	-0.739073	-28.6839	-0.946047	-7.03284				16	-7.03284	16	154.733				16.1	-7.01557	16.1	153.709
-0.374162	-11.9326	-0.561243	-17.9803	-0.748324	-28.534	-0.935406	-7.01557				16	-7.01557	16.1	153.709				16.2	-6.89961	16.2	153.189
-0.378418	-11.793	-0.567628	-17.759	-0.756837	-28.1226	-0.923842	-6.89961				16	-6.89961	16.2	153.189				16.3	-6.81526	16.3	152.729
-0.382301	-11.678	-0.573452	-17.501	-0.764603	-28.0937	-0.911366	-6.81526				16	-6.81526	16.3	152.729				16.4	-6.77495	16.4	151.838
-0.385807	-11.7069	-0.57871	-17.3636	-0.771614	-27.3811	-0.897991	-6.77495				16	-6.77495	16.4	151.838				16.5	-6.38905	16.5	150.833
-0.388932	-11.7172	-0.583398	-16.9752	-0.777864	-26.9547	-0.88373	-6.38905				17	-6.38905	16.5	150.833				16.6	-6.19016	16.6	149.173
-0.391673	-11.4456	-0.587509	-16.632	-0.783346	-26.3167	-0.868597	-6.19016				17	-6.19016	16.6	149.173				16.7	-5.8087	16.7	148.307
-0.394027	-11.1912	-0.591041	-16.2833	-0.788055	-25.545	-0.852606	-5.8087				17	-5.8087	16.7	148.307				16.8	-5.59327	16.8	146.794
-0.395993	-9.76824	-0.59399	-15.6465	-0.791986	-24.5276	-0.835774	-5.59327				17	-5.59327	16.8	146.794				16.9	-5.38762	16.9	145.278
-0.397568	-4.55859	-0.596352	-15.5461	-0.795136	-24.0824	-0.818117	-5.38762				17	-5.38762	16.9	145.278				17	-5.34277	17	144.205
-0.398751	-4.50408	-0.598126	-14.8384	-0.797501	-23.1883	-0.799653	-5.34277				17	-5.34277	17	144.205				17.1	-5.18418	17.1	143.357
-0.399539	-4.5608	-0.599309	-5.05682	-0.799079	-22.4763	-0.780399	-5.18418				17	-5.18418	17.1	143.357				17.2	-5.03802	17.2	142.312
-0.399934	-4.40112	-0.599901	-4.92488	-0.799868	-21.8556	-0.760376	-5.03802				17	-5.03802	17.2	142.312				17.3	-4.67837	17.3	141.263
-0.399934	-4.51509	-0.599901	-5.12956	-0.799868	-20.9639	-0.739602	-4.67837				17	-4.67837	17.3	141.263				17.4	-4.54823	17.4	139.113
-0.399539	-4.53222	-0.599309	-5.42367	-0.799079	-20.2581	-0.718098	-4.54823				17	-4.54823	17.4	139.113				17.5	-4.49976	17.5	138.371
-0.398751	-4.54024	-0.598126	-5.63148	-0.797501	-19.6532	-0.695885	-4.49976				18	-4.49976	17.5	138.371				17.6	-4.37424	17.6	136.931
-0.397568	-4.71978	-0.596352	-5.90768	-0.795136	-18.8668	-0.672986	-4.37424				18	-4.37424	17.6	136.931				17.7	-4.15961	17.7	135.988
-0.395993	-4.62644	-0.59399	-5.83863	-0.791987	-18.0706	-0.649423	-4.15961				18	-4.15961	17.7	135.988				17.8	-4.05594	17.8	134.02
-0.394028	-4.62546	-0.591041	-5.97546	-0.788055	-17.4881	-0.625218	-4.05594				18	-4.05594	17.8	134.02				17.9	-3.80625	17.9	132.663
-0.391673	-4.48151	-0.58751	-5.99317	-0.783346	-16.5674	-0.600397	-3.80625				18	-3.80625	17.9	132.663				18	-3.65021	18	130.952
-0.388932	-4.61255	-0.583398	-5.96801	-0.777864	-16.0026	-0.574983	-3.65021				18	-3.65021	18	130.952				18.1	-3.39949	18.1	130.437
-0.385807	-4.46386	-0.578711	-5.73727	-0.771614	-15.1326	-0.549002	-3.39949				18	-3.39949	18.1	130.437				18.2	-3.11745	18.2	128.545
-0.382302	-4.55966	-0.573453	-5.73457	-0.764603	-12.3133	-0.522478	-3.11745				18	-3.11745	18.2	128.545				18.3	-2.99016	18.3	126.807
-0.378419	-4.42424	-0.567628	-5.31734	-0.756838	-8.89339	-0.49544	-2.99016				18	-2.99016	18.3	126.807				18.4	-2.69975	18.4	125.171
-0.374162	-4.34307	-0.561244	-5.39872	-0.748325	-8.43912	-0.467912	-2.69975				18	-2.69975	18.4	125.171				18.5	-2.67265	18.5	124.454
-0.369537	-4.28341	-0.554305	-5.32807	-0.739074	-7.55369	-0.439922	-2.67265				19	-2.67265	18.5	124.454				18.6	-2.48182	18.6	122.189
-0.364547	-4.21411	-0.54682	-5.21181	-0.729093	-7.16619	-0.411499	-2.48182				19	-2.48182	18.6	122.189				18.7	-2.1812	18.7	120.61
-0.359196	-4.19519	-0.538795	-5.19474	-0.718393	-7.37683	-0.382669	-2.1812				19	-2.1812	18.7	120.61				18.8	-1.90645	18.8	118.907
-0.353492	-4.09348	-0.530238	-5.19318	-0.706984	-7.35484	-0.353462	-1.90645				19	-1.90645	18.8	118.907				18.9	-1.80843	18.9	117.237
-0.347439	-4.01495	-0.521158	-4.99521	-0.694877	-7.45249	-0.323906	-1.80843				19	-1.80843	18.9	117.237				19	-1.57262	19	115.871
-0.341042	-3.92251	-0.511564	-4.85927	-0.682085	-7.18781	-0.29403	-1.57262				19	-1.57262	19	115.871				19.1	-1.29227	19.1	112.752
-0.334309	-3.81862	-0.501464	-4.82277	-0.668619	-7.2749	-0.263864	-1.29227				19	-1.29227	19.1	112.752				19.2	-1.13643	19.2	110.859
-0.327247	-3.58529	-0.49087	-4.73243	-0.654494	-6.04347	-0.233437	-1.13643				19	-1.13643	19.2	110.859				19.3	-0.901011	19.3	109.149
-0.319861	-3.65137	-0.479792	-4.77609	-0.639722	-5.62333	-0.202781	-0.901011				19	-0.901011	19.3	109.149				19.4	-0.565156	19.4	107.57
-0.31216	-3.50339	-0.46824	-4.61541	-0.624319	-5.7319	-0.171924	-0.565156				19	-0.565156	19.4	107.57				19.5	-0.330524	19.5	105.355
-0.30415	-3.4122	-0.456225	-4.62066	-0.608301	-5.63476	-0.140897	-0.330524				20	-0.330524	19.5	105.355				19.6	-0.156447	19.6	103.086
-0.295841	-3.33664	-0.443761	-4.43533	-0.591681	-5.4585	-0.109731	-0.156447				20	-0.156446	19.6	103.086				19.7	0.190502	19.7	101.336
-0.287239	-3.26602	-0.430859	-4.27461	-0.574478	-5.43117	-0.0784574	0.190502				20	0.190502	19.7	101.336				19.8	0.44389	19.8	99.5633
-0.278354	-3.10152	-0.417531	-4.10202	-0.556708	-5.31003	-0.0471061	0.44389				20	0.44389	19.8	99.5633				19.9	0.559346	19.9	97.6382
-0.269194	-2.96763	-0.403792	-3.98204	-0.538389	-5.16977	-0.0157082	0.559346				20	0.559346	19.9	97.6382				20	0.932989	20	95.76
-0.259769	-2.9842	-0.389653	-3.82499	-0.519538	-5.03824	0.0157051	0.932989				20	0.932989	20	95.76						20.1	93.6857
													20.1	93.6857						20.2	91.7514
													20.2	91.7514						20.3	89.3034
													20.3	89.3034						20.4	87.1266
													20.4	87.1266						20.5	85.0238
													20.5	85.0238						20.6	82.8487
													20.6	82.8487						20.7	80.6892
													20.7	80.6892						20.8	78.3496
													20.8	78.3496						20.9	76.2707
													20.9	76.2707						21	74.3692
													21	74.3692						21.1	72.1082
													21.1	72.1082						21.2	69.875
													21.2	69.875						21.3	67.6846
													21.3	67.6846						21.4	64.969
													21.4	64.969						21.5	62.9818
													21.5	62.9818						21.6	60.8432
													21.6	60.8432						21.7	58.4431
													21.7	58.4431						21.8	54.926
													21.8	54.926						21.9	52.6978
													21.9	52.6978						22	50.6319
													22	50.6319						22.1	48.3691
													22.1	48.3691						22.2	46.2513
													22.2	46.2513						22.3	44.8223
													22.3	44.8223						22.4	43.228
													22.4	43.228						22.5	40.7996
													22.5	40.7996						22.6	39.2675
													22.6	39.2675						22.7	37.0801
													22.7	37.0801						22.8	35.6285
													22.8	35.6285						22.9	33.4872
													22.9	33.4872						23	31.8691
													23	31.8691						23.1	29.9877
													23.1	29.9877						23.2	28.257
													23.2	28.257						23.3	26.5871
													23.3	26.5871						23.4	25.074
													23.4	25.074						23.5	23.3275
													23.5	23.3275						23.6	21.9065
													23.6	21.9065						23.7	19.947
													23.7	19.947						23.8	18.2975
													23.8	18.2975						23.9	16.9781
													23.9	16.9781						24	15.4297
													24	15.4297						24.1	14.0785
													24.1	14.0785						24.2	12.6931
													24.2	12.6931						24.3	11.2163
													24.3	11.2163						24.4	10.1443
													24.4	10.1443						24.5	8.71301
													24.5	8.71301						24.6	7.5743
													24.6	7.5743						24.7	6.18601
													24.7	6.18601						24.8	5.26763
													24.8	5.26763						24.9	3.88079
													24.9	3.88079						25	2.91935
													25	2.91935						25.1	1.72395
													25.1	1.72395						25.2	0.653115
													25.2	0.653115						25.3	-0.327159
													25.3	-0.327159						25.4	-1.22411
													25.4	-1.22411						25.5	-2.12791
													25.5	-2.12791						25.6	-3.31047
													25.6	-3.31047						25.7	-3.95244
													25.7	-3.95244						25.8	-4.90767
													25.8	-4.90767						25.9	-5.94991
													25.9	-5.94991						26	-6.78582
													26	-6.78582						26.1	-7.81573
													26.1	-7.81573						26.2	-8.35979
													26.2	-8.35979						26.3	-9.24425
													26.3	-9.24425						26.4	-10.1624
													26.4	-10.1624						26.5	-11.051
													26.5	-11.051						26.6	-11.8057
													26.6	-11.8057						26.7	-12.6518
													26.7	-12.6518						26.8	-13.2777
													26.8	-13.2777						26.9	-14.234
													26.9	-14.234						27	-14.8919
													27	-14.8919						27.1	-15.3649
													27.1	-15.3649						27.2	-16.3364
													27.2	-16.3364						27.3	-16.9962
													27.3	-16.9962						27.4	-17.7503
													27.4	-17.7503						27.5	-18.5203
													27.5	-18.5203						27.6	-18.7303
													27.6	-18.7303						27.7	-19.684
													27.7	-19.684						27.8	-20.4436
													27.8	-20.4436						27.9	-20.8306
													27.9	-20.8306						28	-21.2802
													28	-21.2802						28.1	-22.016
													28.1	-22.016						28.2	-22.6462
													28.2	-22.6462						28.3	-23.0684
													28.3	-23.0684						28.4	-23.7256
													28.4	-23.7256						28.5	-24.0702
													28.5	-24.0702						28.6	-24.7885
													28.6	-24.7885						28.7	-24.9707
													28.7	-24.9707						28.8	-25.3793
													28.8	-25.3793						28.9	-25.8727
													28.9	-25.8727						29	-25.8409
													29	-25.8409						29.1	-25.9446
													29.1	-25.9446						29.2	-26.1897
													29.2	-26.1897						29.3	-26.323
													29.3	-26.323						29.4	-26.2331
													29.4	-26.2331						29.5	-26.32
													29.5	-26.32						29.6	-26.2312
													29.6	-26.2312						29.7	-26.5019
													29.7	-26.5019						29.8	-26.4001
													29.8	-26.4001						29.9	-25.6862
													29.9	-25.6862						30	-25.6048
													30	-25.6048						30.1	-24.8519
													30.1	-24.8519						30.2	-23.9572
													30.2	-23.9572						30.3	-22.7845
													30.3	-22.7845						30.4	-5.93241
													30.4	-5.93241						30.5	-5.58062
													30.5	-5.58062						30.6	-6.02538
													30.6	-6.02538						30.7	-6.23553
													30.7	-6.23553						30.8	-6.73544
													30.8	-6.73544						30.9	-6.97129
													30.9	-6.97129						31	-7.054
													31	-7.054						31.1	-7.26467
													31.1	-7.26467						31.2	-7.23692
													31.2	-7.23692						31.3	-7.29306
													31.3	-7.29306						31.4	-7.44577
													31.4	-7.44577						31.5	-7.45408
													31.5	-7.45408						31.6	-7.66404
													31.6	-7.66404						31.7	-7.56696
													31.7	-7.56696						31.8	-7.5824
													31.8	-7.5824						31.9	-7.60615
													31.9	-7.60615						32	-7.62993
													32	-7.62993						32.1	-7.56071
													32.1	-7.56071						32.2	-7.54089
													32.2	-7.54089						32.3	-7.64155
													32.3	-7.64155						32.4	-7.56313
													32.4	-7.56313						32.5	-7.56498
													32.5	-7.56498						32.6	-7.53209
													32.6	-7.53209						32.7	-7.55754
													32.7	-7.55754						32.8	-7.59097
													32.8	-7.59097						32.9	-7.61938
													32.9	-7.61938						33	-7.5588
													33	-7.5588						33.1	-7.60634
													33.1	-7.60634						33.2	-7.59198
													33.2	-7.59198						33.3	-7.5984
													33.3	-7.5984						33.4	-7.68539
													33.4	-7.68539						33.5	-7.35017
													33.5	-7.35017						33.6	-7.69919
													33.6	-7.69919						33.7	-7.68665
													33.7	-7.68665						33.8	-7.53215
													33.8	-7.53215						33.9	-7.28272
													33.9	-7.28272						34	-7.29692
													34	-7.29692						34.1	-7.14094
													34.1	-7.14094						34.2	-7.05724
													34.2	-7.05724						34.3	-7.18044
													34.3	-7.18044						34.4	-7.07058
													34.4	-7.07058						34.5	-6.97284
													34.5	-6.97284						34.6	-7.14738
													34.6	-7.14738						34.7	-7.01739
													34.7	-7.01739						34.8	-6.88932
													34.8	-6.88932						34.9	-7.11831
													34.9	-7.11831						35	-6.87182
													35	-6.87182						35.1	-6.70831
													35.1	-6.70831						35.2	-6.75217
													35.2	-6.75217						35.3	-6.65163
													35.3	-6.65163						35.4	-6.52582
													35.4	-6.52582						35.5	-6.43647
													35.5	-6.43647						35.6	-6.31092
													35.6	-6.31092						35.7	-6.27137
													35.7	-6.27137						35.8	-6.03669
													35.8	-6.03669						35.9	-6.14399
													35.9	-6.14399						36	-6.13362
													36	-6.13362						36.1	-6.10519
													36.1	-6.10519						36.2	-6.07649
													36.2	-6.07649						36.3	-6.05436
													36.3	-6.05436						36.4	-6.03761
													36.4	-6.03761						36.5	-6.00337
													36.5	-6.00337						36.6	-5.87324
													36.6	-5.87324						36.7	-5.95695
													36.7	-5.95695						36.8	-5.91074
													36.8	-5.91074						36.9	-5.8393
													36.9	-5.8393						37	-5.73093
													37	-5.73093						37.1	-5.61203
													37.1	-5.61203						37.2	-5.50847
													37.2	-5.50847						37.3	-5.53348
													37.3	-5.53348						37.4	-5.71308
													37.4	-5.71308						37.5	-5.7919
													37.5	-5.7919						37.6	-5.69301
													37.6	-5.69301						37.7	-5.66572
													37.7	-5.66572						37.8	-5.70568
													37.8	-5.70568						37.9	-5.54294
													37.9	-5.54294						38	-5.64916
													38	-5.64916						38.1	-5.37931
													38.1	-5.37931						38.2	-5.28458
													38.2	-5.28458						38.3	-5.35558
													38.3	-5.35558						38.4	-5.31779
													38.4	-5.31779						38.5	-5.20126
													38.5	-5.20126						38.6	-5.44486
													38.6	-5.44486						38.7	-5.31353
													38.7	-5.31353						38.8	-5.23992
													38.8	-5.23992						38.9	-5.36252
													38.9	-5.36252						39	-5.30393
													39	-5.30393						39.1	-5.22717
													39.1	-5.22717						39.2	-5.07223
													39.2	-5.07223						39.3	-5.01113
													39.3	-5.01113						39.4	-4.9147
													39.4	-4.9147						39.5	-4.8613
													39.5	-4.8613						39.6	-4.6235
													39.6	-4.6235						39.7	-4.60131
													39.7	-4.60131						39.8	-4.85822
													39.8	-4.85822						39.9	-4.59864
													39.9	-4.59864						40	-4.52264
													40	-4.52264						40.1	-4.62936
													40.1	-4.62936						40.2	-4.5301
													40.2	-4.5301						40.3	-4.51186
													40.3	-4.51186						40.4	-4.48551
													40.4	-4.48551						40.5	-4.39914
													40.5	-4.39914						40.6	-4.34621
													40.6	-4.34621						40.7	-4.38229
													40.7	-4.38229						40.8	-4.27251
													40.8	-4.27251						40.9	-4.23233
													40.9	-4.23233						41	-4.36721
													41	-4.36721						41.1	-4.28656
													41.1	-4.28656						41.2	-4.17645
													41.2	-4.17645						41.3	-4.28999
													41.3	-4.28999						41.4	-4.10694
													41.4	-4.10694						41.5	-4.18603
													41.5	-4.18603						41.6	-3.98304
													41.6	-3.98304						41.7	-3.92018
													41.7	-3.92018						41.8	-3.97721
													41.8	-3.97721						41.9	-3.98246
													41.9	-3.98246						42	-3.96051
													42	-3.96051						42.1	-3.8143
													42.1	-3.8143						42.2	-3.82501
													42.2	-3.82501						42.3	-3.87563
													42.3	-3.87563						42.4	-3.68661
													42.4	-3.68661						42.5	-3.60915
													42.5	-3.60915						42.6	-3.71899
													42.6	-3.71899						42.7	-3.57941
													42.7	-3.57941						42.8	-3.41305
													42.8	-3.41305						42.9	-3.5553
													42.9	-3.5553						43	-3.35744
													43	-3.35744						43.1	-3.36315
													43.1	-3.36315						43.2	-3.43963
													43.2	-3.43963						43.3	-3.32466
													43.3	-3.32466						43.4	-3.31696
													43.4	-3.31696						43.5	-3.28046
													43.5	-3.28046						43.6	-3.169
													43.6	-3.169						43.7	-3.14633
													43.7	-3.14633						43.8	-3.07278
													43.8	-3.07278						43.9	-3.07562
													43.9	-3.07562						44	-3.2589
													44	-3.2589						44.1	-3.12593
													44.1	-3.12593						44.2	-3.02253
													44.2	-3.02253						44.3	-2.86294
													44.3	-2.86294						44.4	-3.02105
													44.4	-3.02105						44.5	-2.98368
													44.5	-2.98368						44.6	-2.91397
													44.6	-2.91397						44.7	-2.92897
													44.7	-2.92897						44.8	-2.85137
													44.8	-2.85137						44.9	-2.88589
													44.9	-2.88589						45	-2.75425
													45	-2.75425						45.1	-2.70713
													45.1	-2.70713						45.2	-2.6093
													45.2	-2.6093						45.3	-2.70405
													45.3	-2.70405						45.4	-2.61967
													45.4	-2.61967						45.5	-2.74883
													45.5	-2.74883						45.6	-2.5845
													45.6	-2.5845						45.7	-2.58075
													45.7	-2.58075						45.8	-2.61593
													45.8	-2.61593						45.9	-2.44631
													45.9	-2.44631						46	-2.47987
													46	-2.47987						46.1	-2.39655
													46.1	-2.39655						46.2	-2.49758
													46.2	-2.49758						46.3	-2.39351
													46.3	-2.39351						46.4	-2.31189
													46.4	-2.31189						46.5	-2.26829
													46.5	-2.26829						46.6	-2.2727
													46.6	-2.2727						46.7	-2.16431
													46.7	-2.16431						46.8	-2.13809
													46.8	-2.13809						46.9	-2.13857
													46.9	-2.13857						47	-1.97018
													47	-1.97018						47.1	-2.04734
													47.1	-2.04734						47.2	-1.96907
													47.2	-1.96907						47.3	-1.908
													47.3	-1.908						47.4	-1.83894
													47.4	-1.83894						47.5	-1.70236
													47.5	-1.70236						47.6	-1.62669
													47.6	-1.62669						47.7	-1.83276
													47.7	-1.83276						47.8	-1.59277
													47.8	-1.59277						47.9	-1.47543
													47.9	-1.47543						48	-1.41965
													48	-1.41965						48.1	-1.47644
													48.1	-1.47644						48.2	-1.34015
													48.2	-1.34015						48.3	-1.35163
													48.3	-1.35163						48.4	-1.38613
													48.4	-1.38613						48.5	-1.17791
													48.5	-1.17791						48.6	-0.994957
													48.6	-0.994957						48.7	-1.05752
													48.7	-1.05752						48.8	-1.00363
													48.8	-1.00363						48.9	-0.88095
													48.9	-0.88095						49	-0.823954
													49	-0.823954						49.1	-0.770066
													49.1	-0.770066						49.2	-0.716548
													49.2	-0.716548						49.3	-0.541537
													49.3	-0.541537						49.4	-0.530975
													49.4	-0.530975						49.5	-0.502541
													49.5	-0.502541						49.6	-0.481369
													49.6	-0.481369						49.7	-0.361936
													49.7	-0.361936						49.8	-0.269133
													49.8	-0.269133						49.9	-0.144822
													49.9	-0.144822						50	-0.144532
													50	-0.144532
