# Supplementary material for: Nanofluidic logic with mechano–ionic memristive switches
Source: Nat Electron. 2024 Mar 19;7(4):271–8. doi: 10.1038/s41928-024-01137-9 (PMC11045460; doi:10.1038/s41928-024-01137-9)
Supplement: Supplementary file 12 — Statistical source data. [file 41928_2024_1137_MOESM12_ESM.xlsx]

## Sheet: Feuil1
Figure 3.b			Figure 3.c
Voltage (V)	Current (nA)		time (s)	Conductance (ns)	time (s)	Intensity
-0.101665	0.701051		-0.0344784	244.3	0.100176	-26.5
0.101663	1.74074		0.0856131	245.2	0.101592	-26.4
0.124181	1.85412		0.0746536	245.3	0.10232	-26.3
0.146656	1.96268		0.0669145	245.4	0.102949	-26.2
0.169078	2.08835		0.0617569	245.5	0.101375	-26.1
0.19144	2.24724		0.0586931	245.6	0.103006	-26
0.213734	2.40959		0.056369	245.7	0.103139	-25.9
0.235952	2.57063		0.0544735	245.8	0.105378	-25.8
0.258087	2.77787		0.0538167	245.9	0.103691	-25.7
0.280129	3.04833		0.0544093	246	0.102551	-25.6
0.302072	3.28688		0.0544055	246.1	0.10245	-25.5
0.323908	3.60014		0.0555734	246.2	0.102119	-25.4
0.345629	3.90348		0.0564692	246.3	0.103724	-25.3
0.367227	4.30742		0.058648	246.4	0.105215	-25.2
0.388694	4.53636		0.0583538	246.5	0.105504	-25.1
0.410023	4.9001		0.0597539	246.6	0.104165	-25
0.431207	5.18977		0.0601773	246.7	0.107777	-24.9
0.452238	5.58484		0.0617467	246.8	0.109395	-24.8
0.473107	5.95738		0.0629601	246.9	0.109236	-24.7
0.493809	6.32353		0.0640281	247	0.110503	-24.6
0.514335	6.80727		0.0661754	247.1	0.109812	-24.5
0.534679	7.11054		0.0664936	247.2	0.110824	-24.4
0.554832	7.76855		0.0700081	247.3	0.113669	-24.3
0.574789	8.51436		0.0740652	247.4	0.113514	-24.2
0.594541	9.06806		0.0762611	247.5	0.110987	-24.1
0.614081	9.4825		0.0772088	247.6	0.111514	-24
0.633404	10.1836		0.0803878	247.7	0.112384	-23.9
0.652502	10.9044		0.0835584	247.8	0.11164	-23.8
0.671368	11.5174		0.0857758	247.9	0.111341	-23.7
0.689995	12.3877		0.0897666	248	0.111373	-23.6
0.708377	13.0686		0.0922434	248.1	0.11211	-23.5
0.726508	13.8325		0.0951984	248.2	0.110832	-23.4
0.74438	14.4207		0.096864	248.3	0.11015	-23.3
0.761988	15.1296		0.099277	248.4	0.108681	-23.2
0.779325	15.9998		0.102651	248.5	0.109318	-23.1
0.796385	16.593		0.104177	248.6	0.108396	-23
0.813163	17.7083		0.108885	248.7	0.108112	-22.9
0.829651	18.7659		0.113095	248.8	0.107359	-22.8
0.845845	20.142		0.119064	248.9	0.107842	-22.7
0.861738	21.2385		0.123231	249	0.106065	-22.6
0.877325	22.3752		0.127519	249.1	0.107127	-22.5
0.8926	23.064		0.129195	249.2	0.107225	-22.4
0.907558	24.162		0.133115	249.3	0.110563	-22.3
0.922194	25.6369		0.139	249.4	0.107545	-22.2
0.936502	26.5396		0.141695	249.5	0.111188	-22.1
0.950477	27.4043		0.144161	249.6	0.110249	-22
0.964115	27.7075		0.143694	249.7	0.110433	-21.9
0.97741	28.6067		0.146339	249.8	0.110259	-21.8
0.990358	30.0745		0.151837	249.9	0.109039	-21.7
1.00295	30.5205		0.152153	250	0.109541	-21.6
1.01519	31.5171		0.155227	250.1	0.111258	-21.5
1.02707	32.5329		0.158377	250.2	0.109654	-21.4
1.03859	33.3885		0.16074	250.3	0.107423	-21.3
1.04973	34.3592		0.163657	250.4	0.108251	-21.2
1.0605	34.9501		0.164781	250.5	0.109217	-21.1
1.0709	36.3067		0.169515	250.6	0.111877	-21
1.08091	37.5983		0.173919	250.7	0.111365	-20.9
1.09054	38.3639		0.175894	250.8	0.111486	-20.8
1.09979	39.3451		0.178876	250.9	0.112491	-20.7
1.10864	39.5258		0.178263	251	0.114127	-20.6
1.1171	40.5745		0.181607	251.1	0.109611	-20.5
1.12516	41.7622		0.185583	251.2	0.11066	-20.4
1.13282	42.9471		0.189558	251.3	0.113194	-20.3
1.14008	44.2625		0.19412	251.4	0.11056	-20.2
1.14693	44.4258		0.193672	251.5	0.109495	-20.1
1.15338	46.1081		0.199882	251.6	0.111891	-20
1.15942	46.6967		0.20138	251.7	0.110394	-19.9
1.16504	46.6234		0.200093	251.8	0.109969	-19.8
1.17025	47.5933		0.203346	251.9	0.109738	-19.7
1.17505	48.7815		0.207572	252	0.110409	-19.6
1.17943	49.6558		0.210508	252.1	0.108614	-19.5
1.18339	49.7827		0.21034	252.2	0.108825	-19.4
1.18693	49.7601		0.209618	252.3	0.109429	-19.3
1.19004	49.2086		0.206752	252.4	0.107769	-19.2
1.19274	49.7451		0.208534	252.5	0.104969	-19.1
1.19501	51.0882		0.213757	252.6	0.106759	-19
1.19685	51.7237		0.216083	252.7	0.109907	-18.9
1.19827	51.6688		0.215597	252.8	0.111284	-18.8
1.19927	51.2713		0.213761	252.9	0.111737	-18.7
1.19983	51.7809		0.215784	253	0.109927	-18.6
1.19998	50.9481		0.212288	253.1	0.111019	-18.5
1.19969	51.0718		0.212854	253.2	0.111178	-18.4
1.19898	51.3817		0.214272	253.3	0.110039	-18.3
1.19785	51.2785		0.214045	253.4	0.1075	-18.2
1.19628	50.9684		0.213028	253.5	0.11203	-18.1
1.1943	51.483		0.215537	253.6	0.111663	-18
1.19189	51.6886		0.216836	253.7	0.108512	-17.9
1.18905	51.7389		0.217564	253.8	0.110089	-17.8
1.18579	51.5523		0.217375	253.9	0.111031	-17.7
1.18211	51.1583		0.216385	254	0.110233	-17.6
1.17802	50.257		0.213312	254.1	0.10588	-17.5
1.1735	50.008		0.213072	254.2	0.106492	-17.4
1.16856	49.8297		0.213209	254.3	0.106222	-17.3
1.16322	48.7642		0.20961	254.4	0.102542	-17.2
1.15745	47.9687		0.207217	254.5	0.102411	-17.1
1.15128	46.7268		0.202935	254.6	0.104414	-17
1.1447	46.2406		0.201978	254.7	0.105556	-16.9
1.13771	45.4582		0.19978	254.8	0.10329	-16.8
1.13031	44.7726		0.198054	254.9	0.10246	-16.7
1.12252	44.4905		0.198173	255	0.102603	-16.6
1.11432	54.7633		0.245725	255.1	0.100014	-16.5
1.10573	66.434		0.300407	255.2	0.100543	-16.4
1.09675	73.4611		0.334904	255.3	0.100162	-16.3
1.08738	79.6234		0.366126	255.4	0.102427	-16.2
1.07762	87.8349		0.407542	255.5	0.100973	-16.1
1.06748	98.1769		0.459855	255.6	0.101654	-16
1.05696	109.956		0.520154	255.7	0.101944	-15.9
1.04606	116.43		0.556516	255.8	0.102325	-15.8
1.03479	124.162		0.599938	255.9	0.102722	-15.7
1.02315	138.259		0.67565	256	0.104243	-15.6
1.01115	163.036		0.806189	256.1	0.107405	-15.5
0.998795	190.288		0.952585	256.2	0.129117	-15.4
0.986082	202.655		1.02758	256.3	0.120516	-15.3
0.973018	206.978		1.06359	256.4	0.143207	-15.2
0.959608	209.309		1.0906	256.5	0.157437	-15.1
0.945857	210.476		1.11262	256.6	0.162337	-15
0.931771	210.451		1.12931	256.7	0.16659	-14.9
0.917353	209.116		1.13978	256.8	0.168053	-14.8
0.902609	205.219		1.13681	256.9	0.162017	-14.7
0.887545	201.096		1.13288	257	0.198904	-14.6
0.872165	197.946		1.1348	257.1	0.207653	-14.5
0.856476	193.538		1.12985	257.2	0.165844	-14.4
0.840482	190.648		1.13416	257.3	0.147102	-14.3
0.824189	186.993		1.13441	257.4	0.132235	-14.2
0.807604	184.546		1.14255	257.5	0.119606	-14.1
0.790732	180.312		1.14016	257.6	0.11056	-14
0.773578	175.644		1.13527	257.7	0.105246	-13.9
0.75615	172.607		1.14135	257.8	0.104538	-13.8
0.738454	168.347		1.13986	257.9	0.104183	-13.7
0.720495	164.246		1.13981	258	0.103428	-13.6
0.702279	160.029		1.13935	258.1	0.105129	-13.5
0.683815	155.555		1.13741	258.2	0.108322	-13.4
0.665107	150.392		1.13059	258.3	0.107693	-13.3
0.646163	146.381		1.13269	258.4	0.108212	-13.2
0.62699	142.227		1.1342	258.5	0.109626	-13.1
0.607594	137.551		1.13193	258.6	0.110706	-13
0.587982	132.756		1.12891	258.7	0.104588	-12.9
0.568161	127.541		1.1224	258.8	0.108555	-12.8
0.548138	122.897		1.12104	258.9	0.112798	-12.7
0.52792	117.652		1.1143	259	0.106313	-12.6
0.507515	113.002		1.11328	259.1	0.103932	-12.5
0.48693	107.595		1.10483	259.2	0.111172	-12.4
0.466171	102.562		1.10005	259.3	0.108492	-12.3
0.445247	97.6464		1.09654	259.4	0.107025	-12.2
0.424165	92.7221		1.093	259.5	0.113334	-12.1
0.402932	87.6532		1.08769	259.6	0.111924	-12
0.381555	82.7592		1.0845	259.7	0.107003	-11.9
0.360044	77.7135		1.07922	259.8	0.105883	-11.8
0.338404	72.6377		1.07324	259.9	0.106941	-11.7
0.316644	67.5548		1.06673	260	0.112354	-11.6
0.294772	62.5319		1.06068	260.1	0.10877	-11.5
0.272794	57.413		1.05231	260.2	0.106961	-11.4
0.250721	52.3275		1.04354	260.3	0.106523	-11.3
0.228557	47.2896		1.03452	260.4	0.111183	-11.2
0.206313	42.3332		1.02595	260.5	0.115317	-11.1
0.183995	37.2961		1.01351	260.6	0.104639	-11
0.161612	32.1146		0.993569	260.7	0.105905	-10.9
0.139172	27.0208		0.970772	260.8	0.106186	-10.8
0.116682	22.1608		0.949625	260.9	0.112353	-10.7
-0.109174	-21.8074		0.998748	261.9	0.111191	-10.6
-0.131678	-25.8241		0.980576	262	0.106392	-10.5
-0.154136	-29.7534		0.965166	262.1	0.10618	-10.4
-0.176539	-33.6648		0.953467	262.2	0.105691	-10.3
-0.198879	-37.478		0.942231	262.3	0.112575	-10.2
-0.221149	-41.2313		0.932207	262.4	0.110532	-10.1
-0.24334	-44.939		0.923379	262.5	0.107279	-10
-0.265445	-48.6072		0.91558	262.6	0.10704	-9.9
-0.287455	-52.2023		0.908009	262.7	0.109804	-9.8
-0.309363	-55.6981		0.900206	262.8	0.113528	-9.7
-0.331161	-59.1433		0.892967	262.9	0.106644	-9.6
-0.352842	-62.5449		0.886301	263	0.10552	-9.5
-0.374397	-65.8427		0.879317	263.1	0.109076	-9.4
-0.39582	-69.1332		0.873292	263.2	0.113449	-9.3
-0.417101	-72.3905		0.867781	263.3	0.108095	-9.2
-0.438235	-75.6542		0.86317	263.4	0.103816	-9.1
-0.459212	-78.8013		0.858005	263.5	0.102581	-9
-0.480027	-81.8683		0.852747	263.6	0.104213	-8.9
-0.500671	-84.9564		0.848426	263.7	0.101865	-8.8
-0.521137	-87.8469		0.842839	263.8	0.105899	-8.7
-0.541418	-90.786		0.838409	263.9	0.11792	-8.6
-0.561507	-93.5245		0.8328	264	0.103365	-8.5
-0.581396	-96.278		0.82799	264.1	0.101764	-8.4
-0.601078	-99.0811		0.824195	264.2	0.10363	-8.3
-0.620547	-101.581		0.818478	264.3	0.103392	-8.2
-0.639795	-104.009		0.812827	264.4	0.106205	-8.1
-0.658817	-106.375		0.80732	264.5	0.113798	-8
-0.677604	-108.829		0.803041	264.6	0.106124	-7.9
-0.69615	-111.079		0.797806	264.7	0.106108	-7.8
-0.714449	-113.128		0.791716	264.8	0.107486	-7.7
-0.732494	-114.928		0.784496	264.9	0.10762	-7.6
-0.750279	-116.497		0.776356	265	0.11015	-7.5
-0.767798	-118.386		0.770944	265.1	0.105469	-7.4
-0.785043	-120.297		0.76618	265.2	0.103615	-7.3
-0.80201	-121.809		0.7594	265.3	0.106271	-7.2
-0.818691	-123.139		0.752051	265.4	0.106048	-7.1
-0.835082	-124.514		0.745519	265.5	0.105744	-7
-0.851176	-125.575		0.737653	265.6	0.104666	-6.9
-0.866968	-126.662		0.730489	265.7	0.106273	-6.8
-0.882452	-127.609		0.723036	265.8	0.10774	-6.7
-0.897622	-128.255		0.714413	265.9	0.104198	-6.6
-0.912473	-128.736		0.705421	266	0.104461	-6.5
-0.927	-129.228		0.697023	266.1	0.105627	-6.4
-0.941198	-129.876		0.689953	266.2	0.104678	-6.3
-0.955061	-130.148		0.681362	266.3	0.103085	-6.2
-0.968585	-130.258		0.672415	266.4	0.10364	-6.1
-0.981765	-130.303		0.663615	266.5	0.104563	-6
-0.994595	-130.204		0.654558	266.6	0.103522	-5.9
-1.00707	-130		0.645434	266.7	0.102376	-5.8
-1.01919	-129.689		0.636234	266.8	0.101969	-5.7
-1.03095	-129.087		0.62606	266.9	0.102728	-5.6
-1.04234	-128.655		0.617142	267	0.101738	-5.5
-1.05336	-127.963		0.607402	267.1	0.102672	-5.4
-1.06401	-127.059		0.597075	267.2	0.102657	-5.3
-1.07428	-125.751		0.585281	267.3	0.101732	-5.2
-1.08417	-124.392		0.573676	267.4	0.10189	-5.1
-1.09367	-123.113		0.562845	267.5	0.102292	-5
-1.10278	-121.245		0.549725	267.6	0.106327	-4.9
-1.1115	-119.403		0.537126	267.7	0.109132	-4.8
-1.11983	-117.551		0.52486	267.8	0.114085	-4.7
-1.12776	-114.979		0.509769	267.9	0.113228	-4.6
-1.13529	-112.335		0.494741	268	0.114458	-4.5
-1.14241	-109.426		0.478924	268.1	0.114577	-4.4
-1.14913	-106.284		0.462454	268.2	0.115417	-4.3
-1.15544	-103.445		0.447642	268.3	0.114019	-4.2
-1.16134	-99.9958		0.43052	268.4	0.113942	-4.1
-1.16683	-96.7495		0.414584	268.5	0.112395	-4
-1.1719	-92.9958		0.396774	268.6	0.111168	-3.9
-1.17656	-86.2502		0.366537	268.7	0.112532	-3.8
-1.18079	-73.9784		0.313257	268.8	0.112149	-3.7
-1.18461	-54.2397		0.228934	268.9	0.115326	-3.6
-1.18801	-42.7748		0.180027	269	0.114443	-3.5
-1.19099	-33.9564		0.142556	269.1	0.113746	-3.4
-1.19354	-26.5057		0.111038	269.2	0.113285	-3.3
-1.19567	-20.9388		0.087561	269.3	0.113916	-3.2
-1.19737	-17.6672		0.0737749	269.4	0.115496	-3.1
-1.19865	-16.7949		0.0700574	269.5	0.114395	-3
-1.1995	-16.4906		0.0687394	269.6	0.115623	-2.9
-1.19993	-16.2079		0.0675367	269.7	0.116886	-2.8
-1.19993	-15.6019		0.0650118	269.8	0.118454	-2.7
-1.1995	-14.9355		0.0622572	269.9	0.116723	-2.6
-1.19865	-14.5264		0.0605948	270	0.116457	-2.5
-1.19737	-14.6109		0.0610123	270.1	0.114785	-2.4
-1.19567	-14.272		0.059682	270.2	0.112561	-2.3
-1.19354	-14.2856		0.0598454	270.3	0.109301	-2.2
-1.19099	-14.2723		0.059918	270.4	0.107577	-2.1
-1.18801	-14.2413		0.0599375	270.5	0.105499	-2
-1.18461	-13.8272		0.0583616	270.6	0.103771	-1.9
-1.18079	-13.3859		0.0566818	270.7	0.103672	-1.8
-1.17656	-13.0655		0.0555241	270.8	0.102647	-1.7
-1.1719	-13.0864		0.0558343	270.9	0.105795	-1.6
-1.16683	-12.8712		0.0551546	271	0.105767	-1.5
-1.16134	-12.5643		0.0540938	271.1	0.104339	-1.4
-1.15544	-12.29		0.0531832	271.2	0.103333	-1.3
-1.14913	-11.9509		0.0519998	271.3	0.104104	-1.2
-1.14241	-11.8655		0.0519318	271.4	0.105117	-1.1
-1.13529	-11.5743		0.050975	271.5	0.105483	-1
-1.12776	-11.3471		0.0503084	271.6	0.104756	-0.9
-1.11983	-11.2537		0.0502476	271.7	0.105247	-0.8
-1.1115	-11.0808		0.0498458	271.8	0.104954	-0.7
-1.10278	-10.9209		0.0495151	271.9	0.1054	-0.6
-1.09367	-10.8324		0.0495234	272	0.106577	-0.5
-1.08417	-10.6897		0.0492991	272.1	0.113754	-0.4
-1.07428	-10.4752		0.0487548	272.2	0.137227	-0.3
-1.06401	-10.0944		0.0474354	272.3	0.148938	-0.2
-1.05336	-10.2738		0.0487664	272.4	0.169036	-0.1
-1.04234	-9.75252		0.0467817	272.5	0.185687	0
-1.03095	-9.68316		0.0469622	272.6	0.183588	0.1
-1.01919	-9.33861		0.0458137	272.7	0.162183	0.2
-1.00707	-9.03102		0.0448379	272.8	0.147547	0.3
-0.994597	-8.82375		0.0443584	272.9	0.156527	0.4
-0.981766	-8.57285		0.0436603	273	0.13374	0.5
-0.968586	-8.37037		0.0432092	273.1	0.111414	0.6
-0.955062	-8.11376		0.0424777	273.2	0.105916	0.7
-0.941199	-8.12763		0.043177	273.3	0.106365	0.8
-0.927001	-7.78359		0.0419826	273.4	0.105645	0.9
-0.912474	-7.63908		0.0418591	273.5	0.105478	1
-0.897623	-7.49912		0.0417721	273.6	0.104261	1.1
-0.882453	-7.13643		0.0404352	273.7	0.103365	1.2
-0.866969	-6.74216		0.0388835	273.8	0.102736	1.3
-0.851178	-6.66647		0.0391602	273.9	0.103546	1.4
-0.835084	-6.40594		0.0383551	274	0.102286	1.5
-0.818693	-6.25635		0.0382094	274.1	0.103477	1.6
-0.802011	-5.85448		0.0364987	274.2	0.103239	1.7
-0.785045	-5.74743		0.0366057	274.3	0.104517	1.8
-0.767799	-5.55063		0.0361463	274.4	0.104706	1.9
-0.750281	-5.41497		0.0360863	274.5	0.103053	2
-0.732496	-4.98971		0.0340596	274.6	0.103256	2.1
-0.714451	-4.72297		0.0330532	274.7	0.103678	2.2
-0.696152	-4.50617		0.0323649	274.8	0.102824	2.3
-0.677606	-4.32932		0.0319457	274.9	0.10249	2.4
-0.658819	-4.17427		0.03168	275	0.100396	2.5
-0.639797	-4.00435		0.0312939	275.1	0.098749	2.6
-0.620549	-3.81693		0.0307544	275.2	0.0980191	2.7
-0.60108	-3.66498		0.0304867	275.3	0.0975245	2.8
-0.581398	-3.42878		0.0294874	275.4	0.0962191	2.9
-0.561508	-3.10028		0.0276067	275.5	0.0963044	3
-0.54142	-2.98565		0.0275724	275.6	0.0955228	3.1
-0.521139	-2.67042		0.025621	275.7	0.0961062	3.2
-0.500673	-2.45075		0.0244745	275.8	0.0957521	3.3
-0.480029	-2.22727		0.0231994	275.9	0.0953888	3.4
-0.459214	-2.01871		0.0219801	276	0.0947322	3.5
-0.438237	-1.81859		0.020749	276.1	0.0952076	3.6
-0.417103	-1.64992		0.0197784	276.2	0.094703	3.7
-0.395822	-1.49065		0.0188298	276.3	0.0963501	3.8
-0.374399	-1.30026		0.0173646	276.4	0.0966436	3.9
-0.352844	-1.08984		0.0154437	276.5	0.095715	4
-0.331164	-0.938231		0.0141657	276.6	0.0963192	4.1
-0.309365	-0.696702		0.0112602	276.7	0.0958441	4.2
-0.287457	-0.495444		0.00861771	276.8	0.0957777	4.3
-0.265447	-0.319165		0.00601184	276.9	0.0971255	4.4
-0.243342	-0.205455		0.00422153	277	0.0966579	4.5
-0.221151	-0.0431205		0.00097491	277.1	0.0961047	4.6
-0.198881	0.149389		-0.00375573	277.2	0.0966369	4.7
-0.176541	0.305212		-0.00864421	277.3	0.0953106	4.8
-0.154138	0.432521		-0.0140303	277.4	0.092978	4.9
-0.13168	0.567641		-0.0215537	277.5	0.0933528	5
-0.109176	0.691332		-0.0316614	277.6	0.0911714	5.1
					0.0918537	5.2
					0.0925289	5.3
					0.0931683	5.4
					0.092747	5.5
					0.0920086	5.6
					0.0932219	5.7
					0.0941033	5.8
					0.093928	5.9
					0.0945141	6
					0.0939166	6.1
					0.093236	6.2
					0.0927195	6.3
					0.0943571	6.4
					0.093365	6.5
					0.0940265	6.6
					0.094377	6.7
					0.0957031	6.8
					0.0948351	6.9
					0.096197	7
					0.0956492	7.1
					0.0968739	7.2
					0.0973696	7.3
					0.0968336	7.4
					0.0969284	7.5
					0.0984284	7.6
					0.0984455	7.7
					0.0989071	7.8
					0.100015	7.9
					0.0998648	8
					0.100713	8.1
					0.101372	8.2
					0.10314	8.3
					0.104528	8.4
					0.105745	8.5
					0.107076	8.6
					0.108173	8.7
					0.109235	8.8
					0.109652	8.9
					0.108557	9
					0.109786	9.1
					0.110128	9.2
					0.109982	9.3
					0.109351	9.4
					0.109667	9.5
					0.110342	9.6
					0.110523	9.7
					0.11115	9.8
					0.110185	9.9
					0.11151	10
					0.113944	10.1
					0.113682	10.2
					0.113937	10.3
					0.116411	10.4
					0.11528	10.5
					0.114604	10.6
					0.115498	10.7
					0.116056	10.8
					0.117719	10.9
					0.117473	11
					0.118093	11.1
					0.118205	11.2
					0.119445	11.3
					0.118766	11.4
					0.117647	11.5
					0.118308	11.6
					0.119415	11.7
					0.118417	11.8
					0.119163	11.9
					0.119169	12
					0.117527	12.1
					0.116632	12.2
					0.116156	12.3
					0.115746	12.4
					0.114658	12.5
					0.112855	12.6
					0.112597	12.7
					0.111988	12.8
					0.110483	12.9
					0.110565	13
					0.109161	13.1
					0.109244	13.2
					0.109906	13.3
					0.110441	13.4
					0.108251	13.5
					0.107706	13.6
					0.105565	13.7
					0.103956	13.8
					0.103395	13.9
					0.101578	14
					0.101716	14.1
					0.101165	14.2
					0.101425	14.3
					0.102617	14.4
					0.103019	14.5
					0.103213	14.6
					0.10381	14.7
					0.103482	14.8
					0.104327	14.9
					0.106162	15
					0.106089	15.1
					0.104919	15.2
					0.104552	15.3
					0.1046	15.4
					0.105344	15.5
					0.105862	15.6
					0.105708	15.7
					0.104915	15.8
					0.104226	15.9
					0.103525	16
					0.10451	16.1
					0.104585	16.2
					0.105546	16.3
					0.105441	16.4
					0.104686	16.5
					0.10561	16.6
					0.105441	16.7
					0.10552	16.8
					0.105146	16.9
					0.107335	17
					0.107132	17.1
					0.10728	17.2
					0.106944	17.3
					0.107009	17.4
					0.107825	17.5
					0.107258	17.6
					0.108171	17.7
					0.108709	17.8
					0.110884	17.9
					0.110786	18
					0.111519	18.1
					0.113399	18.2
					0.114911	18.3
					0.116038	18.4
					0.118416	18.5
					0.119596	18.6
					0.119481	18.7
					0.118536	18.8
					0.116606	18.9
					0.116865	19
					0.118123	19.1
					0.118588	19.2
					0.119888	19.3
					0.119592	19.4
					0.119069	19.5
					0.11979	19.6
					0.11863	19.7
					0.119176	19.8
					0.118738	19.9
					0.119814	20
					0.118303	20.1
					0.119556	20.2
					0.121612	20.3
					0.120779	20.4
					0.120934	20.5
					0.121304	20.6
					0.119056	20.7
					0.119274	20.8
					0.120829	20.9
					0.120957	21
					0.119724	21.1
					0.119877	21.2
					0.119284	21.3
					0.118281	21.4
					0.118063	21.5
					0.118659	21.6
					0.118053	21.7
					0.117701	21.8
					0.116513	21.9
					0.117101	22
					0.11841	22.1
					0.119647	22.2
					0.121287	22.3
					0.119786	22.4
					0.117042	22.5
					0.119342	22.6
					0.119036	22.7
					0.118559	22.8
					0.118226	22.9
					0.116229	23
					0.116139	23.1
					0.114871	23.2
					0.111896	23.3
					0.109813	23.4
					0.108711	23.5
					0.108458	23.6
					0.109779	23.7
					0.109292	23.8
					0.108584	23.9
					0.109177	24
					0.108264	24.1
					0.107902	24.2
					0.108731	24.3
					0.109127	24.4
					0.106715	24.5
					0.109288	24.6
					0.110385	24.7
					0.110466	24.8
					0.110172	24.9
					0.110735	25
					0.11156	25.1
					0.111759	25.2
					0.111508	25.3
					0.112891	25.4
					0.112139	25.5
					0.111563	25.6
					0.110812	25.7
					0.111313	25.8
					0.111907	25.9
					0.11317	26
					0.11379	26.1
					0.113592	26.2
					0.113261	26.3
					0.113592	26.4
					0.113544	26.5
					0.114805	26.6
					0.114113	26.7
					0.114805	26.8
					0.114621	26.9
					0.115361	27
					0.115759	27.1
					0.116173	27.2
					0.11577	27.3
					0.116515	27.4
					0.116929	27.5
					0.117628	27.6
					0.117858	27.7
					0.120537	27.8
					0.12277	27.9
					0.122937	28
					0.123349	28.1
					0.12285	28.2
					0.124182	28.3
					0.124559	28.4
					0.124961	28.5
					0.126357	28.6
					0.125806	28.7
					0.126366	28.8
					0.125746	28.9
					0.124721	29
					0.124873	29.1
					0.124721	29.2
					0.124563	29.3
					0.124195	29.4
					0.125808	29.5
					0.125185	29.6
					0.124286	29.7
					0.125782	29.8
					0.124299	29.9
					0.123686	30
					0.124198	30.1
					0.124178	30.2
					0.12324	30.3
					0.123848	30.4
					0.124022	30.5
					0.123051	30.6
					0.123617	30.7
					0.124244	30.8
					0.123938	30.9
					0.123768	31
					0.123525	31.1
					0.12185	31.2
					0.12215	31.3
					0.121554	31.4
					0.120782	31.5
					0.122238	31.6
					0.121506	31.7
					0.122257	31.8
					0.121649	31.9
					0.120944	32
					0.120085	32.1
					0.118581	32.2
					0.119047	32.3
					0.119159	32.4
					0.118793	32.5
					0.119816	32.6
					0.121963	32.7
					0.120517	32.8
					0.118992	32.9
					0.119133	33
					0.119865	33.1
					0.118262	33.2
					0.118032	33.3
					0.117374	33.4
					0.116042	33.5
					0.116045	33.6
					0.11523	33.7
					0.114823	33.8
					0.114323	33.9
					0.113863	34
					0.114578	34.1
					0.114029	34.2
					0.113095	34.3
					0.112476	34.4
					0.111618	34.5
					0.111969	34.6
					0.110842	34.7
					0.110272	34.8
					0.110281	34.9
					0.11037	35
					0.109942	35.1
					0.109431	35.2
					0.108611	35.3
					0.106837	35.4
					0.107019	35.5
					0.106095	35.6
					0.105803	35.7
					0.106041	35.8
					0.105672	35.9
					0.10743	36
					0.108701	36.1
					0.108182	36.2
					0.107447	36.3
					0.109176	36.4
					0.1084	36.5
					0.108455	36.6
					0.108124	36.7
					0.108121	36.8
					0.109086	36.9
					0.108885	37
					0.108663	37.1
					0.109914	37.2
					0.10793	37.3
					0.107189	37.4
					0.110421	37.5
					0.112273	37.6
					0.113285	37.7
					0.113952	37.8
					0.115698	37.9
					0.114417	38
					0.115096	38.1
					0.117768	38.2
					0.118269	38.3
					0.118967	38.4
					0.117304	38.5
					0.117534	38.6
					0.114974	38.7
					0.113664	38.8
					0.116232	38.9
					0.114531	39
					0.114152	39.1
					0.115774	39.2
					0.115681	39.3
					0.115989	39.4
					0.116533	39.5
					0.120158	39.6
					0.119422	39.7
					0.118622	39.8
					0.116958	39.9
					0.115435	40
					0.11423	40.1
					0.114097	40.2
					0.11421	40.3
					0.114592	40.4
					0.111275	40.5
					0.109835	40.6
					0.109534	40.7
					0.109822	40.8
					0.11081	40.9
					0.110967	41
					0.111965	41.1
					0.11274	41.2
					0.113502	41.3
					0.112959	41.4
					0.112702	41.5
					0.109749	41.6
					0.110416	41.7
					0.110864	41.8
					0.109168	41.9
					0.10917	42
					0.109365	42.1
					0.107883	42.2
					0.108637	42.3
					0.107989	42.4
					0.107829	42.5
					0.108003	42.6
					0.108664	42.7
					0.108088	42.8
					0.108388	42.9
					0.109271	43
					0.110017	43.1
					0.108761	43.2
					0.107334	43.3
					0.107369	43.4
					0.10705	43.5
					0.105088	43.6
					0.103667	43.7
					0.103877	43.8
					0.10591	43.9
					0.105327	44
					0.106564	44.1
					0.106112	44.2
					0.10538	44.3
					0.101883	44.4
					0.102725	44.5
					0.10327	44.6
					0.10016	44.7
					0.0984701	44.8
					0.100563	44.9
					0.102758	45
					0.102848	45.1
					0.100796	45.2
					0.104008	45.3
					0.102101	45.4
					0.101458	45.5
					0.101959	45.6
					0.10385	45.7
					0.103214	45.8
					0.0995533	45.9
					0.102232	46
					0.103716	46.1
					0.103507	46.2
					0.102778	46.3
					0.10386	46.4
					0.104668	46.5
					0.104872	46.6
					0.10297	46.7
					0.102388	46.8
					0.103063	46.9
					0.102614	47
					0.104195	47.1
					0.103878	47.2
					0.103013	47.3
					0.100295	47.4
					0.0995752	47.5
					0.0990812	47.6
					0.0985799	47.7
					0.0985894	47.8
					0.0970764	47.9
					0.0980881	48
					0.0975153	48.1
					0.0976066	48.2
					0.0981279	48.3
					0.0974563	48.4
					0.0994425	48.5
					0.100417	48.6
					0.0982014	48.7
					0.0976876	48.8
					0.0969453	48.9
					0.0966452	49
					0.0965903	49.1
					0.0963612	49.2
					0.0960635	49.3
					0.0972379	49.4
					0.0984262	49.5
					0.0974074	49.6
					0.0972053	49.7
					0.0963956	49.8
					0.0971981	49.9
					0.0969542	50
					0.0963252	50.1
					0.0971383	50.2
					0.0979905	50.3
					0.0975511	50.4
					0.0976641	50.5
					0.0985341	50.6
					0.0981968	50.7
					0.0977074	50.8
					0.0975942	50.9
					0.100411	51
					0.10129	51.1
					0.101313	51.2
					0.101545	51.3
					0.102813	51.4
					0.10258	51.5
					0.101132	51.6
					0.101348	51.7
					0.101202	51.8
					0.100159	51.9
					0.101233	52
					0.102814	52.1
					0.102614	52.2
					0.102373	52.3
					0.103292	52.4
					0.104496	52.5
					0.104805	52.6
					0.105857	52.7
					0.107359	52.8
					0.107923	52.9
					0.110467	53
					0.11297	53.1
					0.11198	53.2
					0.110531	53.3
					0.111479	53.4
					0.113722	53.5
					0.11645	53.6
					0.116863	53.7
					0.117889	53.8
					0.116325	53.9
					0.113859	54
					0.115518	54.1
					0.114231	54.2
					0.114724	54.3
					0.116214	54.4
					0.11677	54.5
					0.117103	54.6
					0.113906	54.7
					0.111794	54.8
					0.11116	54.9
					0.111863	55
					0.11152	55.1
					0.112842	55.2
					0.115029	55.3
					0.117632	55.4
					0.119702	55.5
					0.11891	55.6
					0.118039	55.7
					0.11992	55.8
					0.120158	55.9
					0.120853	56
					0.121291	56.1
					0.123807	56.2
					0.120708	56.3
					0.121448	56.4
					0.124069	56.5
					0.124346	56.6
					0.121658	56.7
					0.12696	56.8
					0.125603	56.9
					0.126736	57
					0.124508	57.1
					0.129905	57.2
					0.129917	57.3
					0.12955	57.4
					0.129198	57.5
					0.128486	57.6
					0.130882	57.7
					0.130525	57.8
					0.131181	57.9
					0.132636	58
					0.132806	58.1
					0.132592	58.2
					0.131794	58.3
					0.130479	58.4
					0.128153	58.5
					0.127987	58.6
					0.125802	58.7
					0.125283	58.8
					0.124687	58.9
					0.125068	59
					0.12736	59.1
					0.127361	59.2
					0.127638	59.3
					0.127239	59.4
					0.123923	59.5
					0.124136	59.6
					0.125596	59.7
					0.126926	59.8
					0.125856	59.9
					0.126744	60
					0.126555	60.1
					0.126774	60.2
					0.126213	60.3
					0.12516	60.4
					0.122833	60.5
					0.125099	60.6
					0.124404	60.7
					0.126941	60.8
					0.126109	60.9
					0.127467	61
					0.128776	61.1
					0.128972	61.2
					0.129165	61.3
					0.130789	61.4
					0.130515	61.5
					0.130068	61.6
					0.130784	61.7
					0.128844	61.8
					0.129051	61.9
					0.129252	62
					0.128852	62.1
					0.128925	62.2
					0.129215	62.3
					0.129623	62.4
					0.130116	62.5
					0.129016	62.6
					0.127992	62.7
					0.128871	62.8
					0.129197	62.9
					0.129137	63
					0.129683	63.1
					0.129435	63.2
					0.128822	63.3
					0.128497	63.4
					0.12823	63.5
					0.129178	63.6
					0.127948	63.7
					0.127139	63.8
					0.125807	63.9
					0.127662	64
					0.127152	64.1
					0.126483	64.2
					0.123576	64.3
					0.124832	64.4
					0.125071	64.5
					0.126836	64.6
					0.126487	64.7
					0.126178	64.8
					0.12717	64.9
					0.126367	65
					0.1251	65.1
					0.125577	65.2
					0.123652	65.3
					0.123441	65.4
					0.120859	65.5
					0.119501	65.6
					0.121328	65.7
					0.120141	65.8
					0.120084	65.9
					0.12066	66
					0.120377	66.1
					0.120161	66.2
					0.119075	66.3
					0.121144	66.4
					0.12244	66.5
					0.122106	66.6
					0.121658	66.7
					0.120797	66.8
					0.119479	66.9
					0.12105	67
					0.121971	67.1
					0.122645	67.2
					0.121446	67.3
					0.123393	67.4
					0.12407	67.5
					0.125364	67.6
					0.12446	67.7
					0.126051	67.8
					0.126969	67.9
					0.129482	68
					0.130068	68.1
					0.126974	68.2
					0.122662	68.3
					0.122889	68.4
					0.12204	68.5
					0.123564	68.6
					0.124144	68.7
					0.124418	68.8
					0.122437	68.9
					0.121927	69
					0.122889	69.1
					0.122074	69.2
					0.121091	69.3
					0.120591	69.4
					0.121242	69.5
					0.123218	69.6
					0.12016	69.7
					0.120459	69.8
					0.12145	69.9
					0.121254	70
					0.120169	70.1
					0.121054	70.2
					0.122303	70.3
					0.120784	70.4
					0.121431	70.5
					0.121316	70.6
					0.124613	70.7
					0.120989	70.8
					0.12115	70.9
					0.124363	71
					0.124133	71.1
					0.124893	71.2
					0.126155	71.3
					0.128273	71.4
					0.127502	71.5
					0.127343	71.6
					0.127427	71.7
					0.128275	71.8
					0.129806	71.9
					0.130796	72
					0.132	72.1
					0.133323	72.2
					0.133147	72.3
					0.132404	72.4
					0.134018	72.5
					0.133079	72.6
					0.133501	72.7
					0.13397	72.8
					0.13324	72.9
					0.131225	73
					0.131999	73.1
					0.133211	73.2
					0.131866	73.3
					0.131765	73.4
					0.13337	73.5
					0.134417	73.6
					0.133892	73.7
					0.133809	73.8
					0.132476	73.9
					0.1343	74
					0.132674	74.1
					0.135999	74.2
					0.134898	74.3
					0.134808	74.4
					0.133732	74.5
					0.133049	74.6
					0.133359	74.7
					0.129284	74.8
					0.128513	74.9
					0.129731	75
					0.126229	75.1
					0.127161	75.2
					0.128303	75.3
					0.129467	75.4
					0.127664	75.5
					0.126576	75.6
					0.127913	75.7
					0.128897	75.8
					0.128428	75.9
					0.125748	76
					0.127333	76.1
					0.126335	76.2
					0.126541	76.3
					0.126915	76.4
					0.12466	76.5
					0.122338	76.6
					0.123319	76.7
					0.12413	76.8
					0.12364	76.9
					0.12364	77
					0.122347	77.1
					0.122908	77.2
					0.121572	77.3
					0.123288	77.4
					0.121904	77.5
					0.121856	77.6
					0.1218	77.7
					0.120902	77.8
					0.118233	77.9
					0.118563	78
					0.118128	78.1
					0.118478	78.2
					0.118804	78.3
					0.116248	78.4
					0.11619	78.5
					0.117614	78.6
					0.117425	78.7
					0.1196	78.8
					0.120275	78.9
					0.12047	79
					0.122213	79.1
					0.12198	79.2
					0.119159	79.3
					0.119097	79.4
					0.120126	79.5
					0.119891	79.6
					0.118405	79.7
					0.114953	79.8
					0.113655	79.9
					0.112555	80
					0.11532	80.1
					0.113412	80.2
					0.11301	80.3
					0.11571	80.4
					0.114987	80.5
					0.113889	80.6
					0.116154	80.7
					0.119062	80.8
					0.122778	80.9
					0.121782	81
					0.125062	81.1
					0.127438	81.2
					0.130094	81.3
					0.129399	81.4
					0.130703	81.5
					0.134061	81.6
					0.134764	81.7
					0.135564	81.8
					0.138337	81.9
					0.14326	82
					0.145421	82.1
					0.1504	82.2
					0.155668	82.3
					0.166355	82.4
					0.173671	82.5
					0.176859	82.6
					0.175016	82.7
					0.168531	82.8
					0.163378	82.9
					0.157025	83
					0.158065	83.1
					0.207308	83.2
					0.375415	83.3
					0.42697	83.4
					0.45767	83.5
					0.487532	83.6
					0.514784	83.7
					0.546792	83.8
					0.576808	83.9
					0.605116	84
					0.624734	84.1
					0.647124	84.2
					0.662968	84.3
					0.686471	84.4
					0.701541	84.5
					0.71691	84.6
					0.731263	84.7
					0.73925	84.8
					0.76122	84.9
					0.79109	85
					0.81977	85.1
					0.799798	85.2
					0.767957	85.3
					0.736568	85.4
					0.58356	85.5
					0.411357	85.6
					0.611985	85.7
					0.661885	85.8
					0.685568	85.9
					0.703025	86
					0.716975	86.1
					0.731111	86.2
					0.727443	86.3
					0.725763	86.4
					0.734464	86.5
					0.742087	86.6
					0.74201	86.7
					0.745459	86.8
					0.740709	86.9
					0.73679	87
					0.733562	87.1
					0.73311	87.2
					0.7353	87.3
					0.734139	87.4
					0.732781	87.5
					0.731875	87.6
					0.736435	87.7
					0.736544	87.8
					0.739554	87.9
					0.742253	88
					0.744826	88.1
					0.748906	88.2
					0.74748	88.3
					0.741847	88.4
					0.747672	88.5
					0.733734	88.6
					0.728322	88.7
					0.741465	88.8
					0.745322	88.9
					0.737795	89
					0.734098	89.1
					0.731199	89.2
					0.732519	89.3
					0.729481	89.4
					0.726962	89.5
					0.722463	89.6
					0.717066	89.7
					0.715476	89.8
					0.710162	89.9
					0.708397	90
					0.70724	90.1
					0.702278	90.2
					0.691277	90.3
					0.688008	90.4
					0.685605	90.5
					0.678941	90.6
					0.682201	90.7
					0.677847	90.8
					0.669205	90.9
					0.665492	91
					0.665183	91.1
					0.65901	91.2
					0.648993	91.3
					0.662016	91.4
					0.66189	91.5
					0.649492	91.6
					0.64217	91.7
					0.638925	91.8
					0.63301	91.9
					0.6239	92
					0.625523	92.1
					0.623805	92.2
					0.613339	92.3
					0.615491	92.4
					0.607817	92.5
					0.59489	92.6
					0.603606	92.7
					0.603795	92.8
					0.598036	92.9
					0.601593	93
					0.638737	93.1
					0.641663	93.2
					0.638211	93.3
					0.653557	93.4
					0.665782	93.5
					0.666037	93.6
					0.660384	93.7
					0.664281	93.8
					0.679506	93.9
					0.675177	94
					0.672759	94.1
					0.680788	94.2
					0.684655	94.3
					0.678065	94.4
					0.682741	94.5
					0.683665	94.6
					0.67485	94.7
					0.685397	94.8
					0.694686	94.9
					0.694384	95
					0.690462	95.1
					0.695484	95.2
					0.699785	95.3
					0.702097	95.4
					0.700397	95.5
					0.704717	95.6
					0.706666	95.7
					0.692942	95.8
					0.700756	95.9
					0.70325	96
					0.706253	96.1
					0.69124	96.2
					0.698036	96.3
					0.710059	96.4
					0.705181	96.5
					0.690439	96.6
					0.686501	96.7
					0.703075	96.8
					0.690784	96.9
					0.670121	97
					0.675211	97.1
					0.685948	97.2
					0.669148	97.3
					0.653747	97.4
					0.657385	97.5
					0.666879	97.6
					0.655305	97.7
					0.635253	97.8
					0.641864	97.9
					0.634452	98
					0.631787	98.1
					0.620489	98.2
					0.625029	98.3
					0.59753	98.4
					0.592164	98.5
					0.591735	98.6
					0.566751	98.7
					0.531884	98.8
					0.513904	98.9
					0.491548	99
					0.454485	99.1
					0.423579	99.2
					0.396382	99.3
					0.366481	99.4
					0.323155	99.5
					0.272796	99.6
					0.24085	99.7
					0.206805	99.8
					0.171629	99.9
					0.148556	100
					0.137175	100.1
					0.127755	100.2
					0.128514	100.3
					0.128861	100.4
					0.126798	100.5
					0.126464	100.6
					0.131987	100.7
					0.134285	100.8
					0.136521	100.9
					0.14448	101
					0.163949	101.1
					0.180145	101.2
					0.18887	101.3
					0.185918	101.4
					0.232078	101.5
					0.206072	101.6
					0.160703	101.7
					0.195491	101.8
					0.19802	101.9
					0.198867	102
					0.202715	102.1
					0.210933	102.2
					0.219012	102.3
					0.228838	102.4
					0.234514	102.5
					0.239683	102.6
					0.242132	102.7
					0.246654	102.8
					0.249837	102.9
					0.244551	103
					0.240307	103.1
					0.235651	103.2
					0.235202	103.3
					0.231738	103.4
					0.225449	103.5
					0.220439	103.6
					0.21031	103.7
					0.206767	103.8
					0.206436	103.9
					0.251512	104
					0.307101	104.1
					0.326873	104.2
					0.381585	104.3
					0.455472	104.4
					0.280789	104.5
					0.189113	104.6
					0.186409	104.7
					0.171691	104.8
					0.158096	104.9
					0.142543	105
					0.135704	105.1
					0.137762	105.2
					0.147345	105.3
					0.17278	105.4
					0.209403	105.5
					0.25674	105.6
					0.312401	105.7
					0.354863	105.8
					0.399691	105.9
					0.441651	106
					0.476433	106.1
					0.507894	106.2
					0.534911	106.3
					0.562558	106.4
					0.591694	106.5
					0.609723	106.6
					0.618147	106.7
					0.639716	106.8
					0.654272	106.9
					0.664647	107
					0.675216	107.1
					0.68447	107.2
					0.687977	107.3
					0.694209	107.4
					0.69131	107.5
					0.689012	107.6
					0.692141	107.7
					0.686511	107.8
					0.683932	107.9
					0.675606	108
					0.668626	108.1
					0.664326	108.2
					0.661395	108.3
					0.653073	108.4
					0.646394	108.5
					0.631907	108.6
					0.613317	108.7
					0.595967	108.8
					0.57639	108.9
					0.552496	109
					0.52302	109.1
					0.483115	109.2
					0.446139	109.3
					0.401996	109.4
					0.355481	109.5
					0.309266	109.6
					0.260278	109.7
					0.213252	109.8
					0.176519	109.9
					0.145286	110
					0.128668	110.1
					0.124384	110.2
					0.123049	110.3
					0.126894	110.4
					0.125344	110.5
					0.131088	110.6
					0.151685	110.7
					0.165395	110.8
					0.169064	110.9
					0.172314	111
					0.259967	111.1
					0.296638	111.2
					0.29432	111.3
					0.314607	111.4
					0.341209	111.5
					0.297008	111.6
					0.365233	111.7
					0.490784	111.8
					0.689677	111.9
					0.62184	112
					0.482637	112.1
					0.448812	112.2
					0.421856	112.3
					0.397534	112.4
					0.378963	112.5
					0.371127	112.6
					0.372786	112.7
					0.378003	112.8
					0.391331	112.9
					0.410609	113
					0.436633	113.1
					0.476629	113.2
					0.544906	113.3
					0.636724	113.4
					0.733816	113.5
					0.817893	113.6
					0.864117	113.7
					0.898661	113.8
					0.895388	113.9
					0.852894	114
					0.786172	114.1
					0.727755	114.2
					0.672776	114.3
					0.594544	114.4
					0.520244	114.5
					0.427303	114.6
					0.357955	114.7
					0.276715	114.8
					0.427553	114.9
					0.462984	115
					0.39145	115.1
					0.253445	115.2
					0.178795	115.3
					0.143586	115.4
					0.14409	115.5
					0.179345	115.6
					0.226472	115.7
					0.282338	115.8
					0.338031	115.9
					0.39059	116
					0.430252	116.1
					0.478274	116.2
					0.518206	116.3
					0.54324	116.4
					0.567427	116.5
					0.585739	116.6
					0.601906	116.7
					0.621302	116.8
					0.636129	116.9
					0.654839	117
					0.663603	117.1
					0.672021	117.2
					0.68042	117.3
					0.686416	117.4
					0.688134	117.5
					0.692079	117.6
					0.688311	117.7
					0.686971	117.8
					0.683925	117.9
					0.67884	118
					0.66958	118.1
					0.664006	118.2
					0.653015	118.3
					0.64207	118.4
					0.637111	118.5
					0.626266	118.6
					0.606057	118.7
					0.585744	118.8
					0.563144	118.9
					0.540921	119
					0.505552	119.1
					0.468141	119.2
					0.430487	119.3
					0.385589	119.4
					0.336003	119.5
					0.28898	119.6
					0.237345	119.7
					0.190571	119.8
					0.153816	119.9
					0.137402	120
					0.133166	120.1
					0.135522	120.2
					0.14138	120.3
					0.138605	120.4
					0.149311	120.5
					0.173362	120.6
					0.18126	120.7
					0.192258	120.8
					0.230277	120.9
					0.34098	121
					0.374138	121.1
					0.421097	121.2
					0.468058	121.3
					0.491372	121.4
					0.657245	121.5
					0.575078	121.6
					0.462439	121.7
					0.39204	121.8
					0.308043	121.9
					0.25399	122
					0.21599	122.1
					0.195649	122.2
					0.183251	122.3
					0.1777	122.4
					0.175747	122.5
					0.17712	122.6
					0.179891	122.7
					0.183488	122.8
					0.186833	122.9
					0.189445	123
					0.194421	123.1
					0.198669	123.2
					0.200459	123.3
					0.202309	123.4
					0.214398	123.5
					0.231371	123.6
					0.277022	123.7
					0.339982	123.8
					0.426104	123.9
					0.600331	124
					0.742474	124.1
					0.856633	124.2
					0.886964	124.3
					0.858679	124.4
					0.814653	124.5
					0.597571	124.6
					0.665751	124.7
					0.780296	124.8
					0.797477	124.9
					0.665827	125
					0.306221	125.1
					0.243817	125.2
					0.218522	125.3
					0.17671	125.4
					0.149229	125.5
					0.143691	125.6
					0.161089	125.7
					0.1992	125.8
					0.247228	125.9
					0.304207	126
					0.363216	126.1
					0.421174	126.2
					0.469699	126.3
					0.515428	126.4
					0.55241	126.5
					0.58326	126.6
					0.600041	126.7
					0.61723	126.8
					0.638788	126.9
					0.654432	127
					0.663782	127.1
					0.679213	127.2
					0.689235	127.3
					0.694493	127.4
					0.694005	127.5
					0.698899	127.6
					0.700795	127.7
					0.704335	127.8
					0.700948	127.9
					0.702529	128
					0.703655	128.1
					0.694798	128.2
					0.68816	128.3
					0.683226	128.4
					0.682519	128.5
					0.676084	128.6
					0.670819	128.7
					0.667134	128.8
					0.660628	128.9
					0.653356	129
					0.647431	129.1
					0.63982	129.2
					0.628529	129.3
					0.616784	129.4
					0.608126	129.5
					0.598633	129.6
					0.587626	129.7
					0.571631	129.8
					0.555206	129.9
					0.534059	130
					0.507623	130.1
					0.489945	130.2
					0.459661	130.3
					0.431323	130.4
					0.410446	130.5
					0.382195	130.6
					0.349315	130.7
					0.31911	130.8
					0.2843	130.9
					0.251753	131
					0.226969	131.1
					0.197406	131.2
					0.172129	131.3
					0.152844	131.4
					0.139734	131.5
					0.1347	131.6
					0.134694	131.7
					0.134051	131.8
					0.135549	131.9
					0.136767	132
					0.137386	132.1
					0.14984	132.2
					0.171548	132.3
					0.185475	132.4
					0.187185	132.5
					0.193389	132.6
					0.2207	132.7
					0.28251	132.8
					0.373984	132.9
					0.416392	133
					0.49224	133.1
					0.518484	133.2
					0.55907	133.3
					0.67266	133.4
					0.488325	133.5
					0.381219	133.6
					0.265862	133.7
					0.176637	133.8
					0.13907	133.9
					0.132594	134
					0.133879	134.1
					0.140779	134.2
					0.137799	134.3
					0.136395	134.4
					0.137228	134.5
					0.137838	134.6
					0.138154	134.7
					0.137363	134.8
					0.136577	134.9
					0.136523	135
					0.136079	135.1
					0.13518	135.2
					0.133353	135.3
					0.131227	135.4
					0.130204	135.5
					0.130216	135.6
					0.126735	135.7
					0.125873	135.8
					0.124989	135.9
					0.123692	136
					0.123589	136.1
					0.12304	136.2
					0.122334	136.3
					0.121386	136.4
					0.121119	136.5
					0.119202	136.6
					0.120616	136.7
					0.120976	136.8
					0.121428	136.9
					0.121091	137
					0.121926	137.1
					0.118988	137.2
					0.118573	137.3
					0.11866	137.4
					0.119816	137.5
					0.11868	137.6
					0.119684	137.7
					0.118544	137.8
					0.118227	137.9
					0.118367	138
					0.119268	138.1
					0.118742	138.2
					0.118961	138.3
					0.119347	138.4
					0.118614	138.5
					0.11845	138.6
					0.117412	138.7
					0.117362	138.8
					0.117342	138.9
					0.119224	139
					0.118169	139.1
					0.118226	139.2
					0.12009	139.3
					0.119301	139.4
					0.118704	139.5
					0.11769	139.6
					0.116741	139.7
					0.116624	139.8
					0.11822	139.9
					0.118878	140
					0.120263	140.1
					0.119927	140.2
					0.120456	140.3
					0.120378	140.4
					0.12059	140.5
					0.121183	140.6
					0.120378	140.7
					0.120408	140.8
					0.121309	140.9
					0.12307	141
					0.121752	141.1
					0.12065	141.2
					0.12156	141.3
					0.12248	141.4
					0.122937	141.5
					0.121503	141.6
					0.123194	141.7
					0.122481	141.8
					0.125348	141.9
					0.124476	142
					0.125102	142.1
					0.124303	142.2
					0.122871	142.3
					0.123232	142.4
					0.122763	142.5
					0.12308	142.6
					0.123601	142.7
					0.124845	142.8
					0.124991	142.9
					0.122479	143
					0.122811	143.1
					0.123857	143.2
					0.123194	143.3
					0.123047	143.4
					0.121883	143.5
					0.122335	143.6
					0.123181	143.7
					0.123949	143.8
					0.124926	143.9
					0.124191	144
					0.123059	144.1
					0.124809	144.2
					0.124717	144.3
					0.124162	144.4
					0.125022	144.5
					0.124181	144.6
					0.124413	144.7
					0.123382	144.8
					0.124619	144.9
					0.126175	145
					0.124345	145.1
					0.124212	145.2
					0.126084	145.3
					0.125593	145.4
					0.125788	145.5
					0.12584	145.6
					0.125753	145.7
					0.124694	145.8
					0.125139	145.9
					0.125526	146
					0.126138	146.1
					0.12633	146.2
					0.125797	146.3
					0.125939	146.4
					0.125677	146.5
					0.124625	146.6
					0.125543	146.7
					0.12414	146.8
					0.123392	146.9
					0.12425	147
					0.125547	147.1
					0.124564	147.2
					0.123793	147.3
					0.127238	147.4
					0.12801	147.5
					0.12757	147.6
					0.127425	147.7
					0.127299	147.8
					0.126264	147.9
					0.126739	148
					0.127428	148.1
					0.124858	148.2
					0.124243	148.3
					0.125955	148.4
					0.127955	148.5
					0.126694	148.6
					0.127129	148.7
					0.12628	148.8
					0.126653	148.9
					0.125261	149
					0.126266	149.1
					0.123905	149.2
					0.125132	149.3
					0.125938	149.4
					0.127318	149.5
					0.12692	149.6
					0.125869	149.7
					0.124145	149.8
					0.124568	149.9
					0.123638	150
					0.124709	150.1
					0.123785	150.2
					0.122318	150.3
					0.122845	150.4
					0.121976	150.5
					0.120803	150.6
					0.11874	150.7
					0.118396	150.8
					0.118808	150.9
					0.118526	151
					0.118693	151.1
					0.119136	151.2
					0.119621	151.3
					0.118636	151.4
					0.11879	151.5
					0.117334	151.6
					0.115663	151.7
					0.114091	151.8
					0.114289	151.9
					0.113795	152
					0.111937	152.1
					0.111179	152.2
					0.111679	152.3
					0.113313	152.4
					0.111965	152.5
					0.113824	152.6
					0.115117	152.7
					0.11736	152.8
					0.118229	152.9
					0.124932	153
					0.127023	153.1
					0.127896	153.2
					0.123744	153.3
					0.119699	153.4
					0.119757	153.5
					0.120564	153.6
					0.123311	153.7
					0.124056	153.8
					0.125739	153.9
					0.127296	154
					0.131058	154.1
					0.132608	154.2
					0.133905	154.3
					0.134834	154.4
					0.130259	154.5
					0.128817	154.6
					0.128087	154.7
					0.126841	154.8
					0.125448	154.9
					0.124791	155
					0.126072	155.1
					0.125213	155.2
					0.128434	155.3
					0.130278	155.4
					0.133014	155.5
					0.13708	155.6
					0.138272	155.7
					0.162596	155.8
					0.39806	155.9
					0.502849	156
					0.579643	156.1
					0.64388	156.2
					0.68202	156.3
					0.720751	156.4
					0.756039	156.5
					0.773594	156.6
					0.796704	156.7
					0.803421	156.8
					0.821295	156.9
					0.830203	157
					0.849437	157.1
					0.843994	157.2
					0.781199	157.3
					0.52535	157.4
					0.194834	157.5
					0.229877	157.6
					0.274816	157.7
					0.322552	157.8
					0.371598	157.9
					0.417534	158
					0.461037	158.1
					0.50484	158.2
					0.541597	158.3
					0.567473	158.4
					0.589086	158.5
					0.608297	158.6
					0.630939	158.7
					0.650246	158.8
					0.662028	158.9
					0.672551	159
					0.682306	159.1
					0.692953	159.2
					0.705553	159.3
					0.727102	159.4
					0.739861	159.5
					0.749664	159.6
					0.75061	159.7
					0.753947	159.8
					0.765506	159.9
					0.766694	160
					0.771322	160.1
					0.777896	160.2
					0.781528	160.3
					0.781939	160.4
					0.784018	160.5
					0.788228	160.6
					0.786395	160.7
					0.785447	160.8
					0.790313	160.9
					0.786487	161
					0.781616	161.1
					0.777081	161.2
					0.778104	161.3
					0.775411	161.4
					0.774599	161.5
					0.771264	161.6
					0.769696	161.7
					0.765309	161.8
					0.760451	161.9
					0.757713	162
					0.74898	162.1
					0.744903	162.2
					0.730558	162.3
					0.719385	162.4
					0.706533	162.5
					0.69027	162.6
					0.676266	162.7
					0.661375	162.8
					0.640502	162.9
					0.624298	163
					0.598793	163.1
					0.558076	163.2
					0.526418	163.3
					0.501848	163.4
					0.510254	163.5
					0.489162	163.6
					0.469408	163.7
					0.445579	163.8
					0.42445	163.9
					0.397743	164
					0.370981	164.1
					0.342825	164.2
					0.312113	164.3
					0.278982	164.4
					0.249293	164.5
					0.215412	164.6
					0.187102	164.7
					0.16338	164.8
					0.150479	164.9
					0.142493	165
					0.143487	165.1
					0.146247	165.2
					0.154956	165.3
					0.158204	165.4
					0.153352	165.5
					0.151767	165.6
					0.152532	165.7
					0.166387	165.8
					0.186085	165.9
					0.260813	166
					0.332615	166.1
					0.438189	166.2
					0.534585	166.3
					0.759441	166.4
					0.80808	166.5
					0.733083	166.6
					0.750781	166.7
					0.682314	166.8
					0.641025	166.9
					0.655299	167
					0.655138	167.1
					0.643333	167.2
					0.640132	167.3
					0.538047	167.4
					0.458404	167.5
					0.301925	167.6
					0.145407	167.7
					0.157659	167.8
					0.165931	167.9
					0.171632	168
					0.172508	168.1
					0.175224	168.2
					0.177356	168.3
					0.176049	168.4
					0.172293	168.5
					0.16896	168.6
					0.165736	168.7
					0.163857	168.8
					0.161998	168.9
					0.159597	169
					0.156657	169.1
					0.153888	169.2
					0.150921	169.3
					0.150117	169.4
					0.148718	169.5
					0.147434	169.6
					0.144195	169.7
					0.142453	169.8
					0.139665	169.9
					0.125535	170
					0.12031	170.1
					0.114219	170.2
					0.109706	170.3
					0.101899	170.4
					0.100879	170.5
					0.100721	170.6
					0.102219	170.7
					0.104539	170.8
					0.106885	170.9
					0.109842	171
					0.109177	171.1
					0.110229	171.2
					0.111198	171.3
					0.110091	171.4
					0.10996	171.5
					0.110734	171.6
					0.114057	171.7
					0.115362	171.8
					0.114777	171.9
					0.115101	172
					0.116607	172.1
					0.115347	172.2
					0.115326	172.3
					0.114231	172.4
					0.112627	172.5
					0.113406	172.6
					0.112928	172.7
					0.115406	172.8
					0.113611	172.9
					0.112395	173
					0.112057	173.1
					0.113789	173.2
[truncated: 2,361 more rows]
