# Supplementary material for: Nanofluidic logic with mechano–ionic memristive switches
Source: Nat Electron. 2024 Mar 19;7(4):271–8. doi: 10.1038/s41928-024-01137-9 (PMC11045460; doi:10.1038/s41928-024-01137-9)
Supplement: Supplementary file 13 — Statistical source data. [file 41928_2024_1137_MOESM13_ESM.xlsx]

## Sheet: Feuil1
Figure 4
alpha				beta				gamma				delta
P		Q		P		Q		P		Q		P		Q
time	voltage	time	voltage	time	voltage	time	voltage	time	voltage	time	voltage	time	voltage	time	voltage
8.683	-0.2449	11	0.2363	32.5	-0.5113	35.1	0.3417	55.6	-0.05298	58.33	0.2415	79.1	-0.05472	81.64	0.2515
8.843	36.47	11.2	29.77	32.7	56.9	35.2	32.73	55.8	39.66	58.49	67.89	79.3	50.34	81.8	69.33
9.129	36.84	11.6	30.75	33	57.32	35.6	33.65	56.5	41.16	58.91	69.27	79.8	51.77	82.22	71.62
9.418	37.07	11.8	30.8	33.3	57.51	35.8	34.05	56.8	41.65	59.07	69.6	80.1	52.08	82.38	72.19
9.577	37.24	11.9	30.84	33.4	57.36	35.9	34.48	56.9	41.9	59.22	69.77	80.2	52.14	82.54	72.55
9.736	37.35	12.1	30.84	33.6	57.53	36.1	34.83	57.1	42.07	59.38	69.89	80.4	52.03	82.69	72.84
9.897	37.44	12.3	30.86	33.7	57.67	36.3	34.95	57.2	42.25	59.54	69.93	80.5	51.61	82.85	72.93
10.06	-0.3098	12.4	0.0604	33.9	-1.023	36.5	0.0883	57.4	-0.3062	59.7	0.06061	80.7	-0.373	83.01	0.1682
17.12	-0.1489	13.8	0.2877	41	-0.4021	37.8	0.1996	64.4	-0.2106	61.29	0.196	87.7	-0.2547	84.36	0.1926
17.28	43.83	14.3	71.5	41.2	59.27	38.1	65.17	64.6	46.8	61.57	169.5	87.9	53.87	84.66	168
17.57	43.88	14.5	72.77	41.4	59.89	38.5	65.66	64.9	48.04	61.88	171.5	88.2	54.5	85.04	174.3
17.86	43.86	14.7	73.66	41.7	60.15	38.6	66.06	65.2	48.22	62.04	172.7	88.4	54.61	85.24	175.1
18.02	43.91	14.8	74.27	41.9	60.37	38.8	66.33	65.3	48.63	62.2	173.3	88.6	54.57	85.4	175.5
18.18	43.94	15	75.35	42	60.52	38.9	66.48	65.5	49.09	62.36	173.7	88.8	54.26	85.56	175.8
18.34	43.77	15.2	76.78	42.2	60.64	39.1	66.93	65.6	49.04	62.52	173.8	88.9	53.9	85.72	175.9
18.49	-0.3504	15.3	77.96	42.4	-1.045	39.2	67.47	65.8	-0.3638	62.68	173.9	89.1	-0.4122	85.87	176
		15.5	80.18			39.4	68.02			62.84	173.9			86.03	175.9
		15.6	80.41			39.6	68.37			63	173.9			86.19	175.9
		15.8	80.52			39.7	68.59			63.16	173.9			86.35	175.9
		15.9	104.1			39.9	68.83			63.31	173.9			86.51	175.8
		16.1	-56.22			40	-59.12			63.47	-76.66			86.67	-101.8
		19.8	0.1867			43.3	0.2548			66.74	0.2741			90.02	0.3291
		20	44.88			43.5	37.78			66.9	69.59			90.18	71.09
		20.4	45.5			43.9	37.7			67.32	70.67			90.6	73.15
		20.6	45.71			44	37.66			67.47	70.94			90.76	73.61
		20.7	46			44.2	37.69			67.63	71.14			90.92	73.84
		20.9	46.22			44.4	37.7			67.79	71.09			91.07	73.93
		21.1	47.26			44.5	37.87			67.95	71.04			91.23	73.92
		21.2	0.0977			44.7	-0.1124			68.11	0.1241			91.39	0.1585
